# Supplementary material for: Lipid droplets in Arabidopsis thaliana leaves contain myosin-binding proteins and enzymes associated with furan-containing fatty acid biosynthesis
Source: Front Plant Sci. 2024 Mar 1;15:1331479. doi: 10.3389/fpls.2024.1331479 (PMC10940516; doi:10.3389/fpls.2024.1331479)
Supplement: Supplementary file 2 [file Table_2.xlsx]

## Sheet: MYOB2-proSummary
Table S2. Proteins identified among the co-immunoprecipitants of transgenic MYOB2-GFP-expressing plants by mass spectrometry.
The Protein ID and descriptions were obtained from The Uniprot database (https://www.uniprot.org/).
MYOB2 and Myosin XIK are shown in red and blue, respectively.
Group_ID	Protein_ID	Protein_Qscore	Protein_FDR	Protein_Mass	PeptideSeqs	PepIsUnique	Unique_Peptide_Num	Unique_Spectra_Num	Coverage	Peptide_Query	Sameset	Description	Abundance	iBAQ
302_1	tr|A0A178VK55|A0A178VK55_ARATH	4.93327	NA	51119.7	AFLEYYYLNLR;QPAGIAGFGR	1;1	2	2	0.0447	25426;13295	tr|A0A7G2ET83|A0A7G2ET83_ARATH;tr|Q93ZE7|Q93ZE7_ARATH;tr|A0A5S9XLV5|A0A5S9XLV5_ARATH;tr|Q9SVD1|Q9SVD1_ARATH;tr|A0A654FF58|A0A654FF58_ARATH	Peptidase A1 domain-containing protein OS=Arabidopsis thaliana OX=3702 GN=At3g52500 PE=3 SV=1	2.49448e+07	1.08456e+06
481_1	sp|Q9FGX1|ACLB2_ARATH	2.66083	NA	65786	FGGAIDDAAR	1	1	1	0.0164	13801	tr|Q570J1|Q570J1_ARATH;tr|A0A7G2EG38|A0A7G2EG38_ARATH;sp|Q9C522|ACLB1_ARATH;tr|A0A7G2FJB4|A0A7G2FJB4_ARATH;tr|Q42036|Q42036_ARATH	ATP-citrate synthase beta chain protein 2 OS=Arabidopsis thaliana OX=3702 GN=ACLB-2 PE=1 SV=1 >tr|A0A178UM28|A0A178UM28_ARATH ATP citrate synthase OS=Arabidopsis thaliana OX=3702 GN=AXX17_At5g48220 PE=4 SV=1	9.38933e+06	268266
618_1	tr|A0A178VQ56|A0A178VQ56_ARATH	5.03563	NA	23906	EGVEITYGSAIK;IAGGQQEVCGIR	1;1	2	2	0.1101	21218;21717	tr|A0A7G2ECB7|A0A7G2ECB7_ARATH;sp|Q93ZE8|SDF2_ARATH;tr|A0A5S9X1G0|A0A5S9X1G0_ARATH	SDF2 OS=Arabidopsis thaliana OX=3702 GN=AXX17_At2g20840 PE=4 SV=1	8.8461e+06	1.26373e+06
674_1	sp|Q84WV1|TCPG_ARATH	8.30847	NA	60301.4	ELDVAHPAAK;GENQTNAELVR;VPGGQFEDSEVLK	1;1;1	3	3	0.0613	15277;20313;24359	tr|A0A7G2FE44|A0A7G2FE44_ARATH	T-complex protein 1 subunit gamma OS=Arabidopsis thaliana OX=3702 GN=CCT3 PE=1 SV=1 >tr|A0A178UHF4|A0A178UHF4_ARATH T-complex protein 1 subunit gamma OS=Arabidopsis thaliana OX=3702 GN=AXX17_At5g26390 PE=3 SV=1	8.13438e+06	208574
166_1	tr|Q9FLY1|Q9FLY1_ARATH	2.03594	NA	71052.4	YAIEGQEDWIVELDSSTK	1	1	1	0.0291	30233	tr|Q5XV01|Q5XV01_ARATH;tr|F4KHM4|F4KHM4_ARATH;tr|A0A5S9YDK7|A0A5S9YDK7_ARATH;tr|A0A7G2FHP0|A0A7G2FHP0_ARATH;tr|A0A654GAB7|A0A654GAB7_ARATH;tr|A0A178U8J9|A0A178U8J9_ARATH;tr|Q5XV02|Q5XV02_ARATH;tr|F4KHM5|F4KHM5_ARATH	Uncharacterized protein OS=Arabidopsis thaliana OX=3702 PE=4 SV=1	6.27985e+06	161022
396_1	tr|R9YK36|R9YK36_ALKAM	2.76949	NA	20047.2	GTPEYNIALGER	1	1	1	0.067	22451	-	Peptidoglycan-associated protein OS=Alkalimonas amylolytica OX=152573 GN=pal PE=3 SV=1	5.71504e+06	439618
99_1	sp|O03042|RBL_ARATH	31.9072	NA	52921.6	DDENVNSQPFMR;DLAVEGNEIIR;DNGLLLHIHR;DTDILAAFR;EITFNFPTIDK;ESTLGFVDLLR;IPPAYTK;LSGGDHIHAGTVVGK;LTYYTPEYETK;TFQGPPHGIQVER;WSPELAAACEVWK	1;1;1;1;1;1;1;1;1;1;1	11	17	0.2568	25193;25462;20278;19167;19165;19195;14554;22554;20778;8262;25146;25144;25145;24413;25441;25442;26691	tr|A0A142I795|A0A142I795_ARATH	Ribulose bisphosphate carboxylase large chain OS=Arabidopsis thaliana OX=3702 GN=rbcL PE=1 SV=1 >tr|A0A1B1W4U8|A0A1B1W4U8_ARATH Ribulose bisphosphate carboxylase large chain OS=Arabidopsis thaliana OX=3702 GN=rbcL PE=3 SV=1	5.62078e+06	216184
285_1	sp|Q9FX54|G3PC2_ARATH	29.9913	NA	36890	AASFNIIPSSTGAAK;AATYDEIK;AGIALSDK;DAPMFVVGVNEHEYK;FGIVEGLMTTVHSITATQK;GILGYTEDDVVSTDFVGDNR;LVSWYDNEWGYSSR;TLLFGEKPVTVFGIR;VVDLIVHMSK;YDSVHGQWK	1;1;1;1;1;1;1;1;1;1	10	17	0.3935	24916;11642;7933;28264;30093;30018;30094;30590;30592;30591;28442;27864;27863;17833;17832;18267;17261	sp|P25858|G3PC1_ARATH	Glyceraldehyde-3-phosphate dehydrogenase GAPC2, cytosolic OS=Arabidopsis thaliana OX=3702 GN=GAPC2 PE=1 SV=1 >tr|A0A178W4Q5|A0A178W4Q5_ARATH Glyceraldehyde-3-phosphate dehydrogenase OS=Arabidopsis thaliana OX=3702 GN=AXX17_At1g13910 PE=3 SV=1	5.16073e+06	234579
233_1	tr|A0A178UBZ3|A0A178UBZ3_ARATH	30.0271	NA	41204.7	AQEAMQSSGFDSEPVFNAAK;DQIVSSLTEVEK;GDLTPAQTLDLLCTK;LGTDSYNFSFAQVLSPSR;NCYIVTDGFSGGR;NYLMVDIR;TINQVQETGSSVFDATQR;TVTDVAQQTSK;VFQVVGDALKPALDTALPIAK;VISIPLEELPNK	1;1;1;1;1;1;1;1;1;1	10	14	0.3834	30349;23185;27608;29781;29773;25104;25105;14598;29737;29738;18853;30560;30559;23263	tr|A0A7G2FBQ0|A0A7G2FBQ0_ARATH;sp|Q9FN48|CAS_ARATH	CaS OS=Arabidopsis thaliana OX=3702 GN=AXX17_At5g22580 PE=4 SV=1	4.71209e+06	204874
42_2	sp|P42697|DRP1A_ARATH	46.9708	NA	68129.7	AAQSEIDAVAWSK;EYAEFLHLPR;EYFSNTTEYR;GGNPTHSIFDR;GPAEASVDTVHAILK;IGSNVLSYVNMVCAGLR;LFDQIFK;LIESSIVSIR;LVTEADGYQPHLIAPEQGYR;QLAMDNIR;RPLVLQLQK;SVNETVELK;SYIEKPNCIILAISPANQDLATSDAIK;TFGVLTK;TVLELETELSR;VYNVFDNQLPAALK;YPWVGVVNR	1;1;1;1;1;1;1;1;1;1;1;1;1;0;1;1;1	16	20	0.3393	23728;21377;21376;22213;19522;19521;26108;29116;11652;17206;30930;30929;12523;13386;16623;14478;32043;7719;21761;27132;16468	-	Phragmoplastin DRP1A OS=Arabidopsis thaliana OX=3702 GN=DRP1A PE=1 SV=3 >tr|A0A178UEJ4|A0A178UEJ4_ARATH (thale cress) hypothetical protein OS=Arabidopsis thaliana OX=3702 GN=AXX17_At5g39890 PE=3 SV=1	4.60958e+06	104763
290_3	tr|A0A7G2DUE4|A0A7G2DUE4_ARATH	15.9247	NA	99135.6	AFVPPQHFIR;AHNALVLK;AIILQIDNK;APIIIELSR;ATSPQPDGPTAGGSLK;EVVAIASAALDGFK;FLLHLAGGEGSGWK;GQDAEQSLLSR;IALVDTLASQIR;IESLIQEDQNVK;KPIDPEEELR;LCVDEVHR;LGEQLVNSAEGTR;MVVALVDMER;QLSIHDNR;SAVLNSLIGHPVLPTGENGATR;SQQVSASALR;VLVDIVSASANATPGLGR;VVASFEGNFPNR;VVLEADGYQPYLISPEK	0;0;0;1;1;0;0;1;0;0;1;0;1;0;0;0;0;0;0;1	6	6	0.2659	19888;19891;10385;14707;14310;25768;24098;25535;19632;21988;24565;20195;14687;23699;18444;13537;30714;30716;15174;28307;28308;22913;29381	tr|A0A654EJ85|A0A654EJ85_ARATH;sp|Q9SE83|DRP2A_ARATH;tr|A0A5S9TLG4|A0A5S9TLG4_ARATH	Dynamin GTPase OS=Arabidopsis thaliana OX=3702 GN=AT9943_LOCUS852 PE=3 SV=1	4.41199e+06	71161.2
52_1	tr|A0A384KCA8|A0A384KCA8_ARATH	4.53228	NA	27121.9	MLQFINYR;TLGLVLLR	1;1	2	2	0.0623	16314;10914	tr|A0A654G7Y4|A0A654G7Y4_ARATH;tr|A0A178UT49|A0A178UT49_ARATH;tr|Q67ZP4|Q67ZP4_ARATH;tr|A0A5S9YBI2|A0A5S9YBI2_ARATH;tr|Q8LG45|Q8LG45_ARATH	Small nuclear ribonucleoprotein-associated protein OS=Arabidopsis thaliana OX=3702 GN=At4g20440 PE=3 SV=1 >tr|Q9SUN5|Q9SUN5_ARATH Small nuclear ribonucleoprotein-associated protein OS=Arabidopsis thaliana OX=3702 GN=smB PE=1 SV=1	3.96947e+06	496184
187_1	sp|Q5E924|G3PP2_ARATH	5.35734	NA	44817.9	GASQNIIPSSTGAAK;VGINGFGR	1;1	2	2	0.0548	24308;9053	tr|A0A7G2DU31|A0A7G2DU31_ARATH;sp|Q9SAJ6|G3PP1_ARATH;tr|A0A178WL08|A0A178WL08_ARATH;tr|A0A0P0X033|A0A0P0X033_ORYSJ;tr|A0A178W311|A0A178W311_ARATH;tr|A0A7G2E8N1|A0A7G2E8N1_ARATH	Glyceraldehyde-3-phosphate dehydrogenase GAPCP2, chloroplastic OS=Arabidopsis thaliana OX=3702 GN=GAPCP2 PE=2 SV=1 >tr|A0A654EL52|A0A654EL52_ARATH Glyceraldehyde-3-phosphate dehydrogenase OS=Arabidopsis thaliana OX=3702 GN=AN1_LOCUS1762 PE=3 SV=1	3.82636e+06	159432
49_1	tr|Q56W36|Q56W36_ARATH	15.0293	NA	41235.8	DITFQNTAGPSK;EYSNTGAGAGTANR;IGATSDLQSVK;TDPNQNTGIVIQK;TVAAAVAAAPENSNK	1;1;1;1;1	5	5	0.1706	21468;23589;17250;24794;24522	tr|A0A178VDL9|A0A178VDL9_ARATH;sp|O49006|PME3_ARATH	Pectinesterase OS=Arabidopsis thaliana OX=3702 GN=At3g14310 PE=2 SV=1	3.66072e+06	166396
464_1	sp|O22682|CYSK4_ARATH	7.57492	NA	43133.7	IGLSMINEAENSGAITPR;SVISGDNPGYLPGILDVK;YITTALFSSINR	1;1;1	3	3	0.1188	29137;28966;23996	-	S-sulfo-L-cysteine synthase (O-acetyl-L-serine-dependent), chloroplastic OS=Arabidopsis thaliana OX=3702 GN=CS26 PE=1 SV=1 >tr|A0A178VH77|A0A178VH77_ARATH Cysteine synthase OS=Arabidopsis thaliana OX=3702 GN=AXX17_At3g02990 PE=3 SV=1	3.42126e+06	162917
487_1	sp|Q9SA52|CP41B_ARATH	28.3484	NA	42593	AGGFPEPEIVHYNPK;DLATAFLNVLGNEK;DQHFFASVEK;EAEEVEPILEALPK;EGHQVTLFTR;FIGLFLSR;QLPGESDQDFADFSSK;SSLSAEGFDVVYDINGR;YVTFDGLAK	1;1;1;1;1;1;1;1;1	9	13	0.2989	27680;27679;26076;19772;26925;19153;19154;12781;28495;28391;28877;28880;14345	tr|A0A1P8ATL2|A0A1P8ATL2_ARATH	Chloroplast stem-loop binding protein of 41 kDa b, chloroplastic OS=Arabidopsis thaliana OX=3702 GN=CSP41B PE=1 SV=1 >tr|A0A178W6T5|A0A178W6T5_ARATH (thale cress) hypothetical protein OS=Arabidopsis thaliana OX=3702 GN=AXX17_At1g09240 PE=4 SV=1	2.74209e+06	119221
21_1	tr|A0A178UAZ1|A0A178UAZ1_ARATH	7.11539	NA	108101	DPGIQPFYVPYR;EDPVILHTPTGR;IINYVEDEK	1;1;1	3	3	0.035	25203;22877;17358	tr|A0A7G2FEC0|A0A7G2FEC0_ARATH;sp|Q8LPR8|TI100_ARATH;tr|A0A654G379|A0A654G379_ARATH;tr|F4K9Z1|F4K9Z1_ARATH	TIC100 OS=Arabidopsis thaliana OX=3702 GN=AXX17_At5g22070 PE=4 SV=1	2.5666e+06	69367.5
41_2	sp|Q42547|CATA3_ARATH	17.5161	NA	56659.6	APGVQTPVIVR;DLHDAIASGNYPEWK;FDFDPLDVTK;GFFEVTHDISNLTCADFLR;GIWISYWSQADR;IFAYGDTQR;IWPEDILPLQPVGR;LGPNYLQLPVNAPK;VPTPTNSYTGIR;WVEILSEPR	0;1;0;0;1;1;1;0;1;1	6	9	0.2541	17725;28126;28127;19402;30868;25731;15896;27517;27518;26385;22120;22121;17507	tr|A0A1P8AWT7|A0A1P8AWT7_ARATH;tr|A0A654ECE2|A0A654ECE2_ARATH;tr|B9DHU0|B9DHU0_ARATH	Catalase-3 OS=Arabidopsis thaliana OX=3702 GN=CAT3 PE=1 SV=3 >tr|A0A5S9VCL0|A0A5S9VCL0_ARATH Catalase OS=Arabidopsis thaliana OX=3702 GN=AT9943_LOCUS1782 PE=3 SV=1	2.52274e+06	86990.9
28_1	tr|F0W612|F0W612_9STRA	2.76949	NA	41771.7	AGFAGDDAPR;DLTDYLMK;DLTDYLMKILTER;ELTALAPSTMK;GYSFTTTAER;IWHHTFYNELR;VAPEEHPVLLTEAPLNPK	0;0;0;1;0;0;0	1	1	0.1941	13380;13377;13946;27342;18416;17593;17591;17590;26257;26267;26249;26284;26276;26268;26283;26266;26272;26242;26254;26273;26263;26215;26275;26207;26270;26221;26269;26244;26271;26245;26262;26264;26228;26206;26234;26260;26259;26236;26212;26229;26224;26274;26230;26233;26246;26241;26250;26243;26281;26251;26223;26210;26247;26282;26255;26227;26231;26222;26237;26209;26225;26202;26278;26253;26261;26248;262…	-	PREDICTED: similar to Actin putative OS=Albugo laibachii Nc14 OX=890382 GN=AlNc14C23G2317 PE=3 SV=1	2.51622e+06	100649
13_1	tr|A0A853FG52|A0A853FG52_9SPHN	2.50665	NA	119159	EYEMEVVR	1	1	1	0.0072	15374	tr|A0A2T2Q2B0|A0A2T2Q2B0_9BRAD;tr|A0A2T2QS23|A0A2T2QS23_9BRAD;tr|A0A4Y9UTL5|A0A4Y9UTL5_9BRAD	Carbamoyl-phosphate synthase large subunit OS=Sphingomonas sp. R-74633 OX=2751188 GN=carB PE=4 SV=1	2.23328e+06	38504.8
562_1	sp|Q9ZUA0|OST1B_ARATH	17.8539	NA	52186.4	NLAMVQALATTGK;VESFTSIEPANR;VNSVYYR;VPLEDYLFEASDGR;YGPYENR;YSYLDIVGR	1;1;1;1;1;1	6	6	0.1336	22406;23218;11361;27338;11302;16341	-	Dolichyl-diphosphooligosaccharide--protein glycosyltransferase subunit 1B OS=Arabidopsis thaliana OX=3702 GN=OST1B PE=1 SV=1	2.21282e+06	88512.7
42_3	sp|Q8LF21|DRP1C_ARATH	50.5693	NA	68679.9	AVVYCQVR;EQEYFETSPEYGHLASR;EVDPTGER;FPTLASDIAAAANEALER;GPAEATVDAVHFVLK;GTDCLDVLEGR;IPSIVALINK;IYGVFDHQLPAALK;LGAMLDEDPQLMER;LLSQHLETVIR;LQHPWVGIVNR;NAPAPNADPYSDNHFR;SIDEINAELDR;SLLNFFYAQVGR;SYVEKPNCIILAISPANQDIATSDAIK;TEDGTTEYAEFLHAPK;TFGVATK;VAVDGQPESIVQDIENMVR;VVSEADGYQPHLIAPEQGYR	1;1;1;1;1;1;1;1;1;1;0;1;1;1;1;1;1;1;1	18	23	0.4316	13864;30059;30060;11417;29071;29072;26799;20414;15824;26968;27521;22207;22206;22436;22437;28581;28582;21369;24540;32029;28745;28746;6679;30297;30821	-	Phragmoplastin DRP1C OS=Arabidopsis thaliana OX=3702 GN=DRP1C PE=1 SV=2 >tr|A0A178W4V6|A0A178W4V6_ARATH (thale cress) hypothetical protein OS=Arabidopsis thaliana OX=3702 GN=AXX17_At1g15510 PE=3 SV=1	2.15281e+06	55200.3
42_1	sp|Q9FNX5|DRP1E_ARATH	38.7788	NA	69760.4	EYFDTSPDYGHLASK;GTNALEVLEGR;HLSLQSVK;IASNVSAYVNMVSDTLR;IYGVFDNQLPAALK;LALLNYFYSQISK;LIEGALGYFR;LQHPWVGIVNR;LVDMESAYLTAEFFR;NQTASPSSATLDQYGDGHFR;QLGQLLDEDPALMDR;SSVLESIVGR;TDDGTEEYAEFLHLPK;TFGVLTK;VAVEGQPETIAEDIESMVR	1;1;1;1;1;1;1;0;1;1;1;1;1;0;1	13	17	0.3221	28242;28239;18330;11678;28948;29044;26728;26729;26869;17778;22436;22437;28640;30494;28112;15180;29089;29091;7719;30207	tr|A0A178VKQ6|A0A178VKQ6_ARATH	Phragmoplastin DRP1E OS=Arabidopsis thaliana OX=3702 GN=DRP1E PE=1 SV=1 >tr|A0A654FJF4|A0A654FJF4_ARATH (thale cress) hypothetical protein OS=Arabidopsis thaliana OX=3702 GN=AN1_LOCUS16399 PE=3 SV=1	1.981e+06	50794.8
196_1	tr|A0A5S9WVP4|A0A5S9WVP4_ARATH	43.7544	NA	236827	EEMNSVLAR;ESNMQLR;ESSESLHAAEEISR;HSDLESEMSAK;LAEATAELAR;LAELAQSQAQK;LQDSVSEQSNMEK;LQSQLESALK;LSQVESSYK;MESENFENLLK;NIEFSQLIIDHQR;SEQLATAAAGK;SLEAELVSLR;SSDLSPAVVPGR;TDELNLIPFSNFTR;VPAGVSGTALAASLLR	1;1;1;1;1;1;1;1;1;1;1;1;1;1;1;1	16	17	0.0865	15214;10703;26665;26666;20387;15115;19104;25924;17203;15016;23285;27357;15172;17202;19049;27778;25757	tr|A0A178W7V3|A0A178W7V3_ARATH;sp|A4GSN8|NUA_ARATH	TPR_MLP1_2 domain-containing protein OS=Arabidopsis thaliana OX=3702 GN=C24_LOCUS6863 PE=4 SV=1	1.94437e+06	13888.3
121_2	sp|Q9SR37|BGL23_ARATH	17.1561	NA	59682.7	CSSYVNAK;EYADFVFQEYGGK;FGLYYVDFK;GPALWDIYCR;HLLSMQEAVCIDK;MSIAWPR;SGYEAYLVTHNLLISHAEAVEAYR;WMQDSLITWESK	1;1;0;0;1;1;1;1	6	6	0.1832	12116;26778;18121;18122;20796;26658;10233;31735;26605	-	Beta-glucosidase 23 OS=Arabidopsis thaliana OX=3702 GN=BGLU23 PE=1 SV=1 >tr|A0A178VCN3|A0A178VCN3_ARATH PYK10 OS=Arabidopsis thaliana OX=3702 GN=AXX17_At3g08880 PE=3 SV=1	1.86529e+06	74611.7
198_1	tr|A0A178VRB0|A0A178VRB0_ARATH	4.96549	NA	28036.1	FGEAVWFK;GPSGSPWYGSDR	1;1	2	2	0.0755	13558;21178	sp|P04778|CB1C_ARATH;tr|Q9C8S5|Q9C8S5_ARATH;sp|P0CJ48|CB1A_ARATH	Chlorophyll a-b binding protein, chloroplastic OS=Arabidopsis thaliana OX=3702 GN=At2g34420 PE=3 SV=1 >tr|Q39141|Q39141_ARATH Chlorophyll a-b binding protein, chloroplastic OS=Arabidopsis thaliana OX=3702 GN=Lhb1B2 PE=1 SV=1	1.69439e+06	188265
290_2	tr|A0A178WA01|A0A178WA01_ARATH	16.1798	NA	99909.8	AFVPPQHFIR;AHNALVLK;AIILQIDNK;ATSPQPDGPSSTGGSLK;EVVAIASAALDGFK;FLLHLAGGEGSGWK;GQDAEQSLLNR;IALVDTLASQIR;IESLIQEDQNVK;KPVDPEEELR;LCVDEVHR;LGEQLVSSAEGTR;LPNILTGLQGK;MVVALVDMER;QLSIHDNR;SAVLNSLIGHPVLPTGENGATR;SLAAVQALLSNQGPPK;VLVDIVSASANATPGLGR;VVASFEGNFPNR	0;0;0;1;0;0;1;0;0;1;0;1;1;0;0;0;1;0;0	6	6	0.256	19888;19891;10385;14707;27088;24098;25535;20312;21988;24565;19885;14687;23165;18189;18444;13537;30714;30716;27153;28307;28308;22913	sp|Q9LQ55|DRP2B_ARATH;tr|A0A5S9WQM5|A0A5S9WQM5_ARATH;tr|A0A7G2E5D6|A0A7G2E5D6_ARATH	Dynamin GTPase OS=Arabidopsis thaliana OX=3702 GN=AXX17_At1g52690 PE=3 SV=1	1.68603e+06	27194.1
522_1	sp|Q24JN5|P4H5_ARATH	5.53898	NA	32670.8	TNDLTNIVR;WVEVISWEPR	1;1	2	2	0.0653	15144;22001	-	Prolyl 4-hydroxylase 5 OS=Arabidopsis thaliana OX=3702 GN=P4H5 PE=2 SV=1 >tr|A0A178VTC7|A0A178VTC7_ARATH (thale cress) hypothetical protein OS=Arabidopsis thaliana OX=3702 GN=AXX17_At2g13020 PE=4 SV=1	1.66156e+06	118683
621_1	sp|Q9STE8|TC753_ARATH	35.431	NA	89133.3	ANITENFTR;FTYGLVMEEITTR;FVNGAVVGQR;GGAPTLASFQPGGSVTFEHR;GYNMGELGAAR;LLPSGGISADGPPTTLSGTGVDR;LSPVFTGGPGVEEVPPIWVDR;NIAEVGAEIR;QGYVFNIEAGK;TGQGSSYGAGVK;TVFQVDQGLGIGSK;VSDIMFFDR	1;1;1;1;1;1;1;1;1;1;1;1	12	15	0.1993	15731;26867;15178;15195;29947;17763;18197;30567;30568;30906;15934;20189;17061;25156;17523	tr|A0A654FDF9|A0A654FDF9_ARATH;tr|A0A178VEL0|A0A178VEL0_ARATH;tr|A0A5S9XIK2|A0A5S9XIK2_ARATH	Protein TOC75-3, chloroplastic OS=Arabidopsis thaliana OX=3702 GN=TOC75-3 PE=1 SV=1	1.64654e+06	40159.5
8_1	tr|A0A0P0VA38|A0A0P0VA38_ORYSJ	2.90991	NA	41761.1	IQNAGTEVVEAK;LFGVTTLDVVR	1;0	1	1	0.0581	21021;20066	tr|A0A0P0X991|A0A0P0X991_ORYSJ	Malate dehydrogenase OS=Oryza sativa subsp. japonica OX=39947 GN=Os01g0829800 PE=3 SV=1	1.58207e+06	63282.9
604_1	tr|A0A384KW99|A0A384KW99_ARATH	15.3101	NA	43421.7	ALNQLNLSNIER;MESFNTLLK;NSYLSEVFSIGGR;SELFSVTENFLNPR;TMWGFSQVLPIDTFK	1;1;1;1;1	5	7	0.1662	23962;16244;16714;24809;27664;27663;28490	tr|A0A1I9LRA3|A0A1I9LRA3_ARATH	Uncharacterized protein OS=Arabidopsis thaliana OX=3702 GN=AXX17_At3g21710 PE=4 SV=1 >tr|Q9LTQ5|Q9LTQ5_ARATH AT3g20370/MQC12_13 OS=Arabidopsis thaliana OX=3702 GN=At3g20370 PE=1 SV=1	1.44696e+06	65771.1
299_1	tr|F4K180|F4K180_ARATH	38.1833	NA	70849.7	AVLVPALQGR;EGSAILMHTSSQK;FFSATAQK;FTVLVATDVASR;GTDALAAALAHLSGFSQPPSSR;GVDVVVGTPGR;IIDLIEGR;IQGAVFDLPEEIAK;LTEEAGDYTAFR;LYAIATTSTSK;QSMLFSATMPTWVK;SVTGFLSDLYR;TILSDLITVYAK;TIVFTQTK	1;1;1;1;1;1;1;1;1;1;1;1;1;1	14	15	0.2534	14605;24050;11336;21483;21484;30519;15421;12134;26466;23672;18232;27475;20989;22927;12373	tr|A0A178URN6|A0A178URN6_ARATH;sp|Q8L7S8|RH3_ARATH;tr|A0A7G2FAH6|A0A7G2FAH6_ARATH;tr|A0A7G2FA93|A0A7G2FA93_ARATH	RNA helicase OS=Arabidopsis thaliana OX=3702 GN=emb1138 PE=1 SV=1	1.40741e+06	35185.2
546_1	sp|Q9LHQ7|MCES1_ARATH	20.844	NA	42211.1	EAEGLEIGNSVYWIR;FGEEYSQK;GFSDSPSSSAPPPSSR;KPEFVELMR;NSHEFVHEYMK;SNPEGDSQFLEDETTK;TNQTLEER	1;1;1;1;1;1;1	7	7	0.2243	28277;13648;26893;18069;24648;28679;13740	tr|F4JER8|F4JER8_ARATH;tr|A0A1I9LQA7|A0A1I9LQA7_ARATH;tr|A0A7G2EQN6|A0A7G2EQN6_ARATH	mRNA cap guanine-N7 methyltransferase 1 OS=Arabidopsis thaliana OX=3702 GN=At3g20650 PE=2 SV=1 >tr|A0A178V6P9|A0A178V6P9_ARATH mRNA cap guanine-N7 methyltransferase OS=Arabidopsis thaliana OX=3702 GN=AXX17_At3g22030 PE=3 SV=1	1.38675e+06	63033.9
218_2	sp|Q8W4H8|GDL19_ARATH	23.1775	NA	43115.6	AANWNDDFVK;ELVVYPADEPMR;FVIQTLAPLGCLPIVR;IGPMLNELAR;NDISLLYSSGASK;NNPNADASTQQAFVTSVTNK;QEFNTGMDQCYEK;SYLFFDGR;TLLPQTFWPYGK	1;1;0;1;1;1;1;1;1	8	12	0.2953	18891;24610;24910;28690;17529;17116;23311;30331;30332;27644;14111;25180;25181	-	Inactive GDSL esterase/lipase-like protein 23 OS=Arabidopsis thaliana OX=3702 GN=GLL23 PE=1 SV=1	1.37601e+06	68800.7
484_1	sp|O04310|JAL34_ARATH	43.2898	NA	72429.6	AGEYVNAIGAYLAPSGTTPLTPATQSQK;IYASYGGEGIQYVK;LEGAGSEAGTLWDDGAFDGVR;LTAEGGETGAVWDDGSHDDVK;NGSQVVFGDER;SGFQISAPEATGK;SLSTQEVITALTFTTNK;SSTTPVPSTPLK;TAGPFGIVSGTK;TNLNTYEVSIYPFEPSTDTK;TSYGPYGTK;VSIPFGIGAGTAFEFK;VYVGQGQDGVAAVK	1;1;1;1;1;1;1;1;1;1;1;1;1	13	15	0.295	31884;26706;30385;30386;30538;19796;21810;29030;29031;19955;17657;31075;13286;27575;24094	-	Jacalin-related lectin 34 OS=Arabidopsis thaliana OX=3702 GN=JAL34 PE=1 SV=1	1.37156e+06	45718.5
400_1	tr|F0WG78|F0WG78_9STRA	2.76949	NA	61542.8	DIIGIAETGSGK	1	1	1	0.0218	18385	tr|F0WQY6|F0WQY6_9STRA	DEAD/DEAH box RNA helicase putative OS=Albugo laibachii Nc14 OX=890382 GN=AlNc14C88G5608 PE=3 SV=1	1.35848e+06	39955.3
103_2	tr|A0A178USI4|A0A178USI4_ARATH	10.4286	NA	24107.6	FPFLLVDR;IQEILPHR;KPVIAGDTLVMR;SNFFFAGIDK;VIEYTAGVSAVAIK;YEAFPTVMDINK	0;1;0;1;1;1	4	5	0.2922	14176;14151;21985;21986;17980;17981;24662;25064	-	(3R)-hydroxymyristoyl-[acyl-carrier-protein] dehydratase OS=Arabidopsis thaliana OX=3702 GN=At5g10160 PE=3 SV=1 >tr|Q9LX13|Q9LX13_ARATH (3R)-hydroxymyristoyl-[acyl-carrier-protein] dehydratase OS=Arabidopsis thaliana OX=3702 GN=At5g10160 PE=1 SV=1	1.31602e+06	109668
35_4	sp|P31167|ADT1_ARATH	5.17605	NA	41449.4	AVAGAGVLSGYDK;DEGFGSLWR;GFNISCVGIIVYR;GIGDCFGR;LQLIVFGK;MMMTSGEAVK;TDGIAGLYR;TIKDEGFGSLWR;YFPTQALNFAFK	1;0;0;0;0;0;1;0;0	2	2	0.2231	19779;15766;15767;25978;25992;10806;11862;16302;16759;13106;24441;24442;25132;25133	-	ADP,ATP carrier protein 1, mitochondrial OS=Arabidopsis thaliana OX=3702 GN=AAC1 PE=1 SV=2 >tr|A0A384KYV2|A0A384KYV2_ARATH ADP/ATP translocase OS=Arabidopsis thaliana OX=3702 GN=AXX17_At3g08150 PE=3 SV=1 >tr|Q0WVD8|Q0WVD8_ARATH ADP/ATP translocase OS=Arabidopsis thaliana OX=3702 GN=At3g08580 PE=2 SV=1	1.27812e+06	53255
63_1	sp|Q94BR4|PR19A_ARATH	2.03594	NA	56830.9	FTQLSSHPLHK;TLASVDALEK;TLPDLSGTGK	0;1;0	1	1	0.0593	21867;15176;13691	tr|F4I5P3|F4I5P3_ARATH;tr|A0A178W396|A0A178W396_ARATH;tr|A0A7G2DPY6|A0A7G2DPY6_ARATH	Pre-mRNA-processing factor 19 homolog 1 OS=Arabidopsis thaliana OX=3702 GN=PRP19A PE=1 SV=1 >tr|A0A5S9SJG6|A0A5S9SJG6_ARATH Pre-mRNA-processing factor 19 OS=Arabidopsis thaliana OX=3702 GN=C24_LOCUS407 PE=3 SV=1	1.23455e+06	49382
202_1	tr|A0A5S9WZ76|A0A5S9WZ76_ARATH	6.72079	NA	28889.9	SAVFALGSFWR;SSIVTTQIQQLGTFYR	1;1	2	2	0.1063	20557;28959	tr|A0A654ETU9|A0A654ETU9_ARATH;sp|Q9SL43|MSRA5_ARATH	Protein-methionine-S-oxide reductase OS=Arabidopsis thaliana OX=3702 GN=C24_LOCUS8009 PE=3 SV=1	1.22058e+06	61029.2
559_1	tr|Q9SLB1|Q9SLB1_ARATH	15.1697	NA	84746.8	AGEGLATWVK;FIEVASVEPDK;LTGILSLGALQPGETR;LVSAAPDTVAVWSDADDQR;SDVKPLQIIQPEGPSFR	1;1;1;1;1	5	5	0.0962	14791;20398;27469;29944;29333	tr|A0A178VYJ2|A0A178VYJ2_ARATH;tr|A0A7G2EJF8|A0A7G2EJF8_ARATH	Amine oxidase OS=Arabidopsis thaliana OX=3702 GN=At2g42490 PE=3 SV=1	1.21587e+06	28276
680_1	sp|F4IHY7|PTA12_ARATH	5.00965	NA	60857.4	LYGEEPTLTETSLYR;TLTSDESWWNWR	1;1	2	2	0.0512	28498;27038	-	Protein PLASTID TRANSCRIPTIONALLY ACTIVE 12, chloroplastic OS=Arabidopsis thaliana OX=3702 GN=PTAC12 PE=1 SV=1 >tr|A0A178W212|A0A178W212_ARATH (thale cress) hypothetical protein OS=Arabidopsis thaliana OX=3702 GN=AXX17_At2g31190 PE=4 SV=1	1.20213e+06	42933.1
243_1	sp|O04314|JAL30_ARATH	21.5971	NA	32138.3	ADVLLHK;GANLWDDGSTHDAVTK;IFGSDGSVITMLR;IGVHVRPLSN;QLTAFGSDDGTVWDDGAYVGVK;QTSPPFGLEAGTVFELK;VYVGQAQDGISAVK	1;1;1;1;1;1;1	7	9	0.3322	8429;27914;24202;24204;16530;31037;28817;24918;24917	-	PYK10-binding protein 1 OS=Arabidopsis thaliana OX=3702 GN=PBP1 PE=1 SV=1	1.1947e+06	85336
199_1	tr|A0A654EHR2|A0A654EHR2_ARATH	10.4522	NA	100100	DNTPVVTTQR;LLLGDLESR;MEQYIQGQSR;STEDGEPVAESVTESDLK	1;1;1;1	4	4	0.0529	17547;14411;20524;29237	sp|Q9SX85|SEC3A_ARATH;tr|A0A5S9WKB2|A0A5S9WKB2_ARATH	(thale cress) hypothetical protein OS=Arabidopsis thaliana OX=3702 GN=AN1_LOCUS3868 PE=3 SV=1 >tr|F4HTA1|F4HTA1_ARATH Exocyst complex component sec3A OS=Arabidopsis thaliana OX=3702 GN=SEC3A PE=1 SV=1	1.19298e+06	24346.6
471_1	sp|Q9SHE8|PSAF_ARATH	13.2359	NA	24157.8	EFLNGDLIAK;EIIIDVPLASR;GFIWPVAAYR;LYAPESAPALALNAQIEK;SYLIAISGEK	1;1;1;1;1	5	5	0.267	17282;20201;18907;29279;16192	tr|A0A178WB32|A0A178WB32_ARATH	Photosystem I reaction center subunit III, chloroplastic OS=Arabidopsis thaliana OX=3702 GN=PSAF PE=1 SV=1 >tr|A0A5S9WGW9|A0A5S9WGW9_ARATH PSI-F OS=Arabidopsis thaliana OX=3702 GN=C24_LOCUS3097 PE=3 SV=1	1.17823e+06	84158.9
94_1	tr|A0A7G2ETI3|A0A7G2ETI3_ARATH	7.95977	NA	8136.36	EGIPPDQQR;ESTLHLVIR;TLADYNIQK	1;1;1	3	4	0.375	14994;15817;15815;15735	-	(thale cress) hypothetical protein OS=Arabidopsis thaliana OX=3702 GN=AT9943_LOCUS13444 PE=4 SV=1	1.15549e+06	165069
278_1	tr|A0A384KGL0|A0A384KGL0_ARATH	17.5905	NA	39836.6	IPEGFGPR;LAVLNVADNR;LSAITIADWK;NNLISGVIPSDVGR;SYFTVLDLSYNNLK;TLDLIGNQISGGIPYDIGR	1;1;1;1;1;1	6	6	0.2055	10552;16316;17225;25029;27857;29872	-	LRRNT_2 domain-containing protein OS=Arabidopsis thaliana OX=3702 GN=At3g20820 PE=4 SV=1 >tr|Q9LT39|Q9LT39_ARATH Leucine-rich repeat (LRR) family protein OS=Arabidopsis thaliana OX=3702 GN=At3g20820 PE=1 SV=1	1.154e+06	52454.5
106_1	tr|A0A178W9E4|A0A178W9E4_ARATH	11.7713	NA	44110.4	AQEFVCGLAQR;ATFVSHGNTAR;DETGASESAWASWTR;SAGDPVLAR	1;1;1;1	4	4	0.1176	21466;18378;27667;10927	tr|A0A654EHI8|A0A654EHI8_ARATH;sp|Q84VY3|STAD6_ARATH;tr|A0A7G2DYF2|A0A7G2DYF2_ARATH	Acyl-[acyl-carrier-protein] desaturase OS=Arabidopsis thaliana OX=3702 GN=AXX17_At1g39750 PE=3 SV=1	1.13986e+06	56993
155_1	tr|A0A4Y9UNS3|A0A4Y9UNS3_9BRAD	16.997	NA	51396.5	FLSQPFHVAEIFTGSPGK;FVDLADTIK;GIYPAVDPLDSTSR;LVLEVAQHLGESTVR;TVLIQELINNVAK;VVDLLAPYAK	1;1;1;1;1;1	6	6	0.1646	29602;14561;25865;27652;25255;16448	-	ATP synthase subunit beta OS=Bradyrhizobium sp. MOS001 OX=2133948 GN=atpD PE=3 SV=1	1.13167e+06	40416.9
623_1	tr|A0A178V8Y8|A0A178V8Y8_ARATH	38.5356	NA	91668.8	DVSPSYESLVDGSGR;EGLWNLFVPVDSAAR;ENVLPEHPPSVQR;FAADNVSGFPTNPSQFK;FDHDALFR;FYVAFSLFR;IADGPDEVHLGTIGK;IDNLVFHPSEDR;LLVLEAADHLDK;LPNVAPER;QGDSYVINGTK;QYLASTSEGKPER;TDFNAPK;WLMGNASAGER	1;1;1;1;1;1;1;1;1;1;1;1;1;1	14	17	0.2015	26931;27837;26034;26033;28858;14516;18088;26357;26358;25038;22925;11244;18956;18979;25435;8331;19767	sp|Q8RWZ3|IBR3_ARATH	IBR3 OS=Arabidopsis thaliana OX=3702 GN=AXX17_At3g06690 PE=3 SV=1	1.12867e+06	22130.9
671_1	tr|A0A5S9X9F6|A0A5S9X9F6_ARATH	5.6794	NA	15044	AGALGDSVTITR;ITVTADGQFSK	1;1	2	3	0.1729	18388;18547;18548	sp|Q9M9W1|RL222_ARATH	Uncharacterized protein OS=Arabidopsis thaliana OX=3702 GN=C24_LOCUS11694 PE=3 SV=1	1.12612e+06	140765
240_1	tr|A0A178WFU8|A0A178WFU8_ARATH	13.5154	NA	112048	AYVTDALSGGR;GVGPISLIGDESDFER;LSNSLVQAVALLR;MANAIETAVNQGR;SLASVVEELEK	1;1;1;1;1	5	5	0.063	17014;27940;23916;23717;19643	tr|A0A654E9F5|A0A654E9F5_ARATH;sp|Q8LPR9|TI110_ARATH	TIC110 OS=Arabidopsis thaliana OX=3702 GN=AXX17_At1g06570 PE=4 SV=1	1.08406e+06	17771.5
390_1	tr|A0A178UA55|A0A178UA55_ARATH	4.96474	NA	52080.9	AILIAGQPGTGK;VVEVEDIQR	1;1	2	2	0.0448	17441;16367	tr|A0A654GEZ2|A0A654GEZ2_ARATH	RuvB-like helicase OS=Arabidopsis thaliana OX=3702 GN=AXX17_At5g67740 PE=3 SV=1 >tr|Q9FJW0|Q9FJW0_ARATH RuvB-like helicase OS=Arabidopsis thaliana OX=3702 GN=At5g67630 PE=1 SV=1	1.03601e+06	35724.5
110_1	sp|Q9C865|SH3P1_ARATH	26.0812	NA	49228.1	AMLEVDDQQQNVTSQR;ESDISEEAYIK;GLEGFIATGTK;LHSEMIAEEEAIGSSPK;QEVEAQATDVLR;QVAGTGWSEGEYK;TMIYSAPLEDAR;VAHHFGTSYK;YGDENPDANTPLSR	1;1;1;1;1;1;1;1;1	9	9	0.2642	29077;21580;16587;28870;23399;24492;23565;18005;26717	-	SH3 domain-containing protein 1 OS=Arabidopsis thaliana OX=3702 GN=SH3P1 PE=1 SV=1	1.03516e+06	36970
129_1	sp|Q9LUT2|METK4_ARATH	10.715	NA	42768.7	ANVDYEQIVR;FVIGGPHGDAGLTGR;SGAYIVR;TIFHLNPSGR	1;1;1;1	4	4	0.1069	19756;25244;7715;17879	-	S-adenosylmethionine synthase 4 OS=Arabidopsis thaliana OX=3702 GN=METK4 PE=1 SV=1 >tr|A0A178VIP8|A0A178VIP8_ARATH S-adenosylmethionine synthase OS=Arabidopsis thaliana OX=3702 GN=AXX17_At3g18350 PE=3 SV=1	978400	46590.5
170_1	tr|A0A178VW63|A0A178VW63_ARATH	19.7994	NA	49068.6	EGPPVFEQPEMTYEK;FVESLGVEK;MCCLFINDLDAGAGR;VPIICTGNDFSTLYAPLIR;VPLILGIWGGK;VQLAETYLSQAALGDANADAIGR	1;1;1;1;1;1	6	9	0.2063	28551;28683;14197;28100;28233;30491;18163;31122;31123	tr|A0A178VUM0|A0A178VUM0_ARATH;sp|P10896|RCA_ARATH	(thale cress) hypothetical protein OS=Arabidopsis thaliana OX=3702 GN=At2g39730 PE=4 SV=1	961025	40042.7
491_1	tr|A0A7G2EDL5|A0A7G2EDL5_ARATH	2.76949	NA	62034.7	NVVLDEFGSPK	1	1	1	0.0188	19694	sp|P21238|CPNA1_ARATH	(thale cress) hypothetical protein OS=Arabidopsis thaliana OX=3702 GN=AT9943_LOCUS7879 PE=3 SV=1	953294	29790.4
9_3	tr|A0A654FIY7|A0A654FIY7_ARATH	11.1331	NA	65983.6	AVYPFAVILSPTR;MLDMGFEPQIR;QTMLFSATFPSQIQR;TPILVATDVAAR;VEFVQESDK;VGSSTDLITQR	1;0;1;0;1;1	4	4	0.116	24903;22910;28397;20230;16172;18834	sp|Q8LA13|RH11_ARATH	RNA helicase OS=Arabidopsis thaliana OX=3702 GN=AN1_LOCUS16228 PE=4 SV=1	952871	28025.6
84_1	sp|Q39043|BIP2_ARATH	19.3169	NA	73515.9	DAGVIAGLNVAR;EAEEFAEEDK;FEELNNDLFR;LVPYQIVNK;NGHVEIIANDQGNR;SQIDEIVLVGGSTR;VEIESLFDGVDLSEPLTR	1;1;1;1;1;1;1	7	8	0.1302	18237;19391;21910;16016;26567;26566;25566;29964	tr|A0A7G2FF51|A0A7G2FF51_ARATH;tr|A0A1P8BF32|A0A1P8BF32_ARATH	Heat shock 70 kDa protein BIP2 OS=Arabidopsis thaliana OX=3702 GN=BIP2 PE=1 SV=2 >tr|A0A178UG43|A0A178UG43_ARATH BIP2 OS=Arabidopsis thaliana OX=3702 GN=AXX17_At5g39840 PE=3 SV=1	936485	23412.1
58_1	tr|A0A7G2FLA8|A0A7G2FLA8_ARATH	16.5138	NA	105646	FPGQLNSDLR;LAVNLIPFPR;LHFFMVGFAPLTSR;NSSYFVEWIPNNVK;VSEQFTAMFR;YTGDSDLQLER	1;1;1;1;1;1	6	8	0.0727	18008;17810;27445;27444;27993;20336;19967;21907	sp|Q56YW9|TBB2_ARATH;tr|A0A7G2FJ31|A0A7G2FJ31_ARATH;tr|A0A178ULE0|A0A178ULE0_ARATH	(thale cress) hypothetical protein OS=Arabidopsis thaliana OX=3702 GN=AT9943_LOCUS22885 PE=3 SV=1	883676	17673.5
468_1	tr|A0A178VBT8|A0A178VBT8_ARATH	17.975	NA	102965	EESGPPTSFIVVPEVVPR;ELLAQGVSQSR;FELVDQLTHLTK;KPTFPESSR;LQSLAFQLTEK;TGGGGLDLSSR;TMAQLGLCAFR	1;1;1;1;1;1;1	7	7	0.0921	29469;19158;25079;15218;21453;14493;21241	tr|A0A5S9XLD4|A0A5S9XLD4_ARATH;tr|A0A5S9XLG4|A0A5S9XLG4_ARATH;tr|A0A654FH19|A0A654FH19_ARATH;sp|O49160|EIF3C_ARATH	Eukaryotic translation initiation factor 3 subunit C OS=Arabidopsis thaliana OX=3702 GN=AXX17_At3g50790 PE=3 SV=1	878872	16901.4
181_2	tr|A0A7G2EVS6|A0A7G2EVS6_ARATH	27.0973	NA	99252.1	AIDLIDEAGSR;GSGFVAVEIPFTPR;HAQLPEEAR;IASGDVPETIEGK;LDMSEFMER;LIGSPPGYVGYTEGGQLTEAVR;NTLLIMTSNVGSSVIEK;QYFRPEFLNR;TAIAEGLAQR;VLELSLEEAR;VLENLGADPSNIR	1;1;1;1;1;1;1;1;0;1;1	10	10	0.1542	18353;25619;15275;22343;18283;30951;28727;23619;14747;18336;24235	tr|F4JF64|F4JF64_ARATH;tr|A0A178VA06|A0A178VA06_ARATH;sp|Q9SXJ7|CLPC2_ARATH	(thale cress) hypothetical protein OS=Arabidopsis thaliana OX=3702 GN=AT9943_LOCUS13106 PE=3 SV=1	876004	16846.2
239_1	sp|P59259|H4_ARATH	8.58931	NA	11402.4	DAVTYTEHAR;ISGLIYEETR;TVTAMDVVYALK	1;1;1	3	4	0.3107	18435;18434;18934;22243	tr|A8MRV1|A8MRV1_ARATH	Histone H4 OS=Arabidopsis thaliana OX=3702 GN=At1g07660 PE=1 SV=2 >tr|A0A384LKZ7|A0A384LKZ7_ARATH Histone H4 OS=Arabidopsis thaliana OX=3702 GN=AXX17_At1g07310 PE=3 SV=1 >tr|A0A5S6RAZ7|A0A5S6RAZ7_ORYSJ Histone H4 OS=Oryza sativa subsp. japonica OX=39947 GN=OSJNBb0064P21.1 PE=3 SV=1 >tr|Q6NR90|Q6NR90_ARATH Histone H4 OS=Arabidopsis thaliana OX=3702 GN=At1g07660 PE=2 SV=1	855070	142512
331_1	sp|Q94K05|TCPQ_ARATH	25.8203	NA	58902.2	GSTDSILDDLER;HLSGLDEAVIK;IVPGAAATEIELAQR;MGLHPSEIISGYTK;NEEGGNSISTVVLR;NPTNFNVDNVR;TAGAVAHLK;VAVFAGGVDTTATETK	1;1;1;1;1;1;1;1	8	8	0.1858	22467;18968;26602;26518;25577;21753;10430;26924	-	T-complex protein 1 subunit theta OS=Arabidopsis thaliana OX=3702 GN=CCT8 PE=1 SV=1 >tr|A0A178V993|A0A178V993_ARATH CCT-theta OS=Arabidopsis thaliana OX=3702 GN=AXX17_At3g03370 PE=3 SV=1	837921	22646.5
4_1	tr|O65449|O65449_ARATH	27.7655	NA	60418.1	DQIGSFYYFPSLAFHK;EPFLISWNGVQQR;GVSGPVPNGPTLDIASSLYQAR;ISNVGVATSLNFR;ITYGDIYPLGVK;NLPNPDGVLINGR;QYLGQQFYLR;TIILANSAPWINGK;YAVNGASFVAPDTPLK	1;1;1;1;1;1;1;1;1	9	11	0.2384	29372;26983;30693;30698;23780;22978;23810;22344;25981;25993;27651	tr|A0A178USM7|A0A178USM7_ARATH	At4g22010 OS=Arabidopsis thaliana OX=3702 GN=sks4 PE=1 SV=1	826772	29527.6
640_1	tr|A0A384LFV0|A0A384LFV0_ARATH	2.26614	NA	95937.3	APSLAELTVEDSELR	1	1	1	0.0177	27495	tr|A0A7G2EJ98|A0A7G2EJ98_ARATH;tr|A0A654F9P9|A0A654F9P9_ARATH	EMB1865 OS=Arabidopsis thaliana OX=3702 GN=At3g18390 PE=1 SV=1 >tr|Q9LS51|Q9LS51_ARATH CRS1 / YhbY (CRM) domain-containing protein OS=Arabidopsis thaliana OX=3702 GN=EMB1865 PE=1 SV=1	811822	15317.4
538_1	tr|A0A1P8BGP6|A0A1P8BGP6_ARATH	18.5279	NA	40622.7	DSVALAGGPSYSIPTGR;FGVTPTVTAALLR;GVLQVDQR;MGAVDVLTGR;NSATAALDQSSPLR;VGFYSQSCPQAETIVR	1;1;1;1;1;1	6	6	0.2131	27630;23159;11764;14475;24855;28956	sp|Q43729|PER57_ARATH	Peroxidase OS=Arabidopsis thaliana OX=3702 GN=MVA3.170 PE=1 SV=1	778044	40949.7
245_1	tr|A0A2T2QTN4|A0A2T2QTN4_9BRAD	2.54384	NA	58778.5	TTLSADPNR	1	1	1	0.0167	13316	tr|A0A4Y9USJ9|A0A4Y9USJ9_9BRAD;tr|A0A2T2Q3J8|A0A2T2Q3J8_9BRAD	Phosphoenolpyruvate carboxykinase (ATP) OS=Bradyrhizobium sp. MOS002 OX=2133947 GN=pckA PE=3 SV=1	775448	27694.6
500_1	tr|Q6UB63|Q6UB63_9STRA	2.90991	NA	8250.23	IINEPTAAAIAYGIDK	1	1	2	0.2051	27734;27733	tr|F0WU59|F0WU59_9STRA	Putative dnaK-type molecular chaperone (Fragment) OS=Hyaloperonospora parasitica OX=123356 PE=2 SV=1	764189	382095
385_1	sp|P19366|ATPB_ARATH	29.9002	NA	53900.1	AHGGVSVFGGVGER;ATNLEMESK;EGNDLYMEMK;ESGVINEQNLAESK;FLSQPFFVAEVFTGSPGK;IFNVLGEPVDNLGPVDTR;LSIFETGIK;SAPAFIELDTK;TVLIMELINNIAK;VGLTALTMAEYFR	1;1;1;1;1;1;1;1;1;1	10	11	0.259	22627;14574;20287;26316;29571;29555;29556;14204;19277;25538;25534	-	ATP synthase subunit beta, chloroplastic OS=Arabidopsis thaliana OX=3702 GN=atpB PE=1 SV=2 >tr|A0A1B1W4V2|A0A1B1W4V2_ARATH ATP synthase subunit beta, chloroplastic OS=Arabidopsis thaliana OX=3702 GN=atpB PE=3 SV=1	762499	27232.1
362_1	tr|A0A178V7Z2|A0A178V7Z2_ARATH	15.4505	NA	43990.2	ANPNADASAQQAFVTNVINR;DLPQTYWPYGK;FVVQLLAPLGCLPIVR;IGPMLNEFAK;TGNECYELLNDLAK	1;1;1;1;1	5	6	0.1811	30307;23579;28667;17278;17690;27564	tr|A0A5S9XC03|A0A5S9XC03_ARATH;sp|Q9LJG3|ESM1_ARATH	ESM1 OS=Arabidopsis thaliana OX=3702 GN=AXX17_At3g14780 PE=3 SV=1	709728	35486.4
642_1	sp|F4K2F0|EML3_ARATH	5.03563	NA	43626	DHELALMDAIAK;WEGEDPGISR	1;1	2	2	0.0554	22587;17976	-	Protein EMSY-LIKE 3 OS=Arabidopsis thaliana OX=3702 GN=EML3 PE=1 SV=1 >tr|A0A178UIH0|A0A178UIH0_ARATH EML3 OS=Arabidopsis thaliana OX=3702 GN=AXX17_At5g12440 PE=4 SV=1	694154	33054.9
138_1	tr|F4K6T0|F4K6T0_ARATH	11.2184	NA	69844.8	DGILLLELDR;GIPSTLGVLGTK;LEEIGVTPEQFR;SFELAHCSR;TFDLIHAWNTFTETQAR;WSGLVPWPR	0;1;1;0;1;1	4	5	0.1127	18271;17924;24594;16915;30106;30105;16689	sp|Q8VZV7|PMT9_ARATH;tr|A0A654G108|A0A654G108_ARATH	Methyltransferase OS=Arabidopsis thaliana OX=3702 GN=At5g14430 PE=1 SV=1	680526	16203
417_1	tr|A0A2T2QDF6|A0A2T2QDF6_9BRAD	4.96474	NA	73525.3	NNEAFIDR;QILYLLGPVGGGK	1;1	2	2	0.0325	13424;22325	tr|A0A2T2Q9B2|A0A2T2Q9B2_9BRAD;tr|A0A4Y9UX00|A0A4Y9UX00_9BRAD	PrkA family serine protein kinase OS=Bradyrhizobium sp. MOS002 OX=2133947 GN=C7G41_29705 PE=4 SV=1	680149	16194
423_1	tr|A0A853FMM6|A0A853FMM6_9SPHN	2.90991	NA	40031.7	SGSASYNVGLSQR	1	1	1	0.0345	22572	-	OmpA family protein OS=Sphingomonas sp. R-74633 OX=2751188 GN=HZY97_16905 PE=4 SV=1	667595	37088.6
579_1	sp|Q9SZN7|HIP26_ARATH	5.06928	NA	17012.7	VDDPGVSQLAR;VTVVGYVDPNK	1;1	2	2	0.1438	18256;19252	-	Heavy metal-associated isoprenylated plant protein 26 OS=Arabidopsis thaliana OX=3702 GN=HIPP26 PE=1 SV=1 >tr|A0A178V1F5|A0A178V1F5_ARATH (thale cress) hypothetical protein OS=Arabidopsis thaliana OX=3702 GN=AXX17_At4g43920 PE=4 SV=1	638724	58065.9
477_1	tr|A0A178W3A8|A0A178W3A8_ARATH	6.86121	NA	45990.3	ITQMEESISQGK;SQNEFTSIMLTR	1;1	2	2	0.0571	23236;24774	tr|A0A5S9W3E7|A0A5S9W3E7_ARATH	(thale cress) hypothetical protein OS=Arabidopsis thaliana OX=3702 GN=At1g27090 PE=1 SV=1 >tr|Q9LFX8|Q9LFX8_ARATH Glycine-rich protein OS=Arabidopsis thaliana OX=3702 GN=At1g27090 PE=1 SV=1	630494	26270.6
72_1	tr|Q3V5A5|Q3V5A5_ARALL	2.58785	NA	54245.4	GYAIGTDAPGR;IGPVMITR	1;0	1	1	0.0397	16107;10968	-	Thioglucoside glucohydrolase (Fragment) OS=Arabidopsis lyrata subsp. lyrata OX=81972 GN=tgg1 PE=3 SV=1	629241	22472.9
334_2	sp|Q9LJR2|LECT2_ARATH	10.5523	NA	29730.9	DVNLSSGER;HDVWSWSFEN;NTITIAPENVK;RPLIQGSR;TSFTFSITPR	0;1;1;1;1	4	4	0.1771	13383;22134;19512;12077;18257	tr|A0A5S9XCB9|A0A5S9XCB9_ARATH	Lectin-like protein LEC OS=Arabidopsis thaliana OX=3702 GN=LEC PE=1 SV=1 >tr|A0A178VCY2|A0A178VCY2_ARATH Lectin_legB domain-containing protein OS=Arabidopsis thaliana OX=3702 GN=AXX17_At3g16020 PE=3 SV=1	613911	40927.4
56_1	tr|A0A5S9X414|A0A5S9X414_ARATH	8.22324	NA	14524.4	FDELMAAANEEK;IMTSTVDIK;KPLFFYVNLAK	1;1;1	3	4	0.2481	23574;23890;14198;23018	tr|A0A178W7M4|A0A178W7M4_ARATH;tr|A0A7G2EH37|A0A7G2EH37_ARATH;sp|O22969|Y2416_ARATH	Alba domain-containing protein OS=Arabidopsis thaliana OX=3702 GN=C24_LOCUS9695 PE=4 SV=1	609078	60907.8
103_1	tr|A0A654F055|A0A654F055_ARATH	2.90991	NA	24302.4	FPFLLVDR;KPVIAGDTLVMR;VIEYTPGVSAVAIK	0;0;1	1	1	0.1545	14176;21985;21986;25135	tr|A0A178W084|A0A178W084_ARATH;tr|Q9SIE3|Q9SIE3_ARATH	(3R)-hydroxymyristoyl-[acyl-carrier-protein] dehydratase OS=Arabidopsis thaliana OX=3702 GN=AN1_LOCUS8603 PE=3 SV=1	604720	60472
109_2	sp|P56757|ATPA_ARATH	13.681	NA	55294	ADEISNIIR;ASSVAQVVTSLQER;EAYPGDVFYLHSR;EGIQEQLER;IAQIPVSEAYLGR;VINALANPIDGR	1;1;0;1;1;1	5	5	0.1381	14768;25580;26794;26793;16791;24583;20839	-	ATP synthase subunit alpha, chloroplastic OS=Arabidopsis thaliana OX=3702 GN=atpA PE=1 SV=1 >tr|A0A1B1W4S8|A0A1B1W4S8_ARATH ATP synthase subunit alpha, chloroplastic OS=Arabidopsis thaliana OX=3702 GN=atpA PE=3 SV=1	598810	26035.2
97_1	tr|A0A5S9WW00|A0A5S9WW00_ARATH	19.3519	NA	202376	ALQMSEWLEANK;ASSSTYSVLLR;EMEGESLEANR;IADVLLLMEK;IEATTWDALIK;LYVEAGEVEK;SMAAQLAQGDPFK	1;1;1;1;1;1;1	7	8	0.0432	24631;19023;21157;21508;17974;21069;17716;23514	sp|Q9C977|PP135_ARATH;tr|A0A5S9WW29|A0A5S9WW29_ARATH	Uncharacterized protein OS=Arabidopsis thaliana OX=3702 GN=C24_LOCUS6958 PE=3 SV=1	596679	5576.44
662_1	sp|Q9C5M0|DTC_ARATH	8.58931	NA	31891.2	ISADEGVLALWK;MQADNTLPLAQR;NYTNAFHALTR	1;1;1	3	3	0.1174	22034;23376;22168	tr|A0A7G2F9X4|A0A7G2F9X4_ARATH	Mitochondrial dicarboxylate/tricarboxylate transporter DTC OS=Arabidopsis thaliana OX=3702 GN=DTC PE=1 SV=1 >tr|A0A178UIU8|A0A178UIU8_ARATH Uncharacterized protein OS=Arabidopsis thaliana OX=3702 GN=AXX17_At5g19680 PE=3 SV=1	596221	37263.8
663_1	tr|Q41965|Q41965_ARATH	2.50665	NA	7651.11	TLSDYNIQK	1	1	1	0.1176	16212	-	Ubiquitin (Fragment) OS=Arabidopsis thaliana OX=3702 PE=2 SV=1	587228	83889.7
431_1	sp|Q94AI6|SEC6_ARATH	10.449	NA	85619.4	FALAAAGEEVGR;ILGEQVQIVR;LYTPAAVDLFR;TGFVFPR	1;1;1;1	4	4	0.0532	19247;18217;21193;9127	tr|A0A178WN94|A0A178WN94_ARATH	Exocyst complex component SEC6 OS=Arabidopsis thaliana OX=3702 GN=SEC6 PE=1 SV=1 >tr|A0A5S9WRP0|A0A5S9WRP0_ARATH (thale cress) hypothetical protein OS=Arabidopsis thaliana OX=3702 GN=AN1_LOCUS6211 PE=3 SV=1	577676	12558.2
290_1	tr|B9F2W8|B9F2W8_ORYSJ	2.54384	NA	100331	AFVPPQHFIR;MVVALVDMER;QLSIHDNR;SAVLNSLIGHPVLPTGENGATR;SQQVSASALR;TSTAPPIK	0;0;0;0;0;1	1	1	0.0737	19888;19891;18444;13537;30714;30716;15174;8914	-	Dynamin GTPase OS=Oryza sativa subsp. japonica OX=39947 GN=Os02g0738900 PE=3 SV=1	562784	8933.07
195_1	tr|A0A5S9X678|A0A5S9X678_ARATH	28.8986	NA	96526.4	DYGVLDFDSTDAR;ELEAILSIHK;IAGFLASNTHR;LLLYTIISGSR;NEAPSQSIAATR;QLLTEILLR;TGYYEEAR;TNMIDTSR;TSGLILAGNDILETYK;VGAFSAALETINK;VMEQETIIR	1;1;1;1;1;1;1;1;1;1;1	11	11	0.1394	25557;18158;19100;20455;20658;16735;13675;12359;28066;22486;17248	-	Nuclear pore protein OS=Arabidopsis thaliana OX=3702 GN=C24_LOCUS10500 PE=3 SV=1	562518	11480
109_1	tr|A0A4Y9URB8|A0A4Y9URB8_9BRAD	2.90991	NA	55118	EAYPGDVFYLHSR;VVDALGNPIDGK	0;1	1	1	0.0491	26794;26793;19438	tr|A0A2T2QEA1|A0A2T2QEA1_9BRAD	ATP synthase subunit alpha OS=Bradyrhizobium sp. MOS001 OX=2133948 GN=atpA PE=3 SV=1	560929	19342.4
276_2	tr|A0A654FX39|A0A654FX39_ARATH	11.4992	NA	50109.4	GGSPGDLFAVIEVIPDPVLK;ISYVDAILGTTLK;TCGGQGQVVASTR;VPAGVDSGSR;VPTVDGEVDLK;VQVEIPK	1;1;1;0;1;0	4	4	0.1591	29980;24160;22469;12550;12551;18694;8873	tr|A0A5S9Y0X2|A0A5S9Y0X2_ARATH;tr|A0A178UVJ3|A0A178UVJ3_ARATH;tr|Q940V1|Q940V1_ARATH;tr|Q9SMQ9|Q9SMQ9_ARATH;tr|A0A7G2FB87|A0A7G2FB87_ARATH	Uncharacterized protein OS=Arabidopsis thaliana OX=3702 GN=AN1_LOCUS20865 PE=3 SV=1	560588	21561.1
177_3	tr|A0A4Y9ULG5|A0A4Y9ULG5_9BRAD	8.58931	NA	34968.5	APGFGDR;AVAAGMNPMDLK;FENMGAQMVR;LENVTLNMLGR;VGNEGVITVEEAK	0;1;0;1;1	3	5	0.1616	6602;20017;20770;18973;21065;21418;23132	-	60 kDa chaperonin (Fragment) OS=Bradyrhizobium sp. MOS001 OX=2133948 GN=CT676_36225 PE=3 SV=1	557019	27851
228_1	tr|A0A1B1W4V3|A0A1B1W4V3_ARATH	4.87418	NA	55574.1	GLLDAIVPR;ISSVLCDYQSSK	1;1	2	2	0.043	12801;24011	tr|B0FFQ6|B0FFQ6_ARATH;sp|P56765|ACCD_ARATH	Acetyl-coenzyme A carboxylase carboxyl transferase subunit beta, chloroplastic OS=Arabidopsis thaliana OX=3702 GN=accD PE=3 SV=1	555455	19837.7
24_1	sp|Q9LNC5|CLO_ARATH	23.8607	NA	110372	AFVQFILEPLYK;ALQFNTLPVVK;DSIVQGFQWGAR;NVALVGHLQHGK;SDTSVFDVFGR;SIWAFGPDK;TATEPLNPSELPK;VAYSAFLMATPR;YDWDLLAAR	1;1;1;1;1;1;1;1;1	9	9	0.1023	25478;20306;23494;21336;20294;14522;24221;22590;17354	tr|A0A7G2DNV2|A0A7G2DNV2_ARATH;tr|A0A654E776|A0A654E776_ARATH	110 kDa U5 small nuclear ribonucleoprotein component CLO OS=Arabidopsis thaliana OX=3702 GN=CLO PE=1 SV=1 >tr|A0A5S9SW58|A0A5S9SW58_ARATH Tr-type G domain-containing protein OS=Arabidopsis thaliana OX=3702 GN=C24_LOCUS600 PE=3 SV=1	550769	9835.15
151_1	tr|Q56ZQ4|Q56ZQ4_ARATH	5.6794	NA	5523.8	ATLAAVQQMR;QLGSNNALNNAR	1;1	2	3	0.44	16869;16441;21308	sp|P93014|RR5_ARATH;tr|A0A178VN84|A0A178VN84_ARATH	30S ribosomal protein S5 OS=Arabidopsis thaliana OX=3702 GN=At2g33800 PE=2 SV=1	540148	108030
41_1	tr|A0A178UUD0|A0A178UUD0_ARATH	12.9954	NA	56881.3	APGVQTPVIVR;DEEVNYFPSR;FDFDPLDVTK;FSTVIHER;GFFEVTHDISNLTCADFLR;GPILLEDYHLVEK;LGPNYLQLPVNAPK;SHIQENWR;SIWISYWSQADK	0;1;0;1;0;1;0;1;1	5	6	0.2134	17725;20912;19402;13689;30868;26396;26395;26385;15860;25767	tr|Q940G2|Q940G2_ARATH;tr|A0A1P8B564|A0A1P8B564_ARATH;sp|P25819|CATA2_ARATH	Catalase OS=Arabidopsis thaliana OX=3702 GN=AXX17_At4g40070 PE=3 SV=1	528911	18889.7
280_1	tr|A0A654F8N8|A0A654F8N8_ARATH	22.5491	NA	80726.9	EFEAATSGLK;EFEAVTESFK;FTSLTTSLSELLK;LTTSLNNLVDTHR;NPSTISTTVQK;NSMLEAFER;NSMLEAIER;QSMLDEIER	1;1;1;1;1;1;1;1	8	8	0.1144	15326;19087;25012;25771;18805;16651;15631;17295	sp|Q9LSB4|NAI2_ARATH;tr|A0A178VJ32|A0A178VJ32_ARATH	Uncharacterized protein OS=Arabidopsis thaliana OX=3702 GN=AN1_LOCUS12979 PE=4 SV=1	528408	10360.9
293_1	tr|Q9XIJ0|Q9XIJ0_ARATH	5.53898	NA	17110.7	NDQVDMMK;VEVAEEPTDITVK	1;1	2	2	0.1373	13477;24842	tr|A0A178WFK1|A0A178WFK1_ARATH	Nucleic acid-binding, OB-fold-like protein OS=Arabidopsis thaliana OX=3702 GN=At1g10590 PE=1 SV=1	519159	51915.9
413_1	tr|A0A853FLB3|A0A853FLB3_9SPHN	2.19525	NA	46064.5	YAEGYPGK	1	1	1	0.0183	10892	-	Serine hydroxymethyltransferase OS=Sphingomonas sp. R-74633 OX=2751188 GN=HZY97_08965 PE=4 SV=1	512837	21368.2
334_1	sp|Q9LK72|LECT5_ARATH	7.94554	NA	30490.3	AGYWVQTR;DSTITVTLAPENVK;DVNLSSGER;HDIWSWSFENAAK	1;1;0;1	3	3	0.1594	13486;25833;13383;27121	tr|A0A5S9XCW0|A0A5S9XCW0_ARATH;tr|A0A178VKX6|A0A178VKX6_ARATH;tr|A0A7G2EN98|A0A7G2EN98_ARATH	Lectin-like protein At3g16530 OS=Arabidopsis thaliana OX=3702 GN=At3g16530 PE=1 SV=1 >tr|A0A654F7S5|A0A654F7S5_ARATH Lectin_legB domain-containing protein OS=Arabidopsis thaliana OX=3702 GN=AN1_LOCUS13038 PE=3 SV=1	512378	42698.2
282_1	sp|Q9FVQ1|NUCL1_ARATH	10.7303	NA	58738.6	ADVENFFK;GFGHVEFASSEEAQK;GIAYLEFSEGK;SSDVEMVDAEK	1;1;1;1	4	5	0.0808	13185;27440;27439;19924;19818	tr|A0A178W6B8|A0A178W6B8_ARATH;tr|A0A5S9WN51|A0A5S9WN51_ARATH	Nucleolin 1 OS=Arabidopsis thaliana OX=3702 GN=NUCL1 PE=1 SV=1	509083	13396.9
260_1	sp|Q9LQQ4|H2B1_ARATH	4.84111	NA	16392.1	LVLPGELAK;QVHPDIGISSK	1;1	2	3	0.1351	12443;18936;18465	sp|Q9SI96|H2B3_ARATH;sp|O23629|H2B6_ARATH;tr|A0A7G2EQH7|A0A7G2EQH7_ARATH;sp|Q9FFC0|H2B10_ARATH;sp|Q9LZT0|H2B7_ARATH;tr|A0A5S9Y6Y7|A0A5S9Y6Y7_ARATH;tr|A0A178WBK5|A0A178WBK5_ARATH;tr|Q0WS75|Q0WS75_ARATH;sp|P40283|H2B11_ARATH;tr|A0A178UDD3|A0A178UDD3_ARATH	Histone H2B.1 OS=Arabidopsis thaliana OX=3702 GN=At1g07790 PE=1 SV=3	508785	56531.6
181_1	sp|Q8VYJ7|CLPB4_ARATH	2.76949	NA	108595	NNPVIIGEPGVGK;TAIAEGLAQR	1;0	1	1	0.0239	21840;14747	tr|A0A7G2ED05|A0A7G2ED05_ARATH;tr|A0A5S9X1A4|A0A5S9X1A4_ARATH;tr|A0A178VSB4|A0A178VSB4_ARATH;tr|A0A654EXJ3|A0A654EXJ3_ARATH	Chaperone protein ClpB4, mitochondrial OS=Arabidopsis thaliana OX=3702 GN=CLPB4 PE=2 SV=1	503559	8392.66
7_1	sp|Q9FN77|AATPG_ARATH	2.18174	NA	60157.6	GLGDEM;GYLLYGPPGTGK	1;0	1	1	0.0338	5890;20138	tr|A0A654G2L4|A0A654G2L4_ARATH;tr|A0A5S9Y5M0|A0A5S9Y5M0_ARATH	AAA-ATPase At5g17740 OS=Arabidopsis thaliana OX=3702 GN=At5g17740 PE=3 SV=1	502327	20930.3
137_2	tr|A0A5S9X0D3|A0A5S9X0D3_ARATH	2.90991	NA	50236	IELDPNLTSLVGR;VLGTDELNAYLNK	1;0	1	1	0.0602	24781;25168	sp|O64816|CSK2P_ARATH	Protein kinase domain-containing protein OS=Arabidopsis thaliana OX=3702 GN=C24_LOCUS8539 PE=3 SV=1	499561	18502.3
6_1	sp|Q9SYP1|DEXHC_ARATH	18.6142	NA	246950	ALVAEVVGNLSNR;DTAMANDTLSR;ELSGDQSLTGR;LITDFQEGGDSGGGR;MSDAQLLDIAR;SGYFQVTDLGR;VVYIAPLEAIAK	1;1;1;1;1;1;1	7	7	0.0387	23076;19343;18439;26123;20376;20604;21707	tr|A0A5S9VEI8|A0A5S9VEI8_ARATH;tr|A0A654EBP4|A0A654EBP4_ARATH	DExH-box ATP-dependent RNA helicase DExH12 OS=Arabidopsis thaliana OX=3702 GN=BRR2A PE=1 SV=1	494392	4052.39
119_3	tr|A0A178V0W7|A0A178V0W7_ARATH	11.9969	NA	58860.2	EDNMVEIR;EQAVWALGNVAGDSPR;IQSVIEAGVVPR;LVELLQHQSPSVLIPALR;NATWTLSNFCR;SLQLEATTQFR;SPPIEEVIDAGVVPR	0;0;1;1;0;1;1	4	5	0.1701	14136;27800;21249;29922;23611;21834;27020;27019	sp|F4JL11|IMPA2_ARATH;tr|A0A5S9XSW8|A0A5S9XSW8_ARATH	Importin subunit alpha OS=Arabidopsis thaliana OX=3702 GN=AXX17_At4g18920 PE=3 SV=1	490528	18167.7
249_1	sp|P17745|EFTU_ARATH	26.7868	NA	51597.6	FEAIIYVLK;GITINTATVEYETENR;ILDEALAGDNVGLLLR;IVVELIVPVACEQGMR;KYDEIDAAPEER;QVGVPDMVVFLNK;SYTVTGVEMFQK;TVGAGVIGTILE;YDEIDAAPEER	1;1;1;1;1;1;1;1;1	9	11	0.2227	16647;28763;27888;28779;24928;25119;24817;24818;24068;17534;22155	-	Elongation factor Tu, chloroplastic OS=Arabidopsis thaliana OX=3702 GN=TUFA PE=1 SV=1 >tr|A0A178UY83|A0A178UY83_ARATH Elongation factor Tu OS=Arabidopsis thaliana OX=3702 GN=AXX17_At4g23840 PE=3 SV=1	489921	19596.9
576_1	sp|Q9SJE1|CHLD_ARATH	12.9251	NA	83232.2	AVELVILPR;IEYNADNTIK;MVNEETETAK;SPFIQIPLGVTEDR;VAAVGIATQFQER	1;1;1;1;1	5	5	0.0737	14264;18929;18114;26964;24073	-	Magnesium-chelatase subunit ChlD, chloroplastic OS=Arabidopsis thaliana OX=3702 GN=CHLD PE=1 SV=3 >tr|A0A178W355|A0A178W355_ARATH Mg-protoporphyrin IX chelatase OS=Arabidopsis thaliana OX=3702 GN=AXX17_At1g08350 PE=3 SV=1	488264	10850.3
389_1	sp|Q94AZ4|CML13_ARATH	9.49028	NA	16506.3	EGTGFVAVADLR;HILTSIGEK;SIIASENLSSPFDFNR	1;1;1	3	3	0.25	20428;13935;28685	tr|A0A5S9U051|A0A5S9U051_ARATH	Probable calcium-binding protein CML13 OS=Arabidopsis thaliana OX=3702 GN=CML13 PE=2 SV=1 >tr|A0A178WE17|A0A178WE17_ARATH (thale cress) hypothetical protein OS=Arabidopsis thaliana OX=3702 GN=AXX17_At1g12720 PE=4 SV=1	482758	40229.8
105_1	sp|Q9CAC4|MYOB2_ARATH	7.45788	NA	86117.4	ALHALYEELEVER;MPVLNINEER;SIFVFEEEK	1;1;1	3	3	0.0427	26962;19946;17477	tr|A0A654EYL7|A0A654EYL7_ARATH;tr|A0A5S9WTD2|A0A5S9WTD2_ARATH;tr|A0A178WM42|A0A178WM42_ARATH	MYOB2, Myosin-binding protein 2 OS=Arabidopsis thaliana OX=3702 GN=MYOB2 PE=1 SV=1	476298	12212.8
180_1	sp|Q9SQI8|ODP24_ARATH	13.2159	NA	50049.1	EIFMPALSSTMTEGK;ITASDVETAAGIAPSK;NTMLVNVTADHR;SSIAPPPPPPPPVTAK;VGYPVNTDALDALYEK	0;1;1;1;1	4	5	0.1562	27578;26487;26486;23635;26786;28484	tr|A0A178V5Z1|A0A178V5Z1_ARATH	Dihydrolipoyllysine-residue acetyltransferase component 4 of pyruvate dehydrogenase complex, chloroplastic OS=Arabidopsis thaliana OX=3702 GN=LTA2 PE=2 SV=1 >tr|A0A5S9XFR8|A0A5S9XFR8_ARATH Dihydrolipoamide acetyltransferase component of pyruvate dehydrogenase complex OS=Arabidopsis thaliana OX=3702 GN=AT9943_LOCUS12055 PE=3 SV=1	473185	20573.3
607_1	tr|A0A7G2DRJ1|A0A7G2DRJ1_ARATH	4.72558	NA	54720.8	AMQAWFLSNDFK;QLVFHIVTNR	1;1	2	2	0.0459	25314;20224	sp|Q949Q1|GAUTB_ARATH	Hexosyltransferase OS=Arabidopsis thaliana OX=3702 GN=AT9943_LOCUS1606 PE=3 SV=1	472063	15227.8
108_1	tr|A7VJH1|A7VJH1_ARATH	15.7773	NA	31238	DNVSAEFMDGILR;EDIFFPSLSPNLQK;LANLGTVWSPR;QASSAQGFFMR;VEVDNTNLTVTGR	1;1;1;1;1	5	5	0.2168	25453;27538;19930;20292;24592	tr|A0A5S9SZ36|A0A5S9SZ36_ARATH;tr|A0A654ECF7|A0A654ECF7_ARATH;tr|A0A178WNY8|A0A178WNY8_ARATH	26-kD peroxisomal membrane protein OS=Arabidopsis thaliana OX=3702 PE=2 SV=1	470336	29396
592_1	tr|A0A7G2F3M0|A0A7G2F3M0_ARATH	5.53898	NA	26939.1	DLVNMAK;ILALNASYFLK	1;1	2	2	0.0729	8281;20842	sp|Q94AH9|FBRL2_ARATH	(thale cress) hypothetical protein OS=Arabidopsis thaliana OX=3702 GN=AT9943_LOCUS16658 PE=3 SV=1	463206	30880.4
66_1	tr|A0A654F1I5|A0A654F1I5_ARATH	2.76949	NA	13935.5	YLYTLCVFDQEK	1	1	1	0.0992	27023	tr|A0A5S9X6M2|A0A5S9X6M2_ARATH;tr|A0A654FJA3|A0A654FJA3_ARATH;sp|O22860|RL38_ARATH	Uncharacterized protein OS=Arabidopsis thaliana OX=3702 GN=AN1_LOCUS10854 PE=3 SV=1	460291	65755.8
318_1	tr|A0A853FNU9|A0A853FNU9_9SPHN	2.90991	NA	33219.4	VVGMAGVLDSAR	1	1	1	0.0375	18785	-	Malate dehydrogenase OS=Sphingomonas sp. R-74633 OX=2751188 GN=mdh PE=4 SV=1	456637	25368.7
28_3	tr|Q84W24|Q84W24_ARATH	8.12683	NA	41739.9	AGFAGDDAPR;AVFPSIVGRPR;DAYVGDEAQSK;GYSFTTTAER;IWHHTFYNELR;MTQIMFETFNTPAMYVAIQAVLSLYASGR;VAPEEHPVLLTEAPLNPK;YPIEHGIVNNWDDMEK;YPIEHGIVNNWDDMEKIWHHTFYNELR	0;0;0;0;0;1;0;1;1	3	6	0.3077	13380;13377;19478;19475;18972;17593;17591;17590;26257;26267;26249;26284;26276;26268;26283;26266;26272;26242;26254;26273;26263;26215;26275;26207;26270;26221;26269;26244;26271;26245;26262;26264;26228;26206;26234;26260;26259;26236;26212;26229;26224;26274;26230;26233;26246;26241;26250;26243;26281;26251;26223;26210;26247;26282;26255;26227;26231;26222;26237;26209;26225;26202;26278;26253;26261;26248;262…	tr|A0A7G2FLI8|A0A7G2FLI8_ARATH;sp|P53497|ACT12_ARATH;tr|A0A178VHX9|A0A178VHX9_ARATH;sp|P53494|ACT4_ARATH;tr|A0A7G2EP66|A0A7G2EP66_ARATH	Putative actin 4 OS=Arabidopsis thaliana OX=3702 GN=At5g59370 PE=2 SV=1	455808	18992
144_1	sp|P41376|IF4A1_ARATH	15.0382	NA	46675	ALGDYLGVK;ELAQQIEK;GLDVIQQAQSGTGK;GVAINFVTR;VHACVGGTSVR;VLITTDLLAR	1;1;1;1;1;1	6	6	0.1481	12319;12918;24309;13395;17910;17151	tr|F4JEL5|F4JEL5_ARATH;tr|F4JEL4|F4JEL4_ARATH;tr|A0A1I9LSZ7|A0A1I9LSZ7_ARATH;tr|A8MRZ7|A8MRZ7_ARATH;tr|C0Z2Q9|C0Z2Q9_ARATH;tr|A0A5S9XC50|A0A5S9XC50_ARATH	Eukaryotic initiation factor 4A-1 OS=Arabidopsis thaliana OX=3702 GN=EIF4A1 PE=1 SV=1 >tr|A0A178V707|A0A178V707_ARATH (thale cress) hypothetical protein OS=Arabidopsis thaliana OX=3702 GN=AXX17_At3g14410 PE=3 SV=1	449303	18721
63_2	sp|O22785|PR19B_ARATH	14.8036	NA	56692.8	AAVDEELGPDAK;FTQLSSHPLHK;FVGDSDLVLTASADK;IFGLPGDEK;NPGDGNYACGYTLNDHSAEVR;TGEIIKPK;TLPDLSGTGK	1;0;1;1;1;1;0	5	5	0.1638	19940;21867;26588;13359;31051;10938;13691	tr|A0A178VVW7|A0A178VVW7_ARATH	Pre-mRNA-processing factor 19 homolog 2 OS=Arabidopsis thaliana OX=3702 GN=PRP19B PE=1 SV=3 >tr|A0A654EYF2|A0A654EYF2_ARATH Pre-mRNA-processing factor 19 OS=Arabidopsis thaliana OX=3702 GN=AN1_LOCUS9766 PE=3 SV=1	444892	16477.5
284_1	sp|Q9T043|RL142_ARATH	12.1374	NA	15495.6	ALVDAPDMER;LSLTDIVIDINR;LVVIVDVVDQNR;VALVNYGEDHGK	1;1;1;1	4	5	0.3433	17182;23665;23598;22025;22024	tr|A0A178UTG0|A0A178UTG0_ARATH;tr|A0A178UVK7|A0A178UVK7_ARATH	60S ribosomal protein L14-2 OS=Arabidopsis thaliana OX=3702 GN=RPL14B PE=1 SV=1 >tr|A0A384KMY9|A0A384KMY9_ARATH (thale cress) hypothetical protein OS=Arabidopsis thaliana OX=3702 GN=AXX17_At4g31240 PE=3 SV=1 >tr|B9DHP0|B9DHP0_ARATH AT4G27090 protein OS=Arabidopsis thaliana OX=3702 GN=At4g27090 PE=2 SV=1	442537	55317.1
448_2	tr|A0A654EZB7|A0A654EZB7_ARATH	5.6794	NA	17095.2	IEDVTPIPTDSTR;TPGPGAQSALR;VDVVTLGPSVR	1;0;1	2	2	0.2229	25071;15386;17887	sp|Q9SIH0|RS141_ARATH	Uncharacterized protein OS=Arabidopsis thaliana OX=3702 GN=AN1_LOCUS10068 PE=3 SV=1	437630	48625.6
65_2	sp|Q9FLT0|TSN2_ARATH	24.8589	NA	107675	AIHDQNFTGK;AVTSGDCLVITALTHNR;EFGSVYLGNENLAK;FYVQTVGDQK;GDTAVAAAATPGANIAELIISR;ISPGDGVTTSGAGDR;SNHYDALLAAEAR;TGTFLGSMWEK;TITLSSLMAPK;TNAGTYLLEAGLAK;VMDFGSVFLPSPTK;VPGAAEASIR	0;1;1;1;1;1;0;1;1;1;1;0	9	10	0.1635	17543;17545;28872;28871;26622;19047;30228;24066;24852;20947;18420;24684;26390;13220	-	Ribonuclease TUDOR 2 OS=Arabidopsis thaliana OX=3702 GN=TSN2 PE=1 SV=1	436866	7281.09
391_1	tr|Q84TE3|Q84TE3_ARATH	11.9969	NA	36469.8	EADIENQMYLDR;NFEQMEEER;SLADADYYR;VPNMVLDQR	1;1;1;1	4	4	0.1234	25960;19869;15985;15932	tr|A0A178VUW7|A0A178VUW7_ARATH;tr|A0A654ERL1|A0A654ERL1_ARATH;tr|Q0WU28|Q0WU28_ARATH	At2g03510 OS=Arabidopsis thaliana OX=3702 GN=At2g03510 PE=2 SV=1	429946	17197.8
35_1	tr|A0A0P0WKE7|A0A0P0WKE7_ORYSJ	2.90991	NA	40951	GFNISCVGIIVYR;MMMTSGEAVK;TLASDGIAGLYR;YFPTQALNFAFK	0;0;1;0	1	1	0.1237	25978;25992;16302;16759;20468;25132;25133	-	ADP/ATP translocase OS=Oryza sativa subsp. japonica OX=39947 GN=Os05g0302700 PE=3 SV=1	426100	17754.2
10_1	tr|A0A654FZ75|A0A654FZ75_ARATH	7.95977	NA	46875.1	LGPTSQPQR;SSLYYVNLVAIR;VAGGGTIPPPQGLLGLGR	1;1;1	3	3	0.0888	13560;24240;27736	tr|A0A178UC28|A0A178UC28_ARATH;tr|A0A5S9Y231|A0A5S9Y231_ARATH	Peptidase A1 domain-containing protein OS=Arabidopsis thaliana OX=3702 GN=AN1_LOCUS21520 PE=4 SV=1	425872	17034.9
374_1	tr|A0A5S9XPM5|A0A5S9XPM5_ARATH	18.3676	NA	51428.8	GGLSFPSQTK;LDDSSECVTR;LTQPAYVALR;TAGGFSGAVISGLSQGSGEYFMR;TSVFTPLLTNPK;VAYDLVGSR;VPGVSESQFK	1;1;1;1;1;1;1	7	7	0.1739	14553;18947;17585;30981;22408;13460;16115	-	(thale cress) hypothetical protein OS=Arabidopsis thaliana OX=3702 GN=AT9943_LOCUS14248 PE=4 SV=1 >tr|Q9M356|Q9M356_ARATH Eukaryotic aspartyl protease family protein OS=Arabidopsis thaliana OX=3702 GN=F15G16.210 PE=1 SV=1	413115	19672.1
123_1	tr|A0A1P8ART2|A0A1P8ART2_ARATH	5.6794	NA	52249.1	ALYDQYGEAGVK;VSVPNQISAGER	1;1	2	2	0.0494	22294;20958	tr|Q94F41|Q94F41_ARATH;tr|A0A7G2E8T0|A0A7G2E8T0_ARATH;tr|B9DFS2|B9DFS2_ARATH;tr|Q9SSD4|Q9SSD4_ARATH;tr|A0A654EVN8|A0A654EVN8_ARATH	Molecular chaperone Hsp40/DnaJ family protein OS=Arabidopsis thaliana OX=3702 GN=DJA7 PE=1 SV=1	412210	16488.4
377_1	sp|Q8LD03|RS73_ARATH	10.6212	NA	22046.8	AVVIYVPFR;DVVFEYPVEA;KAVVIYVPFR;TLTSVHEAMLEDVAFPAEIVGK	1;1;1;1	4	4	0.2211	15676;18570;19291;31141	-	40S ribosomal protein S7-3 OS=Arabidopsis thaliana OX=3702 GN=RPS7C PE=1 SV=2 >tr|A0A178UHM5|A0A178UHM5_ARATH 40S ribosomal protein S7 OS=Arabidopsis thaliana OX=3702 GN=AXX17_At5g15700 PE=3 SV=1	410917	34243.1
676_1	sp|Q9C5Z3|EIF3E_ARATH	16.5497	NA	51717.4	IDMGVLAEK;LNLNYEEAER;SFSSPLNQVQNR;TQIIDLFNQDK;VEDGNFSTVPLR;YLATAFIVNK	1;1;1;1;1;1	6	6	0.1451	13360;20797;23770;22873;22828;17806	-	Eukaryotic translation initiation factor 3 subunit E OS=Arabidopsis thaliana OX=3702 GN=TIF3E1 PE=1 SV=1 >tr|A0A178VL03|A0A178VL03_ARATH Eukaryotic translation initiation factor 3 subunit E OS=Arabidopsis thaliana OX=3702 GN=AXX17_At3g51870 PE=3 SV=1	410198	13673.3
275_1	tr|A0A178UT56|A0A178UT56_ARATH	22.1699	NA	60030.4	AYSNIHDLR;DEITVLENELK;DETNSEYYQNR;GDDAPINFGSVGELPK;GFNTMFDEK;IQHESIPLTEEK;NAAEEWPVAK;NPDEKPLIAPEAAPSK	1;1;1;1;1;1;1;1	8	10	0.1757	16429;16428;22050;24605;27378;16418;24723;17135;27861;27862	tr|A0A654FTC5|A0A654FTC5_ARATH;sp|O23144|PPI1_ARATH;tr|A0A5S9XWD1|A0A5S9XWD1_ARATH;tr|A0A7G2F2Y3|A0A7G2F2Y3_ARATH	Proton pump interactor 1 OS=Arabidopsis thaliana OX=3702 GN=PPI1 PE=1 SV=1 >tr|A0A384KB37|A0A384KB37_ARATH PPI1 OS=Arabidopsis thaliana OX=3702 GN=AXX17_At4g31630 PE=4 SV=1	409986	11080.7
145_1	sp|P42795|RL111_ARATH	5.35734	NA	20818	AMQLLESGLK;YEGVILNK	1;1	2	2	0.0989	16470;12318	tr|A0A654FR40|A0A654FR40_ARATH;tr|A0A7G2F1N1|A0A7G2F1N1_ARATH;tr|A0A654G886|A0A654G886_ARATH;tr|A2ZQG8|A2ZQG8_ORYSJ;sp|P42794|RL112_ARATH;tr|A0A654FJ05|A0A654FJ05_ARATH	60S ribosomal protein L11-1 OS=Arabidopsis thaliana OX=3702 GN=RPL11A PE=1 SV=2 >tr|A0A384KRK7|A0A384KRK7_ARATH (thale cress) hypothetical protein OS=Arabidopsis thaliana OX=3702 GN=AXX17_At2g40140 PE=3 SV=1 >tr|Q0WQZ1|Q0WQZ1_ARATH 60S ribosomal protein L11B OS=Arabidopsis thaliana OX=3702 GN=At2g42740 PE=2 SV=1	394468	35860.8
325_1	sp|O23140|AP2M_ARATH	10.7739	NA	49290.6	PVAASAIYFLNLR;SGYNTVEWVR;TNFQVTTGR;TVSFVPPDGEFELMK	1;1;1;1	4	4	0.1073	24924;19844;14596;27989	-	AP-2 complex subunit mu OS=Arabidopsis thaliana OX=3702 GN=AP2M PE=1 SV=1 >tr|A0A178UQZ5|A0A178UQZ5_ARATH (thale cress) hypothetical protein OS=Arabidopsis thaliana OX=3702 GN=AXX17_At5g45090 PE=3 SV=1	393157	12682.5
416_1	sp|Q9STF2|PTA16_ARATH	18.7581	NA	54325.4	AGVPDLGAAQDLAR;NPFQFDFGK;SLIPVVTNPSTGLVFGNNR;TSLTEDFSPEK;VAQTDVAYTLIK;VVEVSTDPSAPSRPVDELFSVIPEDGR	1;1;1;1;1;1	6	8	0.1804	23295;16739;29757;29756;29767;20850;22505;31992	-	Protein PLASTID TRANSCRIPTIONALLY ACTIVE 16, chloroplastic OS=Arabidopsis thaliana OX=3702 GN=PTAC16 PE=1 SV=1 >tr|A0A654FDF6|A0A654FDF6_ARATH (thale cress) hypothetical protein OS=Arabidopsis thaliana OX=3702 GN=AN1_LOCUS15011 PE=4 SV=1	385496	12849.9
83_1	tr|A0A178WFN9|A0A178WFN9_ARATH	4.80543	NA	91554.2	FPGVPYTFFSQR;VILLVWDDR	1;1	2	2	0.0259	25112;17512	tr|A0A5S9WLP7|A0A5S9WLP7_ARATH;sp|Q9SSQ9|PLDA2_ARATH	Phospholipase D OS=Arabidopsis thaliana OX=3702 GN=AXX17_At1g46860 PE=3 SV=1	381880	7955.84
366_1	tr|A0A5S9TI57|A0A5S9TI57_ARATH	14.0059	NA	28050.2	AAIINSQTIEEIAR;LGTLLINNNR;LQYLSLLDNNITK;VSETAENPETPK;VVAPTAEQILAIK	1;1;1;1;1	5	6	0.249	26455;17487;26555;22017;22020;23276	tr|A0A178WA06|A0A178WA06_ARATH;sp|P43333|RU2A_ARATH	(thale cress) hypothetical protein OS=Arabidopsis thaliana OX=3702 GN=AT9943_LOCUS804 PE=3 SV=1	381260	21181.1
180_2	tr|A0A7G2DV84|A0A7G2DV84_ARATH	16.6349	NA	45568.1	APPASPPTAAVEAPVSVEK;AVAASAVHPASEGGK;EIFMPALSSTMTEGK;NMVESLGVPTFR;NQMQVNVTADHR;VAAAPVSIK;VELAGLVGSGPMGR	1;1;0;1;1;1;1	6	8	0.2192	28798;23260;23259;27578;23225;24506;24505;10090;23092	sp|Q9C8P0|ODP25_ARATH	Dihydrolipoamide acetyltransferase component of pyruvate dehydrogenase complex OS=Arabidopsis thaliana OX=3702 GN=AT9943_LOCUS2908 PE=3 SV=1	377209	14508.1
160_1	tr|A0A1P8ARS7|A0A1P8ARS7_ARATH	8.30847	NA	53723.6	EQNVFETLIGK;IAEGYEMASR;QQQILLATQVVK	1;1;1	3	4	0.0685	21447;17447;17903;23603	sp|O04450|TCPE_ARATH	CCT-epsilon OS=Arabidopsis thaliana OX=3702 GN=At1g24510 PE=1 SV=1	375305	11728.3
138_3	sp|Q940J9|PMT8_ARATH	17.468	NA	70463	GCSAEDLLIEMDR;GIPAYLGVLGTK;GSGLAPWPAR;HSEIIPCLDR;LADFGYSTDMFEK;LDLSLMEHYER;QQVDSYWNLMSSK;QSVVESIK;YLQALHWETVASEK	1;0;0;1;1;0;1;1;1	6	8	0.1669	26122;26121;19204;14298;20529;20528;26378;24374;24373;24671;27079;11069;27844	-	Probable methyltransferase PMT8 OS=Arabidopsis thaliana OX=3702 GN=At1g04430 PE=2 SV=1 >tr|A0A178W2D5|A0A178W2D5_ARATH Methyltransferase OS=Arabidopsis thaliana OX=3702 GN=AXX17_At1g03710 PE=3 SV=1	371304	9520.62
677_1	sp|P42798|R15A1_ARATH	2.54384	NA	14794.9	ISVLNDALK	1	1	1	0.0692	13270	-	40S ribosomal protein S15a-1 OS=Arabidopsis thaliana OX=3702 GN=RPS15AA PE=2 SV=2 >tr|A0A178W5N5|A0A178W5N5_ARATH AT1G07770 protein OS=Arabidopsis thaliana OX=3702 GN=At1g07770 PE=2 SV=1 >tr|A0A384KNV6|A0A384KNV6_ARATH (thale cress) hypothetical protein OS=Arabidopsis thaliana OX=3702 GN=AXX17_At1g07460 PE=3 SV=1	370304	33664
47_1	tr|B0LYL3|B0LYL3_ARATH	5.31333	NA	11893.9	GPSMWDTFTK;YKEDIQIMK	1;1	2	2	0.1667	18624;18581	-	Beta-glucosidase 1 (Fragment) OS=Arabidopsis thaliana OX=3702 GN=BGL1 PE=3 SV=1	367299	52471.2
130_1	tr|A0A654FH34|A0A654FH34_ARATH	4.94585	NA	45461.1	SSLYYVNLVGIR;VLIDVPNSR	1;1	2	2	0.0494	23911;14332	tr|A0A384KZH7|A0A384KZH7_ARATH	(thale cress) hypothetical protein OS=Arabidopsis thaliana OX=3702 GN=AN1_LOCUS15811 PE=4 SV=1 >tr|Q8L934|Q8L934_ARATH Nucleoid DNA-binding-like protein OS=Arabidopsis thaliana OX=3702 PE=2 SV=1	367049	20391.6
75_3	sp|P22953|HS701_ARATH	9.77112	NA	71313.1	ATAGDTHLGGEDFDNR;DAGVIAGLNVMR;ELESICNPIIAK;FEELNMDLFR;FSDSSVQSDMK;MVNHFVQEFK;NALENYAYNMR;NAVVTVPAYFNDSQR;NQVAMNPVNTVFDAK;STVHDVVLVGGSTR;TTPSYVAFTDSER;VEIIANDQGNR;VQQLLQDFFNGK	0;0;0;1;1;0;0;0;0;1;0;0;0	3	5	0.2488	27846;19975;24020;22648;22293;20308;20699;21469;23393;23709;27879;27750;24780;25559;20273;20299;24959;24977;24994	tr|F4KCE5|F4KCE5_ARATH	Heat shock 70 kDa protein 1 OS=Arabidopsis thaliana OX=3702 GN=HSP70-1 PE=1 SV=3 >tr|A0A178UL64|A0A178UL64_ARATH (thale cress) hypothetical protein OS=Arabidopsis thaliana OX=3702 GN=AXX17_At5g01630 PE=3 SV=1	360564	9744.98
101_1	sp|Q9FME2|NTF2_ARATH	10.9177	NA	49513.5	DVQAPIEPER;FSQSFFLAPQDK;GYFVLNDVFR;NLPFDSTPTQLEEVFK	1;1;1;1	4	4	0.1043	18178;24535;20301;29095	tr|A0A178U9D2|A0A178U9D2_ARATH;tr|A0A7G2FHT9|A0A7G2FHT9_ARATH;tr|A0A7G2FHV2|A0A7G2FHV2_ARATH;tr|A0A178U8D7|A0A178U8D7_ARATH	Nuclear transport factor 2 OS=Arabidopsis thaliana OX=3702 GN=NTF2 PE=1 SV=1 >tr|A0A654GD21|A0A654GD21_ARATH Uncharacterized protein OS=Arabidopsis thaliana OX=3702 GN=AN1_LOCUS26406 PE=4 SV=1	357159	14881.6
611_1	tr|A0A178UIC4|A0A178UIC4_ARATH	5.23828	NA	12726.3	GDLTAEELAK;TDYEQVSDDIK	1;1	2	2	0.1795	15168;22267	sp|Q9LEY9|NHP2_ARATH	Ribosomal_L7Ae domain-containing protein OS=Arabidopsis thaliana OX=3702 GN=At5g08180 PE=3 SV=1	351136	70227.3
306_1	tr|A0A5S9XBH8|A0A5S9XBH8_ARATH	4.95123	NA	31790.6	QVLDDAVSALR;SLGIQAIGLEGDVR	1;1	2	2	0.0839	19101;24797	sp|Q9LTV6|DECR2_ARATH;tr|A0A178V7H2|A0A178V7H2_ARATH	(thale cress) hypothetical protein OS=Arabidopsis thaliana OX=3702 GN=AT9943_LOCUS10848 PE=4 SV=1	349593	21849.6
218_1	tr|A0A5S9WPT2|A0A5S9WPT2_ARATH	22.1713	NA	43200.2	AANWNDDFVAK;FSDGLITPDFLAK;FVIQTLAPLGCLPIVR;IGPMLNEMAR;NDISALYSSGASK;NNPTADASAQQAFVTSVTNK;SFLFFDGR;TLVAQGFWPYGK	1;1;0;1;1;1;1;1	7	8	0.2634	20792;24725;28690;17568;22273;30166;13681;13680;23568	sp|Q1H583|GDL18_ARATH	Uncharacterized protein OS=Arabidopsis thaliana OX=3702 GN=AN1_LOCUS4522 PE=3 SV=1	349359	17468
368_1	tr|A0A7G2F8S1|A0A7G2F8S1_ARATH	15.3101	NA	58894.7	GIDPPSLDLLAR;LVEGIVLDHGSR;SEINAGFFYSNAEQR;TLAENAGLDTQDVIISLTSEHDK;VLNPNAEVLNK	1;1;1;1;1	5	5	0.1364	21225;21872;28255;31305;19893	-	(thale cress) hypothetical protein OS=Arabidopsis thaliana OX=3702 GN=AT9943_LOCUS19273 PE=3 SV=1	345555	11146.9
295_1	tr|A0A853FRH2|A0A853FRH2_9SPHN	2.32837	NA	83660.1	GPQGTLYGR	1	1	1	0.0115	12664	-	TonB-dependent receptor OS=Sphingomonas sp. R-74633 OX=2751188 GN=HZY97_16460 PE=4 SV=1	343911	9553.09
138_4	sp|Q8H118|PMT1_ARATH	11.2119	NA	69311.8	DGILLLELDR;EMSALVGR;GIPAYLGVLGTK;GSGLAPWPAR;LADFGYSTDIFEK;LDLSLMEHYER;LGLGGDDDDSTK;SDQNWMVVK;SFELAHCSR;TASESDQDSDNVILIVQK	0;1;0;0;1;0;1;0;0;1	4	4	0.1833	18271;10295;19204;14298;26081;24374;24373;24671;19294;16921;16915;29601	-	Probable methyltransferase PMT1 OS=Arabidopsis thaliana OX=3702 GN=At3g23300 PE=2 SV=2 >tr|A0A178VBP4|A0A178VBP4_ARATH Methyltransferase OS=Arabidopsis thaliana OX=3702 GN=AXX17_At3g25360 PE=3 SV=1	340147	8503.67
32_1	tr|Q42105|Q42105_ARATH	2.76949	NA	7120.84	MTPTKPMVVETFSEYPPIGR;QTVAVGVIK	1;0	1	2	0.4179	31023;30991;11776	-	Elongation factor 1 alpha (Fragment) OS=Arabidopsis thaliana OX=3702 PE=2 SV=1	335964	83991
115_1	tr|A0A178ULT4|A0A178ULT4_ARATH	7.30944	NA	106984	ATAVPTVEVR;QILTYTEAVR;QLLSTTTPTEPAK	1;1;1	3	3	0.036	15066;19333;24023	tr|A0A5S9Y8J1|A0A5S9Y8J1_ARATH;tr|A0A654G5R1|A0A654G5R1_ARATH;tr|A0A7G2FFQ0|A0A7G2FFQ0_ARATH	Uncharacterized protein OS=Arabidopsis thaliana OX=3702 GN=At5g28740 PE=4 SV=1 >tr|Q9LKU3|Q9LKU3_ARATH Tetratricopeptide repeat (TPR)-like superfamily protein OS=Arabidopsis thaliana OX=3702 GN=T32B20.g PE=1 SV=1	332244	5537.4
616_1	sp|O48773|PDI23_ARATH	9.36786	NA	47724.2	APIDYQGAR;SAFELQHLLEFVK;VQGFPTILVFGPDK	1;1;1	3	3	0.0818	13745;26881;26321	-	Protein disulfide-isomerase 2-3 OS=Arabidopsis thaliana OX=3702 GN=PDIL2-3 PE=2 SV=1 >tr|A0A178W2K0|A0A178W2K0_ARATH Protein disulfide-isomerase OS=Arabidopsis thaliana OX=3702 GN=AXX17_At2g29350 PE=3 SV=1	332147	14441.2
381_1	sp|Q07473|CB4A_ARATH	8.58931	NA	31120	FFDPLGLAADPEK;NLAGDVIGTR;STPFQPYSEVFGIQR	1;1;1	3	4	0.131	24635;14406;28403;28405	tr|A0A7G2F4T1|A0A7G2F4T1_ARATH	Chlorophyll a-b binding protein CP29.1, chloroplastic OS=Arabidopsis thaliana OX=3702 GN=LHCB4.1 PE=1 SV=1 >tr|A0A384LC70|A0A384LC70_ARATH Chlorophyll a-b binding protein, chloroplastic OS=Arabidopsis thaliana OX=3702 GN=AXX17_At5g00570 PE=3 SV=1 >tr|Q0WW97|Q0WW97_ARATH Chlorophyll a-b binding protein, chloroplastic OS=Arabidopsis thaliana OX=3702 GN=At5g01530 PE=2 SV=1	329492	23535.1
661_1	sp|O64644|SAP18_ARATH	2.76949	NA	17153.8	EVGETMAYPNR	1	1	2	0.0724	21557;21202	-	Histone deacetylase complex subunit SAP18 OS=Arabidopsis thaliana OX=3702 GN=At2g45640 PE=1 SV=1 >tr|A0A178VW39|A0A178VW39_ARATH Histone deacetylase complex subunit SAP18 OS=Arabidopsis thaliana OX=3702 GN=AXX17_At2g43230 PE=3 SV=1	325945	25072.7
451_1	tr|A0A178VU36|A0A178VU36_ARATH	5.53898	NA	35271.7	LDNSAVSEVGAR;VLAFEPVFENLQR	1;1	2	2	0.0784	20021;26891	tr|A0A7G2E982|A0A7G2E982_ARATH;tr|A0A5S9X1Y5|A0A5S9X1Y5_ARATH;tr|O48783|O48783_ARATH;tr|Q8L9Y6|Q8L9Y6_ARATH	Methyltransf_21 domain-containing protein OS=Arabidopsis thaliana OX=3702 GN=AXX17_At2g22540 PE=4 SV=1	325359	18075.5
612_1	tr|A0A7G2F3V1|A0A7G2F3V1_ARATH	10.1003	NA	29135	ENSTSQFR;FQSEEAQFLK;GLSELMNSGNDIHR;TYENAFFSK	1;1;1;1	4	4	0.1559	13162;20212;26644;16917	sp|Q84K90|RHIP1_ARATH	(thale cress) hypothetical protein OS=Arabidopsis thaliana OX=3702 GN=AT9943_LOCUS16727 PE=4 SV=1	325302	25023.3
410_1	tr|A0A7G2F9H7|A0A7G2F9H7_ARATH	24.8301	NA	69594.1	DAAVVQVASSEHK;ENNIIDAGDSEK;INSATVAAAEK;IYYLPLSEEQVAAK;LPANDQEAVGNNEPAK;SAMYNQVSEVIPVTGFEVK;SDCISTDSVSNNEK;TGNVTSFWMDHIK;VPEAQITNSATPTTTPR	1;1;1;1;1;1;1;1;1	9	10	0.2031	23040;22087;16037;27452;27777;30298;26817;26560;26559;28571	tr|A0A178V0X9|A0A178V0X9_ARATH;tr|A0A654FXJ3|A0A654FXJ3_ARATH	(thale cress) hypothetical protein OS=Arabidopsis thaliana OX=3702 GN=AT9943_LOCUS17952 PE=4 SV=1	324538	8540.46
418_1	tr|A0A5S9XHN3|A0A5S9XHN3_ARATH	19.8197	NA	62149.5	ELDIAFVQDYISQK;GLDDLISLFR;IASPTITNIQGWLPGLR;LFSVLYSNPK;LVISVSEPR;NDALGQQATATTGGYK;QLVNEDAIIK	1;1;1;1;1;1;1	7	7	0.1522	27791;18072;28932;18582;13998;27169;17918	tr|A0A7G2ENB9|A0A7G2ENB9_ARATH;tr|A0A654FDL4|A0A654FDL4_ARATH;tr|A0A178VH21|A0A178VH21_ARATH	Nicalin OS=Arabidopsis thaliana OX=3702 GN=C24_LOCUS14618 PE=3 SV=1	323243	12929.7
219_1	tr|A0A178VL94|A0A178VL94_ARATH	2.29979	NA	91448	GPIIPWELGAER	1	1	1	0.015	22950	tr|A0A7G2EJ70|A0A7G2EJ70_ARATH;sp|Q8VYF9|SRGT1_ARATH;tr|A0A7G2EIF6|A0A7G2EIF6_ARATH;tr|A0A654FDQ1|A0A654FDQ1_ARATH	Uncharacterized protein OS=Arabidopsis thaliana OX=3702 GN=AXX17_At3g00850 PE=4 SV=1	314411	6689.59
501_1	sp|Q9SF16|TCPH_ARATH	14.8656	NA	59738.9	GGADQFIEEAER;LAIGDLATQYFADR;SLHDAIMIVR;TFSYAGFEQQPK;VAEEDLNR	1;1;1;1;1	5	5	0.1005	22494;26796;18210;24317;12580	-	T-complex protein 1 subunit eta OS=Arabidopsis thaliana OX=3702 GN=CCT7 PE=1 SV=1 >tr|A0A178VGX5|A0A178VGX5_ARATH CCT-eta OS=Arabidopsis thaliana OX=3702 GN=AXX17_At3g11770 PE=3 SV=1	307316	8087.27
172_1	sp|Q9SY97|LHCA3_ARATH	5.6794	NA	29163	FAMLGAAGAIAPEILGK;WLAYGEIINGR	1;1	2	2	0.1026	27497;21799	tr|A0A178V669|A0A178V669_ARATH;tr|A0A5S9RSQ9|A0A5S9RSQ9_ARATH	Photosystem I chlorophyll a/b-binding protein 3-1, chloroplastic OS=Arabidopsis thaliana OX=3702 GN=LHCA3 PE=1 SV=1 >tr|A0A178W5Y6|A0A178W5Y6_ARATH Chlorophyll a-b binding protein, chloroplastic OS=Arabidopsis thaliana OX=3702 GN=AXX17_At1g54730 PE=3 SV=1	307086	34120.7
345_1	tr|A0A178UVR1|A0A178UVR1_ARATH	7.86177	NA	6450.07	AEMGVEGTPPPASK;FQTMSDSIITK;INELEQSINDLR	1;1;1	3	3	0.6167	23631;21290;25075	sp|Q8GW48|HSBP_ARATH;tr|A0A654FPN1|A0A654FPN1_ARATH;tr|A0A7G2EZX1|A0A7G2EZX1_ARATH	HSBP OS=Arabidopsis thaliana OX=3702 GN=At4g15802 PE=3 SV=1	307041	51173.4
452_1	sp|Q944K2|OST48_ARATH	21.529	NA	48713.8	LSSPPQLTGSSISLVSVMQAR;SGNEQFVTELSK;SIADFVDSGR;SSHSIFFNTLK;VGETDEPAIYR;VLVLLDDLSLK;VPDVYGVFQFK	1;1;1;1;1;1;1	7	8	0.1991	30534;30536;22971;15773;21522;20771;20257;21956	tr|A0A7G2FKH3|A0A7G2FKH3_ARATH	Dolichyl-diphosphooligosaccharide--protein glycosyltransferase 48 kDa subunit OS=Arabidopsis thaliana OX=3702 GN=OST48 PE=2 SV=1 >tr|A0A178UHG1|A0A178UHG1_ARATH Dolichyl-diphosphooligosaccharide--protein glycosyltransferase 48 kDa subunit OS=Arabidopsis thaliana OX=3702 GN=AXX17_At5g66680 PE=3 SV=1	302227	10074.2
448_1	tr|A0A0P0VF78|A0A0P0VF78_ORYSJ	2.02336	NA	16352.7	IEDVTPVPTDSTR;TPGPGAQSALR	1;0	1	1	0.16	24838;15386	tr|Q6EU71|Q6EU71_ORYSJ	Os02g0162500 protein OS=Oryza sativa subsp. japonica OX=39947 GN=Os02g0162500 PE=3 SV=1	302015	37751.9
223_1	tr|A0A7G2DYG1|A0A7G2DYG1_ARATH	11.1772	NA	46532.1	AAALNIVPTSTGAAK;GLTAEDVNEAFR;GTMTTTHSYTGDQR;VLDEEFGIVK;VPTPNVSVVDLVINVEK;VVDLAHLVASK	0;1;0;1;1;1	4	5	0.18	23965;22496;26820;26821;18070;28825;18132;18131	tr|A0A178WKB6|A0A178WKB6_ARATH;tr|A0A178WKB4|A0A178WKB4_ARATH;sp|P25857|G3PB_ARATH	Glyceraldehyde-3-phosphate dehydrogenase OS=Arabidopsis thaliana OX=3702 GN=AT9943_LOCUS3096 PE=3 SV=1	295282	9842.72
16_1	sp|P0DH97|CALM2_ARATH	11.441	NA	16808.9	DQNGFISAAELR;DTDSEEELK;EADVDGDGQINYEEFVK;EAFSLFDK	1;1;1;1	4	4	0.3087	22473;15722;29411;12859	tr|A0A654EWJ3|A0A654EWJ3_ARATH;tr|A0A7G2EN73|A0A7G2EN73_ARATH;tr|F4K8M2|F4K8M2_ARATH;sp|P59220|CALM7_ARATH;sp|P0DH95|CALM1_ARATH;tr|F4IEU4|F4IEU4_ARATH;tr|A0A1I9LPJ2|A0A1I9LPJ2_ARATH;tr|F4IJ46|F4IJ46_ARATH;tr|A0A178VRH9|A0A178VRH9_ARATH;sp|Q03509|CALM6_ARATH;tr|F4K8M3|F4K8M3_ARATH;tr|A8Y7S8|A8Y7S8_ARATH	Calmodulin-2 OS=Arabidopsis thaliana OX=3702 GN=CAM2 PE=1 SV=1 >sp|P0DH98|CALM3_ARATH Calmodulin-3 OS=Arabidopsis thaliana OX=3702 GN=CAM3 PE=1 SV=1 >sp|Q682T9|CALM5_ARATH Calmodulin-5 OS=Arabidopsis thaliana OX=3702 GN=CAM5 PE=1 SV=1 >tr|A0A178VP83|A0A178VP83_ARATH (thale cress) hypothetical protein OS=Arabidopsis thaliana OX=3702 GN=AXX17_At2g22930 PE=4 SV=1	294740	32748.9
227_1	tr|A0A7G2EKV9|A0A7G2EKV9_ARATH	9.54452	NA	81750	IAIQAGAAGIIVSNHGAR;IDMATTVLGFK;IPVFLDGGVR;VPVFLDGGVR	1;1;1;1	4	4	0.0659	28156;19375;15975;15526	tr|A0A5S9XDH6|A0A5S9XDH6_ARATH	(S)-2-hydroxy-acid oxidase OS=Arabidopsis thaliana OX=3702 GN=AT9943_LOCUS11023 PE=3 SV=1	292383	5733.01
414_1	sp|Q9MAU6|PDI22_ARATH	9.46086	NA	48372.5	SSPVPYEGAR;SVSQDYGVR;VFVPGKPPIDYQGAR;VQGFPTILVFGSDK	1;1;1;1	4	4	0.1074	15633;14273;27596;26110	tr|A0A5S9SNK9|A0A5S9SNK9_ARATH;tr|A0A178W5Z5|A0A178W5Z5_ARATH	Protein disulfide-isomerase like 2-2 OS=Arabidopsis thaliana OX=3702 GN=PDIL2-2 PE=2 SV=2	290796	10770.2
238_1	tr|A0A2T2Q977|A0A2T2Q977_9BRAD	2.90991	NA	73475.6	EAGNMVDLDSNPTK	1	1	2	0.0199	25859;26091	tr|A0A4Y9UW54|A0A4Y9UW54_9BRAD;tr|A0A2T2QDQ4|A0A2T2QDQ4_9BRAD	Potassium-transporting ATPase ATP-binding subunit OS=Bradyrhizobium sp. MOS003 OX=2133946 GN=kdpB PE=3 SV=1	289295	9332.11
401_1	tr|A0A5S9Y8M9|A0A5S9Y8M9_ARATH	21.3371	NA	112213	ALQYFPTIEDPSTR;DVAVLDFSYK;FGTNVVSAK;GLSVFISDVR;GPAFMDVLAEMPK;MLMVTDVQDIIK;NPDAVNVDGWADR;VPILSGSTDPESVAR	1;1;1;1;1;1;1;1	8	8	0.0948	27554;18255;11981;16559;24375;24386;24805;26425	tr|A0A654G3Q7|A0A654G3Q7_ARATH;sp|Q8LPK4|AP2A2_ARATH;tr|A0A7G2FBM7|A0A7G2FBM7_ARATH;tr|A0A178USA0|A0A178USA0_ARATH	AP-2 complex subunit alpha OS=Arabidopsis thaliana OX=3702 GN=C24_LOCUS22894 PE=3 SV=1	285832	4844.61
38_4	tr|A0A178VIB0|A0A178VIB0_ARATH	7.72072	NA	64257.9	ALYDSDGASIEESVLR;ILFLDDDVVVQK;QLESANLQK;SLALAYASYAR	1;0;1;1	3	3	0.0859	28200;24343;14770;19070	sp|Q9LSG3|GAUT8_ARATH;tr|A0A5S9XFH7|A0A5S9XFH7_ARATH;tr|A0A7G2ELA5|A0A7G2ELA5_ARATH	Hexosyltransferase OS=Arabidopsis thaliana OX=3702 GN=AXX17_At3g27140 PE=3 SV=1	282669	7851.91
585_1	tr|A0A178V3S8|A0A178V3S8_ARATH	2.90991	NA	26760.1	FGLEGASVVVSSR	1	1	1	0.0512	22181	sp|Q9S9W2|SDRA_ARATH	(thale cress) hypothetical protein OS=Arabidopsis thaliana OX=3702 GN=AXX17_At4g06950 PE=4 SV=1	281971	21690.1
492_1	tr|A0A853FP76|A0A853FP76_9SPHN	2.03594	NA	47263.6	LMGFGHR	1	1	1	0.0164	9007	tr|A0A2T2QG46|A0A2T2QG46_9BRAD;tr|A0A2T2PSF6|A0A2T2PSF6_9BRAD;tr|A0A4Y9V4V0|A0A4Y9V4V0_9BRAD	Citrate synthase OS=Sphingomonas sp. R-74633 OX=2751188 GN=HZY97_02615 PE=4 SV=1	279664	17479
158_1	sp|Q9SRU7|TRM2_ARATH	2.50665	NA	65562	VLEALSASGLR	1	1	1	0.0187	17169	sp|Q9LFU5|TRM1_ARATH;tr|A0A5S9X8Q3|A0A5S9X8Q3_ARATH;tr|A0A7G2EIJ8|A0A7G2EIJ8_ARATH;tr|A0A178UA50|A0A178UA50_ARATH;tr|A0A5S9Y563|A0A5S9Y563_ARATH;tr|A0A7G2FEV8|A0A7G2FEV8_ARATH	Probable tRNA (guanine(26)-N(2))-dimethyltransferase 2 OS=Arabidopsis thaliana OX=3702 GN=At3g02320 PE=2 SV=3 >tr|A0A178VEZ9|A0A178VEZ9_ARATH tRNA (guanine(26)-N(2))-dimethyltransferase OS=Arabidopsis thaliana OX=3702 GN=AXX17_At3g01540 PE=3 SV=1	278600	7529.74
455_1	tr|A0A178U9L8|A0A178U9L8_ARATH	11.8625	NA	60144.1	LVDESVNSQLR;SPQYEQLLK;TILLTYK;VLGYFSMVGLLR;YGDFFLR	1;1;1;1;1	5	5	0.0895	21046;16902;9988;23319;11847	tr|A0A178UM83|A0A178UM83_ARATH;tr|Q56XB4|Q56XB4_ARATH;tr|Q8H152|Q8H152_ARATH;tr|A0A654G4A9|A0A654G4A9_ARATH	Eukaryotic translation initiation factor 3 subunit L OS=Arabidopsis thaliana OX=3702 GN=AXX17_At5g25710 PE=1 SV=1 >tr|F4JY76|F4JY76_ARATH Eukaryotic translation initiation factor 3 subunit L OS=Arabidopsis thaliana OX=3702 GN=At5g25754 PE=1 SV=1	278154	9934.08
320_1	sp|O23654|VATA_ARATH	11.6666	NA	68768.8	ISGDVYIPR;LAADTPLLTGQR;LGDLFYR;TTLVANTSNMPVAAR	1;1;1;1	4	4	0.069	14502;20926;10871;26687	-	V-type proton ATPase catalytic subunit A OS=Arabidopsis thaliana OX=3702 GN=VHA-A PE=1 SV=1 >tr|A0A384LM33|A0A384LM33_ARATH V-ATPase 69 kDa subunit OS=Arabidopsis thaliana OX=3702 GN=AXX17_At1g73590 PE=3 SV=1 >tr|Q0WLF6|Q0WLF6_ARATH V-ATPase 69 kDa subunit OS=Arabidopsis thaliana OX=3702 GN=At1g78900 PE=2 SV=1	274040	6373.01
322_1	tr|A0A7G2EI77|A0A7G2EI77_ARATH	13.5434	NA	85272	DLYTHLTPIQR;EAVFSDSR;IAINENMNEFGK;IGVFIEGEPIEPSR;LTDAPNYESLK	1;1;1;1;1	5	6	0.0728	23361;11637;23804;26651;26650;20802	sp|Q9LD43|ACCA_ARATH	Acetyl-CoA carboxytransferase OS=Arabidopsis thaliana OX=3702 GN=AT9943_LOCUS8809 PE=3 SV=1	273306	5815.02
267_1	tr|A0A2T2QJD5|A0A2T2QJD5_9BRAD	6.72079	NA	66919	INIVDTPGHADFGGEVER;NIAIIAHVDHGK	1;1	2	3	0.0493	29401;29400;21720	-	50S ribosomal subunit assembly factor BipA OS=Bradyrhizobium sp. MOS002 OX=2133947 GN=typA PE=3 SV=1	272403	7362.25
87_1	tr|A0A178UIJ0|A0A178UIJ0_ARATH	12.603	NA	172443	ETPVLVEDTEK;SNSILVSGESGAGK;TFYEFLNR;TTSASLFGR;YLAYLGGR	1;1;1;1;1	5	5	0.0329	21040;22117;16460;12428;11700	tr|A0A654G2W9|A0A654G2W9_ARATH;sp|F4K5J1|MYO17_ARATH;tr|A0A7G2FDZ9|A0A7G2FDZ9_ARATH;tr|A0A1P8BCY2|A0A1P8BCY2_ARATH	Myosin XIK, OS=Arabidopsis thaliana OX=3702 PE=3 SV=1	272125	2667.89
113_2	sp|P83483|ATPBM_ARATH	24.3971	NA	59634	DAPALVDLATGQEILATGIK;EGNDLYR;FTQANSEVSALLGR;IPSAVGYQPTLASDLGALQER;QISELGIYPAVDPLDSTSR;TIAMDGTEGLVR;TVLIMELINNVAK;VGLTGLTVAEYFR;VLNTGAPITVPVGR	1;1;1;1;1;1;1;0;1	8	9	0.2392	29833;10394;25896;30647;30646;30158;21121;25310;24756;24161	tr|A0A178UB86|A0A178UB86_ARATH;sp|Q9C5A9|ATPBO_ARATH;sp|P83484|ATPBN_ARATH;tr|Q8H135|Q8H135_ARATH;tr|A0A178UFZ5|A0A178UFZ5_ARATH	ATP synthase subunit beta-1, mitochondrial OS=Arabidopsis thaliana OX=3702 GN=At5g08670 PE=1 SV=1 >tr|A0A654FZJ9|A0A654FZJ9_ARATH ATP synthase subunit beta OS=Arabidopsis thaliana OX=3702 GN=AN1_LOCUS21698 PE=3 SV=1	271288	8751.23
617_1	sp|Q9XF88|CB4B_ARATH	5.53898	NA	31174	FFDPLGLASDPVK;NLYGEVIGTR	1;1	2	2	0.0801	24383;17337	-	Chlorophyll a-b binding protein CP29.2, chloroplastic OS=Arabidopsis thaliana OX=3702 GN=LHCB4.2 PE=1 SV=1	265991	17732.8
354_1	sp|P56762|RPOA_ARATH	11.0101	NA	38113	ALLGEIEGTCITR;GQADTIGIAMR;MSNNFEDR;NALICVQGPGYITAR	1;1;1;1	4	4	0.1429	24891;17602;14318;27516	tr|A0A514YJC9|A0A514YJC9_ARATH	DNA-directed RNA polymerase subunit alpha OS=Arabidopsis thaliana OX=3702 GN=rpoA PE=3 SV=1 >tr|A0A1B1W4Y1|A0A1B1W4Y1_ARATH DNA-directed RNA polymerase subunit alpha OS=Arabidopsis thaliana OX=3702 GN=rpoA PE=3 SV=1	261990	18713.6
664_1	tr|F0X0F4|F0X0F4_9STRA	2.76949	NA	57915.5	NVLLVDDSIVR	1	1	1	0.0212	20620	-	Amidophosphoribosyltransferase OS=Albugo laibachii Nc14 OX=890382 GN=ALNC14_133850 PE=3 SV=1	260618	8687.26
125_1	sp|F4JZY1|CIP1_ARATH	13.4304	NA	181867	ELNQNLNSSEEEK;ILDISNEIQEAQK;ISETSDELER;SADQQVADMK;TTVVEQLEAQNR	1;1;1;1;1	5	5	0.0366	26533;26024;18870;16537;24039	tr|A0A5S9YA97|A0A5S9YA97_ARATH;tr|A0A178U9B6|A0A178U9B6_ARATH;tr|A0A654G701|A0A654G701_ARATH	COP1-interactive protein 1 OS=Arabidopsis thaliana OX=3702 GN=CIP1 PE=1 SV=1	259287	2142.87
669_1	sp|Q9M2Y6|CGR2_ARATH	8.44889	NA	28513.9	VASDGVVLFAGLPGQQR;VGDGGSFPFAGALHSK;VTGDYSCTAEVQR	1;1;1	3	6	0.1762	28117;28116;28115;26693;26694;25791	-	Probable pectin methylesterase CGR2 OS=Arabidopsis thaliana OX=3702 GN=CGR2 PE=2 SV=1 >tr|A0A178V5V9|A0A178V5V9_ARATH (thale cress) hypothetical protein OS=Arabidopsis thaliana OX=3702 GN=AXX17_At3g43870 PE=4 SV=1	254212	14122.9
307_1	sp|O03986|HS904_ARATH	13.4329	NA	80090.9	ADLVNNLGTIAR;APFDLFDTK;ELISNSSDALDK;GIVDSEDLPLNISR;LGIHEDSQNR	1;1;1;1;1	5	5	0.0815	20966;15349;21789;26424;18598	tr|A0A5S9YEY8|A0A5S9YEY8_ARATH;sp|P55737|HS902_ARATH;tr|A0A5S9YGS6|A0A5S9YGS6_ARATH;sp|P51818|HS903_ARATH;tr|A0A654GBL6|A0A654GBL6_ARATH;tr|A0A178ULZ9|A0A178ULZ9_ARATH;tr|A0A7G2FMX3|A0A7G2FMX3_ARATH	Heat shock protein 90-4 OS=Arabidopsis thaliana OX=3702 GN=HSP90-4 PE=1 SV=1 >tr|A0A178UQ52|A0A178UQ52_ARATH Hsp81.4 OS=Arabidopsis thaliana OX=3702 GN=AXX17_At5g55170 PE=3 SV=1	253625	5764.2
161_1	sp|Q8LAN3|P4H4_ARATH	2.76949	NA	33039.5	TSSGTFISK	1	1	1	0.0302	12095	sp|F4JAU3|P4H2_ARATH;tr|A0A7G2EJQ9|A0A7G2EJQ9_ARATH;tr|A0A654F4K7|A0A654F4K7_ARATH;tr|A0A5S9X9P2|A0A5S9X9P2_ARATH	Probable prolyl 4-hydroxylase 4 OS=Arabidopsis thaliana OX=3702 GN=P4H4 PE=2 SV=1 >tr|A0A654G2F9|A0A654G2F9_ARATH Procollagen-proline 4-dioxygenase OS=Arabidopsis thaliana OX=3702 GN=AN1_LOCUS22678 PE=3 SV=1	248808	13822.7
363_1	tr|A0A178UFT6|A0A178UFT6_ARATH	2.28037	NA	34966.7	SAISVDDTLK	1	1	1	0.0321	15219	tr|A0A7G2FFZ9|A0A7G2FFZ9_ARATH;tr|A0A5S9YER9|A0A5S9YER9_ARATH;tr|A0A654GAS3|A0A654GAS3_ARATH;tr|A0A7G2FHT3|A0A7G2FHT3_ARATH;sp|Q94F27|B3GTB_ARATH	Hexosyltransferase OS=Arabidopsis thaliana OX=3702 GN=AXX17_At5g52290 PE=3 SV=1	243931	10605.7
36_1	sp|O48802|PHOX2_ARATH	7.33543	NA	82656.7	FVYDHDIR;SDSVGMLR;SQIHLFWGNMLFER	1;1;1	3	3	0.0399	15701;10340;28528	tr|P92988|P92988_ARATH	Protein CLMP1 OS=Arabidopsis thaliana OX=3702 GN=CLMP1 PE=1 SV=1 >tr|A0A178WN90|A0A178WN90_ARATH (thale cress) hypothetical protein OS=Arabidopsis thaliana OX=3702 GN=AXX17_At1g55690 PE=1 SV=1	243306	6951.6
532_1	tr|A0A5S9Y912|A0A5S9Y912_ARATH	12.5406	NA	33706.7	AAGASGVEVGTR;LEILGGNNSSEAPLSGR;SLPWQSGLFEDGLR;VNVNVTGLNGR	1;1;1;1	4	5	0.1714	16036;28114;27273;27274;17939	sp|Q6NQ72|THO4D_ARATH;tr|A0A654G5U7|A0A654G5U7_ARATH;tr|A8MQ78|A8MQ78_ARATH	RRM domain-containing protein OS=Arabidopsis thaliana OX=3702 GN=C24_LOCUS23758 PE=4 SV=1	238389	11919.4
297_1	sp|Q9C5J7|PFKA7_ARATH	6.72079	NA	53448.2	GASVIFEEIR;ITETQNNVVITDR	1;1	2	2	0.0474	17308;26045	tr|A0A178UBY8|A0A178UBY8_ARATH;tr|A0A7G2FKG2|A0A7G2FKG2_ARATH	ATP-dependent 6-phosphofructokinase 7 OS=Arabidopsis thaliana OX=3702 GN=PFK7 PE=1 SV=1	232698	8618.44
102_1	tr|A0A1P8B4I5|A0A1P8B4I5_ARATH	2.76949	NA	33249.4	TGNENAQLTPLLR	1	1	1	0.043	24778	tr|F4JHS4|F4JHS4_ARATH;tr|A0A5S9XPN0|A0A5S9XPN0_ARATH;sp|O04619|ADNT1_ARATH	Adenine nucleotide transporter 1 OS=Arabidopsis thaliana OX=3702 GN=ADNT1 PE=1 SV=1	232238	11611.9
561_1	sp|P27521|CA4_ARATH	8.58931	NA	27716.1	IGIINVPEWYDAGK;NPGSVNQDPIFK;WFVQAELVNGR	1;1;1	3	4	0.1474	26997;22342;22341;22431	-	Chlorophyll a-b binding protein 4, chloroplastic OS=Arabidopsis thaliana OX=3702 GN=LHCA4 PE=1 SV=1 >tr|A0A178VEE6|A0A178VEE6_ARATH Chlorophyll a-b binding protein, chloroplastic OS=Arabidopsis thaliana OX=3702 GN=AXX17_At3g41460 PE=3 SV=1	231369	17797.6
289_1	tr|A0A7G2ERG3|A0A7G2ERG3_ARATH	12.5406	NA	105848	IATVLMYLSNVEK;QDDIVSNVEAK;SMVADNDSGESVESEVR;TSASSFGFDPTR	1;1;1;1	4	4	0.0563	25713;20016;28761;21321	sp|Q8L970|P4H7_ARATH;tr|Q8H7H3|Q8H7H3_ARATH	Procollagen-proline 4-dioxygenase OS=Arabidopsis thaliana OX=3702 GN=AT9943_LOCUS12296 PE=3 SV=1	229446	4780.13
225_1	sp|Q93XX8|NOP10_ARATH	5.27614	NA	7386.87	ESPLGLATESAHPAR;FGLLPTQNAPLQY	1;1	2	2	0.4375	26561;25380	tr|F4IVE5|F4IVE5_ARATH	H/ACA ribonucleoprotein complex subunit 3-like protein OS=Arabidopsis thaliana OX=3702 GN=At2g20490 PE=3 SV=2 >tr|A0A178VV45|A0A178VV45_ARATH Nucleolar protein 10 OS=Arabidopsis thaliana OX=3702 GN=AXX17_At2g15810 PE=3 SV=1	226560	56639.9
665_1	tr|B9FWP3|B9FWP3_ORYSJ	2.54384	NA	57711.7	GSNQLVIDEAER	1	1	1	0.0225	22684	-	T-complex protein 1 subunit delta OS=Oryza sativa subsp. japonica OX=39947 GN=Os02g0332200 PE=3 SV=1	226120	7066.26
20_1	tr|A0A7G2E1P2|A0A7G2E1P2_ARATH	2.26614	NA	43526.1	FTSAFPHVER;VDISDEAQK	1;0	1	1	0.0487	19242;14113	tr|C0Z2J4|C0Z2J4_ARATH;sp|Q9FVT2|EF1G2_ARATH;tr|A0A5S9WS98|A0A5S9WS98_ARATH	(thale cress) hypothetical protein OS=Arabidopsis thaliana OX=3702 GN=AT9943_LOCUS4118 PE=3 SV=1	225873	9820.57
335_1	sp|Q43127|GLNA2_ARATH	5.53898	NA	47381	EEGGFEVIK;EHISAYGEGNER	1;1	2	3	0.0488	14190;23448;23449	tr|A0A7G2FG94|A0A7G2FG94_ARATH;tr|Q56ZK3|Q56ZK3_ARATH	Glutamine synthetase, chloroplastic/mitochondrial OS=Arabidopsis thaliana OX=3702 GN=GLN2 PE=1 SV=1 >tr|A0A384L697|A0A384L697_ARATH Glutamine synthetase OS=Arabidopsis thaliana OX=3702 GN=AXX17_At5g32810 PE=3 SV=1 >tr|B9DGD1|B9DGD1_ARATH Glutamine synthetase OS=Arabidopsis thaliana OX=3702 GN=At5g35630 PE=2 SV=1	225219	12512.2
194_1	tr|A0A7G2F7K1|A0A7G2F7K1_ARATH	2.76949	NA	35107.7	AGHQTSAESWGTGR;GPLVVFGTEGAK;NLPGVELCHVER;QIGAYDDAEK	0;1;0;0	1	1	0.1486	25091;18791;24696;24698;17010	tr|F4KDU5|F4KDU5_ARATH;tr|Q8GYH3|Q8GYH3_ARATH;sp|P49691|RL4B_ARATH;tr|A0A5S9Y0U4|A0A5S9Y0U4_ARATH	(thale cress) hypothetical protein OS=Arabidopsis thaliana OX=3702 GN=AT9943_LOCUS18164 PE=3 SV=1	222959	11734.7
379_1	sp|O81283|TC159_ARATH	22.2288	NA	160721	EEESVLGGIVDDAEEGVK;ITFIDTPGLK;LVLVGSTGTMR;QAGQLFSLDAAK;SQGDSAYGANLEVR;TITASLGTSIWK;TTVGGSVTFLGENIATGVK;VGVEVEELPVSESLK	1;1;1;1;1;1;1;1	8	8	0.0739	29152;16877;17639;20756;25451;21452;29012;27366	-	Translocase of chloroplast 159, chloroplastic OS=Arabidopsis thaliana OX=3702 GN=TOC159 PE=1 SV=1	221649	2841.66
506_1	sp|Q9SYA9|STKLD_ARATH	7.35926	NA	40854.7	ELEFVLEK;QQWSLVSVESK;TIALNTVNLK	1;1;1	3	3	0.0771	14171;21772;16381	tr|A0A5S9WNV2|A0A5S9WNV2_ARATH	Probable transcription factor At1g61730 OS=Arabidopsis thaliana OX=3702 GN=At1g61730 PE=1 SV=1	219816	9991.63
60_1	tr|A0A0P0VPY6|A0A0P0VPY6_ORYSJ	2.19525	NA	19972.8	GNLDIFSGR	1	1	1	0.0466	13429	sp|O65660|PLAT1_ARATH;tr|A3AUG0|A3AUG0_ORYSJ	Os02g0753300 protein OS=Oryza sativa subsp. japonica OX=39947 GN=Os02g0753300 PE=4 SV=1	218959	21895.9
382_1	tr|A0A178VFQ6|A0A178VFQ6_ARATH	17.3283	NA	104628	ADTFNLQHR;EPAVLPAR;GGDPALVLNNLYR;LIEQEAIELK;NAAGTPLVQILSMSEGER;VTSIVPVSEFAEDR	1;1;1;1;1;1	6	6	0.0757	16790;10007;24311;19077;29136;26725	sp|Q9CAF6|GYRA_ARATH	DNA topoisomerase (ATP-hydrolyzing) OS=Arabidopsis thaliana OX=3702 GN=AXX17_At3g10540 PE=3 SV=1	218018	3758.93
525_1	sp|Q944G9|ALFP2_ARATH	5.04986	NA	42961.1	ATPEQVAAYTLK;TWGGRPENVNAAQTTLLAR	1;1	2	2	0.0779	21801;30122	-	Fructose-bisphosphate aldolase 2, chloroplastic OS=Arabidopsis thaliana OX=3702 GN=FBA2 PE=1 SV=2 >tr|A0A178UW98|A0A178UW98_ARATH Fructose-bisphosphate aldolase OS=Arabidopsis thaliana OX=3702 GN=AXX17_At4g44320 PE=3 SV=1	216332	9833.29
59_1	tr|A0A7G2FHX0|A0A7G2FHX0_ARATH	8.44889	NA	37172.3	IPAELGTLQNLR;LTHLYLSFNSFK;YLYLQENR	1;1;1	3	3	0.0973	22558;25502;16715	tr|A0A178UJF1|A0A178UJF1_ARATH;tr|F4K217|F4K217_ARATH	(thale cress) hypothetical protein OS=Arabidopsis thaliana OX=3702 GN=AT9943_LOCUS22754 PE=4 SV=1	214235	13389.7
213_1	tr|A0A178WMY0|A0A178WMY0_ARATH	4.82507	NA	37341.2	ADTPIDANEIR;TVTIVELIK	1;1	2	2	0.0571	19944;14414	tr|A0A654EPD5|A0A654EPD5_ARATH;tr|A0A7G2E7L2|A0A7G2E7L2_ARATH;tr|Q9LQR7|Q9LQR7_ARATH	Alba domain-containing protein OS=Arabidopsis thaliana OX=3702 GN=AXX17_At1g70450 PE=4 SV=1	213709	10176.6
314_1	sp|Q9SID0|SCRK1_ARATH	2.76949	NA	35253.2	TALAFVTLR	1	1	1	0.0277	13793	tr|A0A178V8P2|A0A178V8P2_ARATH;tr|A0A654FJ85|A0A654FJ85_ARATH;sp|Q9FLH8|SCRK7_ARATH;tr|A0A5S9SVD0|A0A5S9SVD0_ARATH;sp|Q9LNE3|SCRK2_ARATH;sp|Q9LNE4|SCRK3_ARATH;sp|Q9M1B9|SCRK4_ARATH;tr|A0A178WEN7|A0A178WEN7_ARATH	Probable fructokinase-1 OS=Arabidopsis thaliana OX=3702 GN=At2g31390 PE=2 SV=1 >tr|A0A178VYM2|A0A178VYM2_ARATH (thale cress) hypothetical protein OS=Arabidopsis thaliana OX=3702 GN=AXX17_At2g27620 PE=3 SV=1	211259	10562.9
292_1	tr|A0A7G2EDT2|A0A7G2EDT2_ARATH	10.9075	NA	40094.9	ALQSMEEEAER;EWNTELQER;SLLDDEAASTR;VVETQSSLER	1;1;1;1	4	4	0.1085	21805;19661;18850;18042	sp|Q8L7F7|NUP62_ARATH;tr|A0A178W0D6|A0A178W0D6_ARATH;tr|A0A5S9X738|A0A5S9X738_ARATH	(thale cress) hypothetical protein OS=Arabidopsis thaliana OX=3702 GN=AT9943_LOCUS9478 PE=3 SV=1	211000	12411.8
583_2	tr|B9DHB0|B9DHB0_ARATH	5.81982	NA	27341.6	ELAEDGYSGVEVR;FVMESGAK;GLCAIAQAESLR	1;0;1	2	2	0.1331	24717;10446;21739	tr|A3AJT6|A3AJT6_ORYSJ;sp|Q9M339|RS32_ARATH;sp|Q9SIP7|RS31_ARATH;tr|A0A0P0X8T6|A0A0P0X8T6_ORYSJ;sp|Q9FJA6|RS33_ARATH	AT5G35530 protein OS=Arabidopsis thaliana OX=3702 GN=At5g35530 PE=2 SV=1	209947	12349.8
476_1	sp|Q93YZ7|ILVH2_ARATH	11.096	NA	53839.5	AEIMWLVDTFR;DVLDIASIFR;GYNIESLAVGLNR;ITTVIPATDESVSK	1;1;1;1	4	4	0.0978	23829;18071;24387;25363	tr|A0A7G2ECL1|A0A7G2ECL1_ARATH	Acetolactate synthase small subunit 2, chloroplastic OS=Arabidopsis thaliana OX=3702 GN=At2g31810 PE=1 SV=1 >tr|A0A178VQ69|A0A178VQ69_ARATH Acetohydroxy-acid synthase small subunit OS=Arabidopsis thaliana OX=3702 GN=AXX17_At2g28020 PE=3 SV=1	208218	5479.42
404_1	tr|A0A654F6Y5|A0A654F6Y5_ARATH	9.63962	NA	58458	ADVEDFLASGSK;ISKPSSAPSEDR;LAEDNNVPLSSIK;VIDGAIGAEWLK	1;1;1;1	4	4	0.0909	20511;21351;24277;21314	tr|A0A178VAA8|A0A178VAA8_ARATH;sp|Q8RWN9|ODP22_ARATH;tr|A0A5S9XC59|A0A5S9XC59_ARATH;tr|A0A7G2EMC9|A0A7G2EMC9_ARATH	Acetyltransferase component of pyruvate dehydrogenase complex OS=Arabidopsis thaliana OX=3702 GN=AN1_LOCUS12752 PE=3 SV=1	207446	6286.23
9_2	tr|A0A7G2EDK3|A0A7G2EDK3_ARATH	11.2184	NA	67572.7	MLDMGFEPQIR;QALTLVFVETK;QTLLFSATFPR;TPILVATDVAAR;TVYPLAVILSPTR;VGSSTDLIVQR	0;1;1;0;1;1	4	4	0.109	22910;20764;21532;20230;24848;18788	tr|A0A178VXF4|A0A178VXF4_ARATH;sp|Q84W89|RH37_ARATH	RNA helicase OS=Arabidopsis thaliana OX=3702 GN=AT9943_LOCUS9243 PE=4 SV=1	207082	6275.22
447_1	sp|Q84JF5|PTA14_ARATH	7.7639	NA	55574.9	EGPDGFGVYASK;FIWAVSMAQTR;YGFSTPVNPWDAIK	1;1;1	3	3	0.0766	20205;22223;27160	tr|A0A178V257|A0A178V257_ARATH;tr|A0A7G2EYX9|A0A7G2EYX9_ARATH;tr|A0A654FR41|A0A654FR41_ARATH	Protein PLASTID TRANSCRIPTIONALLY ACTIVE 14 OS=Arabidopsis thaliana OX=3702 GN=PTAC14 PE=1 SV=1	206190	8591.26
446_1	sp|Q9M8T6|THO7B_ARATH	4.88764	NA	27444.2	LISAQPPR;SQAVVEANLR	1;1	2	2	0.0763	10825;16370	-	THO complex subunit 7B OS=Arabidopsis thaliana OX=3702 GN=THO7B PE=1 SV=1 >tr|A0A178VDN6|A0A178VDN6_ARATH (thale cress) hypothetical protein OS=Arabidopsis thaliana OX=3702 GN=AXX17_At3g02260 PE=4 SV=1	205985	10841.3
230_1	tr|A0A2T2PS93|A0A2T2PS93_9BRAD	10.8963	NA	43312.4	EHILLAR;GITISTAHVEYETPNR;GSALAALEDSDK;TSLTAAITK	1;1;1;1	4	5	0.1111	9985;28599;28606;18828;11527	-	Elongation factor Tu OS=Bradyrhizobium sp. MOS003 OX=2133946 GN=tuf PE=3 SV=1	204638	9744.64
493_2	sp|Q9SJQ9|ALFC6_ARATH	3.9513	NA	38362.9	LASINVENVESNR;TVPAAVPAIVFLSGGQSEEEATR	1;0	1	1	0.1006	25096;31087	-	Fructose-bisphosphate aldolase 6, cytosolic OS=Arabidopsis thaliana OX=3702 GN=FBA6 PE=1 SV=1 >tr|A0A178VRN7|A0A178VRN7_ARATH Fructose-bisphosphate aldolase OS=Arabidopsis thaliana OX=3702 GN=AXX17_At2g33200 PE=3 SV=1	202167	9189.43
524_1	sp|Q9C512|MNS1_ARATH	6.86121	NA	63492	MQSFFLAETLK;VVGGLLSAYDLSGDK	1;1	2	2	0.0464	22311;25916	tr|A0A654F9A2|A0A654F9A2_ARATH;tr|A0A7G2ERY1|A0A7G2ERY1_ARATH;sp|Q8H116|MNS2_ARATH;tr|A0A178VCU4|A0A178VCU4_ARATH	Mannosyl-oligosaccharide 1,2-alpha-mannosidase MNS1 OS=Arabidopsis thaliana OX=3702 GN=MNS1 PE=1 SV=1 >tr|A0A178W2E7|A0A178W2E7_ARATH alpha-1,2-Mannosidase OS=Arabidopsis thaliana OX=3702 GN=AXX17_At1g45800 PE=3 SV=1	200838	7172.8
458_1	tr|Q8HT11|Q8HT11_ARATH	5.81982	NA	43974.7	LGANVGSAQGPTGLGK;SPTGEVIFGGETMR	1;1	2	2	0.075	24779;25704	sp|P56778|PSBC_ARATH	Photosystem II CP43 reaction center protein (Fragment) OS=Arabidopsis thaliana OX=3702 GN=psbC PE=3 SV=1	200813	15447.2
499_1	tr|F4K4D5|F4K4D5_ARATH	17.8636	NA	84860.6	DIPIEVLELDNK;IYNQLGVIK;QGAAVWGGADTFTR;SGPDTEVFWNDTR;VALVQIPSK;YIILAGLK	1;1;1;1;1;1	6	6	0.0881	24237;15201;24952;26379;12825;11125	sp|Q9C5Z1|EIF3B_ARATH;tr|A0A7G2FFG5|A0A7G2FFG5_ARATH	Eukaryotic translation initiation factor 3 subunit B OS=Arabidopsis thaliana OX=3702 GN=TIF3B1 PE=1 SV=1	200591	5278.71
93_1	tr|A0A7G2FCF7|A0A7G2FCF7_ARATH	11.5262	NA	88325.7	AAAVSTFQSEGLRPTLVSR;QVVGAITDAFGK;SQGQDLGPVTR;SVSAATGTNTTATQR	1;1;1;1	4	4	0.071	29782;19737;18295;25436	-	(thale cress) hypothetical protein OS=Arabidopsis thaliana OX=3702 GN=AT9943_LOCUS18356 PE=4 SV=1	198350	3966.99
615_1	sp|O80837|REMO_ARATH	10.1555	NA	20955	DVILADLEK;EPTPAPVEVADEK;ISDVHAWENSK;VDVESPAVLAPAK	1;1;1;1	4	4	0.2421	14408;23845;21648;21891	-	Remorin OS=Arabidopsis thaliana OX=3702 GN=DBP PE=1 SV=1 >tr|A0A178VVM7|A0A178VVM7_ARATH (thale cress) hypothetical protein OS=Arabidopsis thaliana OX=3702 GN=AXX17_At2g43420 PE=3 SV=1	198240	11661.2
264_1	tr|A0A654FRF3|A0A654FRF3_ARATH	2.76949	NA	74468.7	SAALDVFVPVDGSYK	1	1	1	0.0217	26934	sp|Q93Z16|RPN2_ARATH;tr|A0A178UX86|A0A178UX86_ARATH;tr|F4JIM7|F4JIM7_ARATH;tr|A0A7G2EZV1|A0A7G2EZV1_ARATH;tr|A0A5S9XUD4|A0A5S9XUD4_ARATH	Dolichyl-diphosphooligosaccharide--protein glycosyltransferase subunit 2 OS=Arabidopsis thaliana OX=3702 GN=AN1_LOCUS18820 PE=3 SV=1	197410	4386.9
143_1	sp|O04331|PHB3_ARATH	5.53898	NA	30381	DLQMVNLTLR;SPNVAYLPGGQSMLFALNR	1;1	2	2	0.1047	19587;30037	-	Prohibitin-3, mitochondrial OS=Arabidopsis thaliana OX=3702 GN=PHB3 PE=1 SV=1 >tr|A0A178UKZ2|A0A178UKZ2_ARATH Prohibitin OS=Arabidopsis thaliana OX=3702 GN=AXX17_At5g38490 PE=3 SV=1	196590	11564.1
657_1	sp|O80565|OEP37_ARATH	10.4584	NA	38810.9	AGYDSDVR;EISQPQVSFTSK;HVSVLYDVEEK;STLDVHPR	1;1;1;1	4	4	0.1137	10834;23243;22398;12030	tr|A0A5S9X6T5|A0A5S9X6T5_ARATH	Outer envelope pore protein 37, chloroplastic OS=Arabidopsis thaliana OX=3702 GN=OEP37 PE=2 SV=2 >tr|A0A178VRQ0|A0A178VRQ0_ARATH (thale cress) hypothetical protein OS=Arabidopsis thaliana OX=3702 GN=AXX17_At2g41490 PE=4 SV=1	195202	10273.8
72_2	tr|A0A5S9Y7I1|A0A5S9Y7I1_ARATH	13.7622	NA	60461	ASGLWYQSFLR;DLDVMEELGVK;GMLNVMEHFK;GSYYHPR;HWITINQLFTVPTR;IGPVMITR	1;1;1;1;1;0	5	7	0.1153	22614;20726;19725;19722;10753;28216;28215;10968	sp|Q9C5C2|BGL37_ARATH;tr|A0A7G2FHB3|A0A7G2FHB3_ARATH;tr|A0A654G484|A0A654G484_ARATH	Uncharacterized protein OS=Arabidopsis thaliana OX=3702 GN=C24_LOCUS23225 PE=3 SV=1	194541	6947.88
328_1	tr|Q9C8F5|Q9C8F5_ARATH	2.54384	NA	57762.9	DLTDSTVLR	1	1	1	0.0174	14499	tr|A0A7G2E1U7|A0A7G2E1U7_ARATH;tr|O49514|O49514_ARATH;tr|F4I1L9|F4I1L9_ARATH;tr|Q8GUN7|Q8GUN7_ARATH;tr|A0A178UX78|A0A178UX78_ARATH;tr|A0A5S9WJ18|A0A5S9WJ18_ARATH;tr|A0A654FQL5|A0A654FQL5_ARATH;tr|A0A178W9J9|A0A178W9J9_ARATH;tr|A0A654EFP2|A0A654EFP2_ARATH	Adenylosuccinate lyase OS=Arabidopsis thaliana OX=3702 GN=F15C21.8 PE=3 SV=1	194029	5879.68
445_1	tr|A0A5S9S196|A0A5S9S196_ARATH	11.6254	NA	51981.3	FTPLLSNPK;LDQIGNGGVIIDSGTSVTR;LSFPGQTGHR;VPTVVLHFR	1;1;1;1	4	4	0.0973	14432;29295;16745;15818	tr|A0A654E7Y2|A0A654E7Y2_ARATH;sp|Q9LNJ3|APF2_ARATH;tr|A0A178WH69|A0A178WH69_ARATH;tr|A0A7G2DP43|A0A7G2DP43_ARATH	Peptidase A1 domain-containing protein OS=Arabidopsis thaliana OX=3702 GN=C24_LOCUS67 PE=4 SV=1	193297	8054.03
378_1	sp|Q9LF27|WDR12_ARATH	12.3946	NA	47308.6	FDPAESVDSTTK;GESVVSGGADSNLR;TLEIEYIR;VLSADWWK;VPVNSVAIPSNVTR	1;1;1;1;1	5	5	0.1293	21906;23182;14929;14115;25231	tr|A0A654G1Z1|A0A654G1Z1_ARATH	Ribosome biogenesis protein WDR12 homolog OS=Arabidopsis thaliana OX=3702 GN=WDR12 PE=1 SV=1 >tr|A0A178UL95|A0A178UL95_ARATH Ribosome biogenesis protein WDR12 homolog OS=Arabidopsis thaliana OX=3702 GN=AXX17_At5g15080 PE=3 SV=1	189376	8608
186_1	sp|Q9ASR1|EF2_ARATH	10.2094	NA	93830.2	EAMTPLSEFEDK;EGPLAEENMR;NMSVIAHVDHGK;SDPVVSFR	1;1;1;1	4	4	0.0498	24217;17977;22171;11554	-	Elongation factor 2 OS=Arabidopsis thaliana OX=3702 GN=LOS1 PE=1 SV=1 >tr|A0A178WBS0|A0A178WBS0_ARATH (thale cress) hypothetical protein OS=Arabidopsis thaliana OX=3702 GN=AXX17_At1g50740 PE=3 SV=1	188561	3557.76
150_1	sp|Q9ZV36|UXS6_ARATH	2.76949	NA	38596.9	IFNTYGPR	1	1	1	0.0233	13146	tr|A0A654FFG3|A0A654FFG3_ARATH;tr|A0A5S9XNX2|A0A5S9XNX2_ARATH;tr|A0A654F802|A0A654F802_ARATH;tr|A0A7G2EBV3|A0A7G2EBV3_ARATH;tr|F4JAG3|F4JAG3_ARATH;tr|A0A1P8BFI1|A0A1P8BFI1_ARATH;tr|A3AGL5|A3AGL5_ORYSJ;tr|B3H4I6|B3H4I6_ARATH;tr|A0A1P8B345|A0A1P8B345_ARATH;sp|Q8VZC0|UXS1_ARATH;tr|A0A2T2PVU5|A0A2T2PVU5_9BRAD;tr|A0A7G2EYP2|A0A7G2EYP2_ARATH;tr|F4KHU8|F4KHU8_ARATH;sp|Q9LZI2|UXS2_ARATH;tr|Q0JN88|Q0JN88_…	UDP-glucuronic acid decarboxylase 6 OS=Arabidopsis thaliana OX=3702 GN=UXS6 PE=2 SV=1 >tr|A0A178VW86|A0A178VW86_ARATH UDP-glucuronate decarboxylase OS=Arabidopsis thaliana OX=3702 GN=AXX17_At2g24870 PE=3 SV=1	188296	8558.9
138_2	sp|Q93YV7|PMT3_ARATH	12.359	NA	69192.5	ASAIEYGR;DGILLLELDR;GSGLAPWPAR;LADFGYSTGMFEK;LDLSLMEHYER;QDDTSSSFGVDDGFTPR;SDQNWMVVK;VDTYWDLLSPR	1;0;0;1;0;1;0;1	4	4	0.1464	10400;18271;14298;25431;24374;24373;24671;28892;16921;23521	-	Probable methyltransferase PMT3 OS=Arabidopsis thaliana OX=3702 GN=At4g14360 PE=2 SV=1 >tr|A0A178V5A4|A0A178V5A4_ARATH Methyltransferase OS=Arabidopsis thaliana OX=3702 GN=AXX17_At4g16540 PE=3 SV=1	186459	4439.51
405_1	sp|O81770|MGDG1_ARATH	2.90991	NA	58500.2	IVHQSNFAATSTFIAR	1	1	1	0.03	28450	tr|A0A2H1ZEP5|A0A2H1ZEP5_ARATH;tr|A0A654FUR5|A0A654FUR5_ARATH;tr|A0A7G2F2D5|A0A7G2F2D5_ARATH;tr|A0A1P8B6W3|A0A1P8B6W3_ARATH;tr|A0A178V7B8|A0A178V7B8_ARATH	Monogalactosyldiacylglycerol synthase 1, chloroplastic OS=Arabidopsis thaliana OX=3702 GN=MGD1 PE=1 SV=1	186376	5824.26
291_3	tr|Q9LFK8|Q9LFK8_ARATH	5.6794	NA	65552.2	DIVLALATNRPGDLDSAVADR;NILFYGPPGTGK;SALNALLFR;SGLDYALMTGGDVAPLGAQAVTK;TTSAGFDPEALER;VIWSYVDR	0;1;0;0;1;0	2	2	0.1436	30625;21149;14125;30843;24148;14954	tr|A0A178UFS6|A0A178UFS6_ARATH;tr|A0A7G2F8C9|A0A7G2F8C9_ARATH	Uncharacterized protein F2K13_80 OS=Arabidopsis thaliana OX=3702 GN=F2K13_80 PE=4 SV=1	180973	4762.45
371_1	sp|Q9FVW3|MES14_ARATH	2.45413	NA	38829.7	ENSPEGVFK	1	1	1	0.0259	14159	tr|A0A178WAB1|A0A178WAB1_ARATH	Putative methylesterase 14, chloroplastic OS=Arabidopsis thaliana OX=3702 GN=MES14 PE=1 SV=1 >tr|A0A5S9WIM0|A0A5S9WIM0_ARATH (thale cress) hypothetical protein OS=Arabidopsis thaliana OX=3702 GN=AT9943_LOCUS2866 PE=4 SV=1	179983	8570.63
209_1	sp|Q9LDR9|EXP10_ARATH	2.50665	NA	26410.7	AGIVPVSYR	1	1	1	0.0361	13014	sp|O80932|EXPA3_ARATH;tr|A0A7G2F9R8|A0A7G2F9R8_ARATH;tr|Q8LET9|Q8LET9_ARATH;sp|O48818|EXPA4_ARATH;tr|A0A1P8B103|A0A1P8B103_ARATH;tr|F4HPC1|F4HPC1_ARATH;sp|Q9LZ99|EXPA9_ARATH	Expansin-A10 OS=Arabidopsis thaliana OX=3702 GN=EXPA10 PE=2 SV=1 >tr|A0A178W0M2|A0A178W0M2_ARATH Expansin OS=Arabidopsis thaliana OX=3702 GN=AXX17_At1g27180 PE=3 SV=1	178395	25485
244_1	sp|Q9LZC3|MASY_ARATH	2.18174	NA	63846.4	VEITGPVER	1	1	1	0.016	13988	-	Malate synthase OS=Arabidopsis thaliana OX=3702 GN=MLS PE=1 SV=1 >tr|A0A178UKL7|A0A178UKL7_ARATH Malate synthase OS=Arabidopsis thaliana OX=3702 GN=AXX17_At5g03190 PE=3 SV=1	177087	5533.96
515_1	tr|Q5NBR2|Q5NBR2_ORYSJ	2.90991	NA	26147.1	NSLPDQVVVQR	1	1	1	0.0447	20896	sp|Q9M060|IF62_ARATH	Eukaryotic translation initiation factor 6 OS=Oryza sativa subsp. japonica OX=39947 GN=EIF6 PE=3 SV=1	176133	22016.7
256_1	sp|O04603|RK5_ARATH	2.90991	NA	28326.1	EGGGGSTGAIVR	1	1	1	0.0458	15576	-	50S ribosomal protein L5, chloroplastic OS=Arabidopsis thaliana OX=3702 GN=RPL5 PE=2 SV=1 >tr|A0A178V3W4|A0A178V3W4_ARATH 50S ribosomal protein L5, chloroplastic OS=Arabidopsis thaliana OX=3702 GN=AXX17_At4g01660 PE=3 SV=1	175549	7979.49
276_1	sp|Q9SJZ7|DNJA6_ARATH	5.19028	NA	47731.1	ISYIDAILGTTLK;VPAGVDSGSR;VPTVDGTVDLK;VQVEIPK	1;0;1;0	2	2	0.0928	24426;12550;12551;17944;8873	tr|A0A178VNU6|A0A178VNU6_ARATH	Chaperone protein dnaJ A6, chloroplastic OS=Arabidopsis thaliana OX=3702 GN=DJA6 PE=2 SV=2 >tr|A0A654EV56|A0A654EV56_ARATH (thale cress) hypothetical protein OS=Arabidopsis thaliana OX=3702 GN=AN1_LOCUS8615 PE=3 SV=1	173353	6191.17
457_1	tr|A0A7G2EHG9|A0A7G2EHG9_ARATH	2.76949	NA	66817	SEASYTGVQR	1	1	1	0.017	16679	sp|Q9ZVI7|GAUT7_ARATH;tr|A0A1P8AX74|A0A1P8AX74_ARATH;tr|A0A5S9X585|A0A5S9X585_ARATH;tr|A0A7G2EED5|A0A7G2EED5_ARATH;tr|A0A654F033|A0A654F033_ARATH	Hexosyltransferase OS=Arabidopsis thaliana OX=3702 GN=AT9943_LOCUS8868 PE=3 SV=1	173087	5090.8
254_1	sp|O22263|PDI21_ARATH	9.69032	NA	39472.4	AGIVESLDALVK;ELVAASEDEK;IEEEASTLK;NAEALAEYVNK	1;1;1;1	4	4	0.1163	19959;16483;14495;20106	tr|F4IL52|F4IL52_ARATH;tr|B9DI05|B9DI05_ARATH	Protein disulfide-isomerase like 2-1 OS=Arabidopsis thaliana OX=3702 GN=PDIL2-1 PE=2 SV=1 >tr|A0A178W1F8|A0A178W1F8_ARATH Protein disulfide-isomerase OS=Arabidopsis thaliana OX=3702 GN=AXX17_At2g45240 PE=3 SV=1	168768	6750.73
356_1	tr|A0A5S9ULM2|A0A5S9ULM2_ARATH	6.86121	NA	27521.1	FFDPLGLAGK;TAENFANYTGDQGYPGGR	1;1	2	2	0.1085	15712;29358	tr|A0A178WK60|A0A178WK60_ARATH;tr|Q9XF90|Q9XF90_ARATH;tr|A0A654EA44|A0A654EA44_ARATH	Chlorophyll a-b binding protein, chloroplastic OS=Arabidopsis thaliana OX=3702 GN=C24_LOCUS1630 PE=3 SV=1	164168	12628.3
75_2	sp|O65719|HSP7C_ARATH	11.4992	NA	71103.2	ATAGDTHLGGEDFDNR;DAGVIAGLNVMR;EIAEAYLGTTIK;ELESICNPIIAK;FEELNIDLFR;FTDSSVQSDIK;MVNHFVQEFK;NALENYAYNMR;NAVVTVPAYFNDSQR;TTPSYVAFTDSER;VEIIANDQGNR;VQQLLVDFFNGK	0;0;1;0;1;1;0;0;0;0;0;1	4	4	0.2234	27846;19975;22200;24020;21890;20209;21469;23393;23709;27879;25559;20273;20299;24424	-	Heat shock 70 kDa protein 3 OS=Arabidopsis thaliana OX=3702 GN=HSP70-3 PE=1 SV=1 >tr|A0A178VI76|A0A178VI76_ARATH (thale cress) hypothetical protein OS=Arabidopsis thaliana OX=3702 GN=AXX17_At3g09090 PE=1 SV=1	161684	4254.84
308_1	tr|F0WUE8|F0WUE8_9STRA	2.28037	NA	45752.7	VVGSEFVQK	1	1	1	0.0222	13807	tr|A0A0P0VIC3|A0A0P0VIC3_ORYSJ;tr|A0A7G2FH31|A0A7G2FH31_ARATH;sp|Q9SEI4|PRS6B_ARATH	26S protease regulatory subunit 6B putative OS=Albugo laibachii Nc14 OX=890382 GN=AlNc14C271G9968 PE=3 SV=1	160757	6989.42
79_1	sp|Q94K75|RHON1_ARATH	5.09165	NA	44502.6	FSSQGEVQGDTVDK;NGPLFNLSSSPK	1;1	2	2	0.0648	25961;21066	tr|A0A654E7F0|A0A654E7F0_ARATH;tr|A0A1P8AM09|A0A1P8AM09_ARATH;tr|A0A1P8AM12|A0A1P8AM12_ARATH;tr|A0A7G2DQU3|A0A7G2DQU3_ARATH;tr|A0A178WBK4|A0A178WBK4_ARATH	Rho-N domain-containing protein 1, chloroplastic OS=Arabidopsis thaliana OX=3702 GN=RHON1 PE=1 SV=1	159822	7991.08
359_1	tr|A0A7G2EZH1|A0A7G2EZH1_ARATH	13.4845	NA	28698	AVSETSDELAK;IFLPDGLLDR;TGALLLDGNTLNYFGK;WAMLGAAGFIIPEALNK;YQAFELIHAR	1;1;1;1;1	5	6	0.2406	18081;18338;27998;28713;20736;20738	sp|Q9XF89|CB5_ARATH	Chlorophyll a-b binding protein, chloroplastic OS=Arabidopsis thaliana OX=3702 GN=AT9943_LOCUS15190 PE=3 SV=1	159616	8867.53
310_1	tr|F4JTV4|F4JTV4_ARATH	5.35734	NA	48375.7	ATDVMIAGK;LVGVSEETTTGVK	1;1	2	2	0.05	11519;22454	tr|Q5D6C4|Q5D6C4_ARATH;tr|A7XB43|A7XB43_ARATH;tr|A8MQP1|A8MQP1_ARATH;tr|Q5D6C3|Q5D6C3_ARATH;sp|Q9LK36|SAHH2_ARATH;tr|C0Z3F3|C0Z3F3_ARATH;sp|O23255|SAHH1_ARATH;tr|B9DG03|B9DG03_ARATH;tr|F4JTV5|F4JTV5_ARATH;tr|Q5D6C5|Q5D6C5_ARATH	Adenosylhomocysteinase OS=Arabidopsis thaliana OX=3702 GN=HOG1 PE=1 SV=1	159544	6381.74
352_1	tr|A0A2H1ZE14|A0A2H1ZE14_ARATH	9.83074	NA	110773	DTIFDSLYR;LSQSGAFDR;TEATDEDIFR;VNTFDGDFAQVLPLR	1;1;1;1	4	4	0.0441	17524;13484;19393;27957	tr|A0A089G293|A0A089G293_ARATH;sp|F4IGA5|NU133_ARATH	Nucleoporin, Nup133/Nup155-like protein OS=Arabidopsis thaliana OX=3702 GN=At2g05120 PE=1 SV=1	156783	2570.22
337_1	sp|F4J5S1|CLU_ARATH	8.08282	NA	153592	ADESESQVENNDAQPK;LINSTSEEIR;VVAQSVLPGILQGDK	1;1;1	3	3	0.0291	28435;18415;26386	tr|A0A654FF29|A0A654FF29_ARATH;tr|A0A178VKH1|A0A178VKH1_ARATH;tr|F4J5R9|F4J5R9_ARATH;tr|F4J5S0|F4J5S0_ARATH;tr|A0A7G2EQQ3|A0A7G2EQQ3_ARATH;tr|A0A5S9XK18|A0A5S9XK18_ARATH	Clustered mitochondria protein OS=Arabidopsis thaliana OX=3702 GN=FMT PE=2 SV=1	156706	2271.1
268_1	tr|A0A5S9XN27|A0A5S9XN27_ARATH	7.63549	NA	129310	IGSANNQIER;ISFVPQDSR;SPLLNIEFSQAR	1;1;1	3	3	0.0259	16792;15217;23721	tr|Q9LZQ4|Q9LZQ4_ARATH;tr|A0A1I9LSH2|A0A1I9LSH2_ARATH;tr|A0A654FK49|A0A654FK49_ARATH;tr|A0A178VGR0|A0A178VGR0_ARATH;tr|A0A7G2EWY5|A0A7G2EWY5_ARATH	Uncharacterized protein OS=Arabidopsis thaliana OX=3702 GN=C24_LOCUS16495 PE=4 SV=1	156500	2652.54
539_1	tr|A0A178WH88|A0A178WH88_ARATH	7.77813	NA	150126	EVNCGSEVNVTK;SAASVDDIDSR;SLGPDEEPPR	1;1;1	3	3	0.0242	22891;17681;16653	tr|A0A5S9VBT6|A0A5S9VBT6_ARATH;tr|Q9SYP0|Q9SYP0_ARATH;tr|F4HWC3|F4HWC3_ARATH;tr|A0A654ED88|A0A654ED88_ARATH	Uncharacterized protein OS=Arabidopsis thaliana OX=3702 GN=AXX17_At1g22040 PE=4 SV=1	154840	2311.04
70_1	tr|Q8LAP5|Q8LAP5_ARATH	5.09165	NA	50893.1	GEILMLNIGSMSTGAK;HIIILQNK	1;1	2	2	0.0516	27434;13444	tr|A0A384KBB6|A0A384KBB6_ARATH	Protein-synthesizing GTPase OS=Arabidopsis thaliana OX=3702 PE=2 SV=1	154728	7033.1
174_1	tr|A0A4Y9UN00|A0A4Y9UN00_9BRAD	2.26614	NA	55760.7	FSTVAGER	1	1	1	0.0162	10399	-	Catalase OS=Bradyrhizobium sp. MOS001 OX=2133948 GN=CT676_29560 PE=3 SV=1	153688	4657.21
610_1	sp|F4I366|NRPA2_ARATH	4.84111	NA	132297	TQSGLDLQQR;VGFWIVGR	1;1	2	2	0.0153	17986;12274	tr|A0A5S9WF57|A0A5S9WF57_ARATH	DNA-directed RNA polymerase I subunit 2 OS=Arabidopsis thaliana OX=3702 GN=NRPA2 PE=2 SV=1 >tr|A0A178W5B4|A0A178W5B4_ARATH DNA-directed RNA polymerase subunit beta OS=Arabidopsis thaliana OX=3702 GN=AXX17_At1g30330 PE=3 SV=1	151033	2359.89
193_1	tr|A0A7G2FC17|A0A7G2FC17_ARATH	2.19525	NA	84490.9	LAGESESNLR	1	1	1	0.0131	16061	sp|Q9SCN8|CD48D_ARATH;sp|P54609|CD48A_ARATH;tr|A0A178URT8|A0A178URT8_ARATH;sp|Q9LZF6|CD48E_ARATH;tr|A0A178VB32|A0A178VB32_ARATH;tr|A0A654FXU5|A0A654FXU5_ARATH;tr|Q0DV37|Q0DV37_ORYSJ;tr|A0A7G2EJB3|A0A7G2EJB3_ARATH	(thale cress) hypothetical protein OS=Arabidopsis thaliana OX=3702 GN=AT9943_LOCUS18206 PE=4 SV=1	150454	3582.24
132_1	sp|Q93Y22|COPD_ARATH	5.43032	NA	57682.4	IEGLLAAFPK;TQLIAQNYQVI	1;1	2	2	0.0398	15529;21779	tr|A0A178UPK5|A0A178UPK5_ARATH	Coatomer subunit delta OS=Arabidopsis thaliana OX=3702 GN=At5g05010 PE=1 SV=2 >tr|A0A654FYU7|A0A654FYU7_ARATH Coatomer subunit delta OS=Arabidopsis thaliana OX=3702 GN=AN1_LOCUS21308 PE=3 SV=1 >tr|B9DGK9|B9DGK9_ARATH Coatomer subunit delta OS=Arabidopsis thaliana OX=3702 GN=At5g05010 PE=2 SV=1	149803	5350.1
430_1	sp|Q9ZVJ6|ANXD4_ARATH	11.3912	NA	36198.8	DFLLTLLSK;FNTAVVMWAMHPWER;ILAEAVASSGEEAVEK;LLVGLVSAYR	1;1;1;1	4	5	0.1567	15256;29148;29149;27236;16502	tr|A0A1P8B1L4|A0A1P8B1L4_ARATH	Annexin D4 OS=Arabidopsis thaliana OX=3702 GN=ANN4 PE=1 SV=1 >tr|A0A178VQU4|A0A178VQU4_ARATH (thale cress) hypothetical protein OS=Arabidopsis thaliana OX=3702 GN=AXX17_At2g35630 PE=3 SV=1	148554	9284.6
252_1	tr|A0A2T2QIP3|A0A2T2QIP3_9BRAD	7.70276	NA	155545	FATSDLNDLYR;LGIQAFEPVLIEGK;TANSGYLTR	1;1;1	3	3	0.0243	22308;26184;13535	tr|A0A4Y9UXM6|A0A4Y9UXM6_9BRAD;tr|A0A853FPG8|A0A853FPG8_9SPHN;tr|A0A2T2PRW6|A0A2T2PRW6_9BRAD	DNA-directed RNA polymerase subunit beta' OS=Bradyrhizobium sp. MOS002 OX=2133947 GN=rpoC PE=3 SV=1	147601	1553.7
606_1	tr|A0A178VZU1|A0A178VZU1_ARATH	5.45375	NA	30318.9	FVYYNTVR;TITETVDSTIDASK	1;1	2	2	0.0809	15604;25707	-	(thale cress) hypothetical protein OS=Arabidopsis thaliana OX=3702 GN=AXX17_At2g42640 PE=1 SV=1 >tr|Q94AZ5|Q94AZ5_ARATH Alanine-tRNA ligase OS=Arabidopsis thaliana OX=3702 GN=At2g45060 PE=1 SV=1	147281	10520
597_1	tr|A0A7G2EY82|A0A7G2EY82_ARATH	2.90991	NA	27306	QSAIQLNNR	1	1	1	0.0364	15085	tr|A0A5S9XMU5|A0A5S9XMU5_ARATH;sp|Q8VZ95|VAP11_ARATH	(thale cress) hypothetical protein OS=Arabidopsis thaliana OX=3702 GN=AT9943_LOCUS14143 PE=3 SV=1	146808	10486.3
95_1	tr|A0A7G2EFT6|A0A7G2EFT6_ARATH	5.35734	NA	105150	GSVSPQLQDVQTLR;YIQAYQVDLR	1;1	2	2	0.0259	26428;21255	tr|A0A1P8B159|A0A1P8B159_ARATH;tr|A0A654F0D1|A0A654F0D1_ARATH;sp|Q84JU6|HOS1_ARATH	(thale cress) hypothetical protein OS=Arabidopsis thaliana OX=3702 GN=AT9943_LOCUS8980 PE=4 SV=1	144865	2956.44
141_1	sp|Q9SA78|COPE1_ARATH	6.72079	NA	32581.3	AASAEDNFER;EWLADPTVGNNAIIR	1;1	2	2	0.0856	17005;27792	-	Coatomer subunit epsilon-1 OS=Arabidopsis thaliana OX=3702 GN=At1g30630 PE=2 SV=1 >tr|A0A178W2E1|A0A178W2E1_ARATH Coatomer subunit epsilon OS=Arabidopsis thaliana OX=3702 GN=AXX17_At1g31130 PE=3 SV=1	144204	7589.67
38_2	sp|Q9FWA4|GAUT9_ARATH	5.53898	NA	64118.8	GGVGSGQSTGLR;ILFLDDDVVVQK;TFLALQSDPLK;YLSMLNHLR	1;0;1;0	2	3	0.0784	16065;24343;20378;20379;18015	tr|W8Q387|W8Q387_ARATH	Probable galacturonosyltransferase 9 OS=Arabidopsis thaliana OX=3702 GN=GAUT9 PE=2 SV=1 >tr|A0A178VEE3|A0A178VEE3_ARATH Hexosyltransferase OS=Arabidopsis thaliana OX=3702 GN=AXX17_At3g01570 PE=3 SV=1	143251	3673.11
135_1	tr|A0A2T2QJL7|A0A2T2QJL7_9BRAD	5.53898	NA	46974.7	DVVILLDSITR;HVQVAEMVIEK	1;1	2	2	0.0523	20648;21568	tr|A0A4Y9V2K4|A0A4Y9V2K4_9BRAD;tr|A0A2T2Q5W0|A0A2T2Q5W0_9BRAD	Transcription termination factor Rho OS=Bradyrhizobium sp. MOS002 OX=2133947 GN=rho PE=3 SV=1	143107	5724.28
598_1	sp|Q93W95|PMTD_ARATH	7.62505	NA	67511.6	GVPAFVAMLGTR;KPLTLDVIYDR;NGLDVFEADAR	1;1;1	3	3	0.0567	20046;22755;19769	tr|A0A178UY42|A0A178UY42_ARATH	Probable pectin methyltransferase QUA3 OS=Arabidopsis thaliana OX=3702 GN=QUA3 PE=2 SV=1 >tr|A0A654FKP2|A0A654FKP2_ARATH Methyltransferase OS=Arabidopsis thaliana OX=3702 GN=AN1_LOCUS16844 PE=3 SV=1	141503	4161.85
571_1	tr|F0WRB1|F0WRB1_9STRA	2.12417	NA	124243	EHAIAWK	1	1	1	0.0061	10048	-	5'-phosphoribosylglycinamide transformylase OS=Albugo laibachii Nc14 OX=890382 GN=AlNc14C211G8918 PE=3 SV=1	139712	2217.65
427_1	sp|Q8L960|SVR1_ARATH	2.54384	NA	45080	LPSDLGLGK	1	1	1	0.022	11340	-	Putative ribosomal large subunit pseudouridine synthase SVR1, chloroplastic OS=Arabidopsis thaliana OX=3702 GN=SVR1 PE=1 SV=1 >tr|A0A178VP33|A0A178VP33_ARATH (thale cress) hypothetical protein OS=Arabidopsis thaliana OX=3702 GN=AXX17_At2g36050 PE=3 SV=1	137179	5715.78
483_1	tr|A0A4Y9V188|A0A4Y9V188_9BRAD	2.18174	NA	35116.5	VMIQSFDWR	1	1	1	0.0275	18957	tr|A0A2T2QF19|A0A2T2QF19_9BRAD;tr|A0A2T2QA33|A0A2T2QA33_9BRAD	Glycerophosphodiester phosphodiesterase OS=Bradyrhizobium sp. MOS001 OX=2133948 GN=CT676_06065 PE=4 SV=1	135344	6767.18
572_1	tr|A0A178WJB7|A0A178WJB7_ARATH	4.98153	NA	37319.5	EMYVTPPDTDIYSIPR;VLAPMPQK	1;1	2	2	0.0732	29256;10874	tr|A0A5S6R6J6|A0A5S6R6J6_ORYSJ;sp|Q9XI19|PTAC6_ARATH	PTAC6 OS=Arabidopsis thaliana OX=3702 GN=AXX17_At1g22670 PE=4 SV=1	134153	7060.68
408_1	tr|A0A2T2PS07|A0A2T2PS07_9BRAD	2.76949	NA	153160	LSALGPGGLTR	1	1	1	0.008	15042	tr|A0A4Y9UV91|A0A4Y9UV91_9BRAD;tr|A0A2T2QIM2|A0A2T2QIM2_9BRAD	DNA-directed RNA polymerase subunit beta OS=Bradyrhizobium sp. MOS003 OX=2133946 GN=rpoB PE=3 SV=1	133620	1377.53
167_1	tr|A0A654EQI9|A0A654EQI9_ARATH	4.80888	NA	277951	LTQTGYEWGR;SLPVEEQPK	1;1	2	2	0.008	19843;14668	tr|A0A7G2E656|A0A7G2E656_ARATH;sp|Q9SSD2|PRP8A_ARATH	MPN domain-containing protein OS=Arabidopsis thaliana OX=3702 GN=AN1_LOCUS7053 PE=4 SV=1	133606	927.817
556_1	tr|A0A7G2F8L3|A0A7G2F8L3_ARATH	10.771	NA	39242.7	EETSENMGER;IYLTQLYVLGAR;LFNPDQYAR;VNYLPYGIDYFQGPTGR	1;1;1;1	4	5	0.1322	18946;24465;17379;29591;29583	tr|A0A654FU57|A0A654FU57_ARATH;sp|Q9SZW7|GDL68_ARATH	(thale cress) hypothetical protein OS=Arabidopsis thaliana OX=3702 GN=AT9943_LOCUS17097 PE=3 SV=1	133191	10245.4
89_1	tr|A0A178VN89|A0A178VN89_ARATH	5.27614	NA	81778.2	TIDGGTHIEGVK;VPNPEFEGQTK	1;1	2	2	0.0312	20216;20680	tr|A0A654FY50|A0A654FY50_ARATH;sp|Q94BZ7|GYRBM_ARATH;tr|A0A178UIG6|A0A178UIG6_ARATH;tr|A0A7G2FAM5|A0A7G2FAM5_ARATH;tr|A0A1I9LTQ6|A0A1I9LTQ6_ARATH;tr|A0A5S9Y3G1|A0A5S9Y3G1_ARATH;sp|Q9SS38|GYRBP_ARATH	DNA gyrase subunit B OS=Arabidopsis thaliana OX=3702 GN=AXX17_At3g10050 PE=3 SV=1	132099	2695.89
549_1	tr|A0A178VCC5|A0A178VCC5_ARATH	8.04563	NA	46400.8	GEDVVHPLK;GTGETINDR;SNPGEVVKPDSYK	1;1;1	3	3	0.0738	13839;13023;24632	tr|F4J1V2|F4J1V2_ARATH;sp|Q94AW8|DNAJ3_ARATH	(thale cress) hypothetical protein OS=Arabidopsis thaliana OX=3702 GN=AXX17_At3g37660 PE=3 SV=1	130130	6196.66
32_2	tr|A3AEP9|A3AEP9_ORYSJ	2.90991	NA	49261.7	EHALLAFTLGVK;IGGIGTVPVGR;QMICCCNK;QTVAVGVIK;STNLDWYK;STTTGHLIYK;THINIVVIGHVDSGK;YYCTVIDAPGHR	0;0;0;0;0;0;1;0	1	1	0.1902	21966;21965;14652;17103;11776;14664;17309;17307;27106;25196;25195	-	Elongation factor 1-alpha OS=Oryza sativa subsp. japonica OX=39947 GN=Os03g0177400 PE=3 SV=1	129628	4629.57
205_1	tr|A0A654GC51|A0A654GC51_ARATH	6.23167	NA	50076.1	APSPPPPPPSK;GLVVPVIR;ISTSADAVSHVAPSEK;LGLMSGFIK	1;0;1;0	2	3	0.0948	15935;10012;27207;27206;13110	sp|Q9FLQ4|ODO2A_ARATH;tr|A0A7G2FK60|A0A7G2FK60_ARATH	Dihydrolipoyllysine-residue succinyltransferase OS=Arabidopsis thaliana OX=3702 GN=AN1_LOCUS25778 PE=3 SV=1	129244	5385.16
266_1	tr|A0A178W6H5|A0A178W6H5_ARATH	5.6794	NA	14491.5	CQCYASLTTHGGR;IDCGSACVAR	1;1	2	3	0.1783	26141;26140;16974	tr|F4I0N7|F4I0N7_ARATH;sp|P46689|GASA1_ARATH	GASA1 OS=Arabidopsis thaliana OX=3702 GN=At1g75750 PE=3 SV=1	128991	18427.3
80_1	tr|A8MR02|A8MR02_ARATH	12.4002	NA	36851.9	ANAVATNTWGAVNLR;EWGFGQLIPR;IVTITSFSVIK;VTFISNPPNNVFTWK	1;1;1;1	4	4	0.156	26855;19584;19790;28457	tr|A0A654G4F4|A0A654G4F4_ARATH;tr|Q93Z83|Q93Z83_ARATH;tr|A0A1P8BA53|A0A1P8BA53_ARATH;tr|O81494|O81494_ARATH	TRAF-like family protein OS=Arabidopsis thaliana OX=3702 GN=At5g26280 PE=1 SV=1	127969	7527.58
269_1	tr|A0A178VJG2|A0A178VJG2_ARATH	2.14101	NA	48261.4	QDVSAVDLQR	1	1	1	0.0234	17548	sp|Q3MK94|ECT1_ARATH;tr|A0A5S9X8X0|A0A5S9X8X0_ARATH;tr|A0A7G2ELY5|A0A7G2ELY5_ARATH;tr|F4J2E9|F4J2E9_ARATH	ECT1 OS=Arabidopsis thaliana OX=3702 GN=AXX17_At3g03360 PE=4 SV=1	126971	6682.7
118_1	sp|Q9SUS3|APBLB_ARATH	4.95123	NA	99308.7	LVYLYLINYAK;SLPDSNEVLK	1;1	2	2	0.0235	23688;16794	tr|A0A7G2EYZ2|A0A7G2EYZ2_ARATH;tr|A0A5S9XR99|A0A5S9XR99_ARATH;tr|F4JNZ8|F4JNZ8_ARATH	Beta-adaptin-like protein B OS=Arabidopsis thaliana OX=3702 GN=BETAB-AD PE=1 SV=1 >tr|A0A178V7X9|A0A178V7X9_ARATH Beta-adaptin-like protein OS=Arabidopsis thaliana OX=3702 GN=AXX17_At4g12860 PE=3 SV=1	126183	2867.8
384_1	tr|F4IHK9|F4IHK9_ARATH	5.6794	NA	15539.1	CFVGGLAWATDDR;SITVNEAQSR	1;1	2	2	0.1447	25465;16867	sp|Q03250|RBG7_ARATH;tr|A0A178VQY8|A0A178VQY8_ARATH;tr|C0Z2N6|C0Z2N6_ARATH	Cold, circadian rhythm, and rna binding 2 OS=Arabidopsis thaliana OX=3702 GN=GRP7 PE=1 SV=1	126107	11464.3
76_1	sp|Q9LVL2|PER67_ARATH	7.73412	NA	34685.8	DSVLLLGGPGWSVK;ESCPSLFLVVR;MGDISPLTGSNGQIR	1;1;1	3	4	0.1266	24798;22145;26692;26684	-	Peroxidase 67 OS=Arabidopsis thaliana OX=3702 GN=PER67 PE=2 SV=1 >tr|A0A178UMG0|A0A178UMG0_ARATH Peroxidase OS=Arabidopsis thaliana OX=3702 GN=AXX17_At5g57740 PE=3 SV=1	125545	7385
190_1	sp|O23049|RK6_ARATH	5.81982	NA	24690.3	GPLGELALTYPR;TLTDNMVVGVSK	1;1	2	2	0.1076	21702;21148	tr|B9DI38|B9DI38_ARATH	50S ribosomal protein L6, chloroplastic OS=Arabidopsis thaliana OX=3702 GN=RPL6 PE=2 SV=1 >tr|A0A178W979|A0A178W979_ARATH (thale cress) hypothetical protein OS=Arabidopsis thaliana OX=3702 GN=AXX17_At1g04580 PE=3 SV=1	124815	6934.19
586_1	sp|Q9FMU6|MPCP3_ARATH	10.7299	NA	40063.5	FGFYEYFK;SEGYGGLYK;SISSGFGILLK;TYSDLAGPEYTAK	1;1;1;1	4	4	0.1093	16763;13287;17342;24557	-	Mitochondrial phosphate carrier protein 3, mitochondrial OS=Arabidopsis thaliana OX=3702 GN=MPT3 PE=1 SV=1 >tr|A0A178UMU4|A0A178UMU4_ARATH (thale cress) hypothetical protein OS=Arabidopsis thaliana OX=3702 GN=AXX17_At5g13490 PE=3 SV=1	124548	5661.28
30_2	tr|A0A178UW75|A0A178UW75_ARATH	2.76949	NA	47301	AQADLYNWR;NVGPSGVTIVIIR	1;0	1	1	0.0512	17713;22561	sp|Q96255|SERB1_ARATH	Phosphoserine aminotransferase OS=Arabidopsis thaliana OX=3702 GN=AXX17_At4g40680 PE=3 SV=1	124349	4973.96
88_1	sp|O22467|MSI1_ARATH	2.18174	NA	48164.4	TVNAEVYVFDYSK	1	1	1	0.0307	26548	-	Histone-binding protein MSI1 OS=Arabidopsis thaliana OX=3702 GN=MSI1 PE=1 SV=1 >tr|A0A178UPV1|A0A178UPV1_ARATH (thale cress) hypothetical protein OS=Arabidopsis thaliana OX=3702 GN=AXX17_At5g57570 PE=3 SV=1	123859	5629.97
577_1	tr|A0A178W1Q6|A0A178W1Q6_ARATH	7.82041	NA	81644.1	LQAILLADSFATK;SADVGASTVIGYGTK;VSEDAEVQSR	1;1;1	3	3	0.0521	24099;24754;17264	tr|A0A5S9X3Z7|A0A5S9X3Z7_ARATH;tr|O64760|O64760_ARATH	eIF-2B GDP-GTP exchange factor subunit epsilon OS=Arabidopsis thaliana OX=3702 GN=AXX17_At2g31540 PE=3 SV=1	123681	3092.03
660_1	sp|P45434|SSRA_ARATH	7.9026	NA	28149.7	LVPAGEETELLVGLK;STEASLDEWLEGTTLAK	1;1	2	2	0.124	26938;29007	-	Translocon-associated protein subunit alpha OS=Arabidopsis thaliana OX=3702 GN=At2g21160 PE=2 SV=3 >tr|Q5M727|Q5M727_ARATH Signal sequence receptor subunit alpha OS=Arabidopsis thaliana OX=3702 PE=2 SV=1	123680	17668.6
177_2	tr|A0A2T2QSG5|A0A2T2QSG5_9BRAD	5.45375	NA	57251.4	APGFGDR;AQIEETTSDYDR;FENMGAQMVR;GYLSPYFVTNPEK	0;1;0;1	2	2	0.0772	6602;24786;18973;26190	-	60 kDa chaperonin OS=Bradyrhizobium sp. MOS002 OX=2133947 GN=groL PE=3 SV=1	123651	3636.78
355_1	sp|Q9STX5|ENPL_ARATH	6.52966	NA	94145.9	FGWSANMER;SGTSAFVEK;SPFLER	1;1;1	3	3	0.0292	16678;12045;7293	tr|A0A178UT76|A0A178UT76_ARATH;tr|F4JQ55|F4JQ55_ARATH;tr|A0A654FS92|A0A654FS92_ARATH	Endoplasmin homolog OS=Arabidopsis thaliana OX=3702 GN=HSP90-7 PE=1 SV=1	122679	2503.66
485_1	sp|Q8RXF1|SF3A1_ARATH	6.34185	NA	87538.9	AANLEENVK;ETTLAQDDEIAK;SFLTGLSNR	1;1;1	3	3	0.0382	13656;22821;13867	tr|A0A654E9W6|A0A654E9W6_ARATH;tr|C0Z2E6|C0Z2E6_ARATH	Probable splicing factor 3A subunit 1 OS=Arabidopsis thaliana OX=3702 GN=At1g14650 PE=1 SV=2 >tr|A0A178W732|A0A178W732_ARATH Uncharacterized protein OS=Arabidopsis thaliana OX=3702 GN=AXX17_At1g15260 PE=4 SV=1	122122	4211.11
163_2	tr|A0A5S9XVD2|A0A5S9XVD2_ARATH	5.6794	NA	76560.5	AVITVPAYFNDSQR;IINEPTAASLAYGFDR;IPAVQELVR;NQADSVVYQTEK;QAVVNPENTFFSVK;TTPSVVAYTK	0;1;1;0;0;0	2	2	0.1045	27040;28292;14632;23840;27032;15785	sp|Q9STW6|HSP7F_ARATH	Uncharacterized protein OS=Arabidopsis thaliana OX=3702 GN=C24_LOCUS19069 PE=3 SV=1	122085	3212.76
375_1	tr|A0A7G2FET3|A0A7G2FET3_ARATH	2.90991	NA	79144	YISLLNHLR	1	1	1	0.0129	17513	tr|A0A2H1ZEG1|A0A2H1ZEG1_ARATH;tr|A0A384LCY9|A0A384LCY9_ARATH;tr|A0A7G2EK49|A0A7G2EK49_ARATH;sp|Q8GWT1|GAUTE_ARATH;tr|A0A178V6H6|A0A178V6H6_ARATH;tr|A0A7G2EHF5|A0A7G2EHF5_ARATH;sp|Q0WV13|GAUTD_ARATH	Hexosyltransferase OS=Arabidopsis thaliana OX=3702 GN=AT9943_LOCUS19216 PE=3 SV=1	119887	2664.16
265_1	tr|A0A7G2EB80|A0A7G2EB80_ARATH	4.54259	NA	52840.8	TLDQFYSR;TPVSLDMLGR	1;1	2	2	0.038	14737;16432	tr|A0A7G2F713|A0A7G2F713_ARATH;sp|Q9SZN1|VATB2_ARATH;sp|Q8W4E2|VATB3_ARATH;sp|P11574|VATB1_ARATH;tr|F4JTQ0|F4JTQ0_ARATH;tr|A0A5S9WZW7|A0A5S9WZW7_ARATH;tr|A0A654EVX2|A0A654EVX2_ARATH	Vacuolar proton pump subunit B OS=Arabidopsis thaliana OX=3702 GN=AT9943_LOCUS7262 PE=3 SV=1	117066	4335.76
580_1	sp|Q38942|RAE1_ARATH	5.45375	NA	38243.7	HPLMVVGTADR;NLIVFNLQNPQTEFK	1;1	2	3	0.0745	19374;19373;28724	-	Protein RAE1 OS=Arabidopsis thaliana OX=3702 GN=RAE1 PE=1 SV=2 >tr|A0A178WNI0|A0A178WNI0_ARATH RAE1 OS=Arabidopsis thaliana OX=3702 GN=AXX17_At1g75540 PE=4 SV=1	117043	6502.39
33_1	sp|Q9FNM7|RH26_ARATH	5.04986	NA	94128.3	LVELANEFSR;TVAFLLPAIEAVIK	1;1	2	2	0.0282	18857;25786	tr|A0A654FZN9|A0A654FZN9_ARATH;tr|A0A7G2FC71|A0A7G2FC71_ARATH	DEAD-box ATP-dependent RNA helicase 26 OS=Arabidopsis thaliana OX=3702 GN=RH26 PE=1 SV=2 >tr|A0A178UFQ6|A0A178UFQ6_ARATH PDE340 OS=Arabidopsis thaliana OX=3702 GN=AXX17_At5g08530 PE=4 SV=1	116127	1935.45
5_1	sp|Q93ZV7|LA1_ARATH	7.77914	NA	48066.1	AAAVLANEGGLAVK;EDVESFFSQYGK;TVAASPFSYDVK	1;1;1	3	3	0.0878	21594;24926;21607	-	La protein 1 OS=Arabidopsis thaliana OX=3702 GN=LA1 PE=1 SV=1 >tr|A0A178V700|A0A178V700_ARATH (thale cress) hypothetical protein OS=Arabidopsis thaliana OX=3702 GN=AXX17_At4g37540 PE=4 SV=1	114481	3692.93
333_2	sp|Q9SIV2|PSD2A_ARATH	4.50972	NA	98081.8	LSEGYLTLAR;LSPILNDAK;QNLELYVER	0;1;1	2	2	0.0314	17365;13223;18468	-	26S proteasome non-ATPase regulatory subunit 2 homolog A OS=Arabidopsis thaliana OX=3702 GN=RPN1A PE=1 SV=2 >tr|A0A178VZC8|A0A178VZC8_ARATH 26S proteasome non-ATPase regulatory subunit 2 homolog OS=Arabidopsis thaliana OX=3702 GN=AXX17_At2g15920 PE=3 SV=1	109794	1926.2
300_2	sp|P35614|ERF1Z_ARATH	6.86121	NA	48976.9	FGCTLEFVTNK;QSVLSAITSAQQR;SQEGSQFCR;TELSQSELFDPR	0;1;0;1	2	2	0.1034	22335;24056;16702;24676	tr|A0A5S9XFZ2|A0A5S9XFZ2_ARATH;sp|Q9LPV8|ERF1Y_ARATH	Eukaryotic peptide chain release factor subunit 1-3 OS=Arabidopsis thaliana OX=3702 GN=ERF1-3 PE=1 SV=1 >tr|A0A178VIS2|A0A178VIS2_ARATH (thale cress) hypothetical protein OS=Arabidopsis thaliana OX=3702 GN=AXX17_At3g28950 PE=3 SV=1	109507	4380.29
54_1	sp|Q570B4|KCS10_ARATH	8.44889	NA	61921.6	SNEQDLLSTEIVNR;TSTTTSFSTSATAK;VWQIAFGSGFK	1;1;1	3	3	0.0709	27395;24086;20538	tr|A0A5S9X1M4|A0A5S9X1M4_ARATH	3-ketoacyl-CoA synthase 10 OS=Arabidopsis thaliana OX=3702 GN=FDH PE=1 SV=2 >tr|A0A178VYA3|A0A178VYA3_ARATH 3-ketoacyl-CoA synthase OS=Arabidopsis thaliana OX=3702 GN=AXX17_At2g22080 PE=3 SV=1	106984	3689.12
14_2	tr|A0A654G132|A0A654G132_ARATH	5.53898	NA	28603.2	ATLMNAVVAAAK;ESDVVIFSVKPQVVK;GVVASGVLPPNR;ICTAVHSNLNR;LNDLQEWSGQDR	0;1;0;0;1	2	2	0.2246	18361;27840;18520;21609;21608;25351	sp|P54904|P5CR1_ARATH	Pyrroline-5-carboxylate reductase OS=Arabidopsis thaliana OX=3702 GN=AN1_LOCUS22250 PE=3 SV=1	106515	7101.02
40_1	tr|A0A178WFF4|A0A178WFF4_ARATH	2.50665	NA	37854.8	LQALEQQAELR	1	1	1	0.0323	21959	sp|Q9MA75|VIP1_ARATH;tr|A0A5S9WP91|A0A5S9WP91_ARATH;tr|A0A7G2E247|A0A7G2E247_ARATH	VIP1 OS=Arabidopsis thaliana OX=3702 GN=AXX17_At1g39550 PE=4 SV=1	106488	6655.49
296_1	tr|Q682J4|Q682J4_ARATH	2.19525	NA	55739	IWDDPTSFKPER	1	1	1	0.024	25861	tr|A0A5S9XZP9|A0A5S9XZP9_ARATH;tr|A0A178UZT7|A0A178UZT7_ARATH;tr|O23154|O23154_ARATH	Cytochrome P450-like protein OS=Arabidopsis thaliana OX=3702 GN=At4g37340 PE=2 SV=1	105227	3394.42
248_1	tr|F4IVR2|F4IVR2_ARATH	7.77813	NA	61439.2	IGVQIIQNALK;TLFNELEVVEGMK;VTDALNATK	1;1;1	3	3	0.0569	19416;26125;12249	sp|Q8L7B5|CH60B_ARATH;tr|A0A7G2EQ33|A0A7G2EQ33_ARATH;sp|P29197|CH60A_ARATH;tr|A0A178VPJ6|A0A178VPJ6_ARATH;tr|A0A7G2EE21|A0A7G2EE21_ARATH	Heat shock protein 60-2 OS=Arabidopsis thaliana OX=3702 GN=HSP60-2 PE=1 SV=1	103873	2733.49
441_1	tr|A0A178V4X3|A0A178V4X3_ARATH	2.54384	NA	34368	GDSVVLMGK	1	1	1	0.0279	11520	tr|Q42294|Q42294_ARATH;sp|O04204|RLA01_ARATH;sp|P57691|RLA03_ARATH;tr|A0A5S9XBM8|A0A5S9XBM8_ARATH;tr|A0A178VZ87|A0A178VZ87_ARATH;sp|Q42112|RLA02_ARATH;tr|Q42061|Q42061_ARATH	60S acidic ribosomal protein P0 OS=Arabidopsis thaliana OX=3702 GN=AXX17_At3g11130 PE=3 SV=1	103773	9433.89
19_1	tr|A0A4Y9UVF3|A0A4Y9UVF3_9BRAD	2.28037	NA	59416.8	TFAIISHPDAGK	1	1	1	0.0223	20961	tr|A0A2T2PVL2|A0A2T2PVL2_9BRAD;tr|A0A853FMD8|A0A853FMD8_9SPHN;tr|A0A2T2QL76|A0A2T2QL76_9BRAD	Peptide chain release factor 3 OS=Bradyrhizobium sp. MOS001 OX=2133948 GN=prfC PE=3 SV=1	102764	3114.06
321_1	sp|P28769|TCPA_ARATH	13.9879	NA	59192.1	AGANVILTTK;DSYLLNGYALNTGR;IADDDVILIK;TSSAVSLILR;VLVELAELQDR	1;1;1;1;1	5	5	0.1009	13670;26851;17149;15183;21618	tr|A0A654FE88|A0A654FE88_ARATH	T-complex protein 1 subunit alpha OS=Arabidopsis thaliana OX=3702 GN=CCT1 PE=1 SV=1 >tr|A0A178VBD4|A0A178VBD4_ARATH CCT-alpha OS=Arabidopsis thaliana OX=3702 GN=AXX17_At3g21390 PE=3 SV=1	101647	2823.52
77_1	sp|O04309|JAL35_ARATH	12.4002	NA	48466.6	IFSVDAPAIVSLK;LGVNVAPIAK;TSQPFGLTSGEEAELGGGK;VYVGQGDSGVVYVK	1;1;1;1	4	4	0.1242	23431;13524;29094;25499	tr|A0A654F7T7|A0A654F7T7_ARATH;tr|A0A5S9XCQ9|A0A5S9XCQ9_ARATH;tr|A0A178VLL2|A0A178VLL2_ARATH;tr|Q8LBW1|Q8LBW1_ARATH;tr|A0A1I9LQM9|A0A1I9LQM9_ARATH	Jacalin-related lectin 35 OS=Arabidopsis thaliana OX=3702 GN=JAL35 PE=1 SV=1	101302	4823.89
637_1	tr|A0A5S9XJ35|A0A5S9XJ35_ARATH	5.6794	NA	78738.8	ELDLEAALTER;QALGLPLEEPGR	1;1	2	2	0.0344	21043;21502	sp|F4JF21|PTA10_ARATH	S1 motif domain-containing protein OS=Arabidopsis thaliana OX=3702 GN=C24_LOCUS15074 PE=4 SV=1	101090	2732.15
189_1	tr|A0A7G2EJL0|A0A7G2EJL0_ARATH	5.53898	NA	57421.2	LEDSYGTGFPSLR;TSSGMFLTHVER	1;1	2	2	0.0474	25036;23516	sp|Q9ZW86|P4H1_ARATH;tr|A0A1P8AZF5|A0A1P8AZF5_ARATH;tr|A0A5S9X6L5|A0A5S9X6L5_ARATH	(thale cress) hypothetical protein OS=Arabidopsis thaliana OX=3702 GN=AT9943_LOCUS9297 PE=4 SV=1	100589	3352.96
32_3	sp|P0DH99|EF1A1_ARATH	3.9513	NA	49470.8	EHALLAFTLGVK;IGGIGTVPVGR;QMICCCNK;QTVAVGVIK;STNLDWYK;STTTGHLIYK;VETGMIKPGMVVTFAPTGLTTEVK;YYCTVIDAPGHR	0;0;0;0;0;0;1;0	1	3	0.2094	21966;21965;14652;17103;11776;14664;17309;17307;31375;31374;31408;25196;25195	tr|A0A5S9YFS8|A0A5S9YFS8_ARATH	Elongation factor 1-alpha 1 OS=Arabidopsis thaliana OX=3702 GN=A1 PE=1 SV=1 >sp|Q0WL56|EF1A3_ARATH Elongation factor 1-alpha 3 OS=Arabidopsis thaliana OX=3702 GN=A3 PE=1 SV=2 >sp|Q8GTY0|EF1A4_ARATH Elongation factor 1-alpha 4 OS=Arabidopsis thaliana OX=3702 GN=A4 PE=1 SV=2 >sp|Q8W4H7|EF1A2_ARATH Elongation factor 1-alpha 2 OS=Arabidopsis thaliana OX=3702 GN=A2 PE=1 SV=2 >tr|A0A178WJC9|A0A178WJC9_…	100538	3590.64
332_1	tr|A0A7G2DTC3|A0A7G2DTC3_ARATH	3.9513	NA	51218.2	YEAFALPEPAPR	1	1	1	0.027	23443	tr|A0A7G2DVY8|A0A7G2DVY8_ARATH;tr|A0A178W864|A0A178W864_ARATH;tr|A0A178WA57|A0A178WA57_ARATH;tr|Q9XI49|Q9XI49_ARATH;tr|F4HZI6|F4HZI6_ARATH;tr|A0A654E9Y9|A0A654E9Y9_ARATH;tr|F4HZI7|F4HZI7_ARATH;tr|A0A5S9UII1|A0A5S9UII1_ARATH	(thale cress) hypothetical protein OS=Arabidopsis thaliana OX=3702 GN=AT9943_LOCUS1312 PE=3 SV=1	100010	3571.78
287_2	sp|Q8VZM1|NAA15_ARATH	10.3014	NA	102082	DLSGFVETR;DLSLLQAQMR;FLLAFQAVK;IPLDFLQDENFK;LNALYQSLSEQYTR;VVQTNEALGQAR	0;0;1;1;1;1	4	4	0.0736	14594;18786;14931;25647;27909;21662	tr|F4HS68|F4HS68_ARATH;tr|A0A7G2E7L8|A0A7G2E7L8_ARATH;tr|A0A178W823|A0A178W823_ARATH	N-terminal acetyltransferase A complex auxiliary subunit NAA15 OS=Arabidopsis thaliana OX=3702 GN=NAA15 PE=1 SV=1 >tr|A0A5S9WW46|A0A5S9WW46_ARATH Uncharacterized protein OS=Arabidopsis thaliana OX=3702 GN=AN1_LOCUS7089 PE=4 SV=1	99860.2	1664.34
513_1	tr|A0A178WAS8|A0A178WAS8_ARATH	5.31333	NA	58316.6	TVTFDDLGSR;VTQWNLDFTER	1;1	2	2	0.0398	17030;24437	tr|A0A654EDN8|A0A654EDN8_ARATH	Phospho-2-dehydro-3-deoxyheptonate aldolase OS=Arabidopsis thaliana OX=3702 GN=AXX17_At1g23540 PE=3 SV=1	99786.4	3326.21
601_1	sp|P83755|PSBA_ARATH	2.76949	NA	38911.4	VINTWADIINR	1	1	1	0.0312	22316	-	Photosystem II protein D1 OS=Arabidopsis thaliana OX=3702 GN=psbA PE=1 SV=2 >tr|A0A1B1W4S7|A0A1B1W4S7_ARATH Photosystem II protein D1 OS=Arabidopsis thaliana OX=3702 GN=psbA PE=3 SV=1 >tr|A0A7G2FL73|A0A7G2FL73_ARATH Photosystem II protein D1 OS=Arabidopsis thaliana OX=3702 GN=psbA PE=3 SV=1	99197.7	9919.77
38_3	sp|Q9LE59|GAUT1_ARATH	7.45642	NA	77323.8	AMLQTADEQVR;QSTFLAQLAAK;VLGEATSDADLPR;YLSMLNHLR	1;1;1;0	3	3	0.0654	21095;18860;23105;18015	tr|A0A178VJI1|A0A178VJI1_ARATH	Polygalacturonate 4-alpha-galacturonosyltransferase OS=Arabidopsis thaliana OX=3702 GN=GAUT1 PE=1 SV=1 >tr|A0A5S9XMN9|A0A5S9XMN9_ARATH Hexosyltransferase OS=Arabidopsis thaliana OX=3702 GN=AT9943_LOCUS14181 PE=3 SV=1 >tr|W8PUP8|W8PUP8_ARATH Hexosyltransferase (Fragment) OS=Arabidopsis thaliana OX=3702 GN=AT3G61130 PE=2 SV=1	98742.7	2100.91
217_1	tr|A0A853FWG0|A0A853FWG0_9SPHN	2.26614	NA	40185.7	VNVNGGAIAIGHPIGASGAR	1	1	1	0.0509	28903	-	Acetyl-CoA C-acetyltransferase OS=Sphingomonas sp. R-74633 OX=2751188 GN=HZY97_18290 PE=4 SV=1	98259.8	4912.99
673_1	tr|A0A454XVD1|A0A454XVD1_ARATH	10.1375	NA	27225	GDTGLLVTDMPK;TGSIAVETVELK;WSPSDFELYR;YSSVYVFSFENMR	1;1;1;1	4	4	0.2	20705;20713;21976;27487	tr|A0A2Z5WH65|A0A2Z5WH65_ARATH	Ribosome assembly factor mrt4 OS=Arabidopsis thaliana OX=3702 GN=AXX17_At1g26030 PE=1 SV=1 >tr|Q94AK8|Q94AK8_ARATH Ribosome assembly factor mrt4 OS=Arabidopsis thaliana OX=3702 GN=RDP1 PE=1 SV=1	98048	5767.53
73_1	sp|P49204|RS42_ARATH	5.27614	NA	29855.2	EVISILMQR;FDVGNVVMVTGGR	1;1	2	2	0.084	16446;23239	tr|A2ZT16|A2ZT16_ORYSJ;tr|A0A654FZG2|A0A654FZG2_ARATH;tr|A0A654ETL4|A0A654ETL4_ARATH;tr|A0A7G2F5S5|A0A7G2F5S5_ARATH;tr|A3A284|A3A284_ORYSJ;tr|A0A178VWY7|A0A178VWY7_ARATH;tr|F4K5C7|F4K5C7_ARATH;tr|A0A5S9Y236|A0A5S9Y236_ARATH;sp|Q8VYK6|RS43_ARATH;sp|Q93VH9|RS41_ARATH	40S ribosomal protein S4-2 OS=Arabidopsis thaliana OX=3702 GN=RPS4B PE=2 SV=4 >tr|A0A178UFG0|A0A178UFG0_ARATH 40S ribosomal protein S4 OS=Arabidopsis thaliana OX=3702 GN=AXX17_At5g06740 PE=3 SV=1	96937.2	4846.86
529_1	sp|Q9CAM7|RFC2_ARATH	4.9105	NA	36724.1	IIEPIQSR;LLVVVAAEK	1;1	2	2	0.0511	12847;12493	-	Replication factor C subunit 2 OS=Arabidopsis thaliana OX=3702 GN=RFC2 PE=1 SV=1 >tr|A0A178WFQ7|A0A178WFQ7_ARATH (thale cress) hypothetical protein OS=Arabidopsis thaliana OX=3702 GN=AXX17_At1g56570 PE=3 SV=1	96163	4181
350_1	sp|Q9SZJ5|GLYM1_ARATH	12.8968	NA	57364.3	AYQEQVLSNSAK;LDESTGYIDYDQMEK;LIVAGASAYAR;QFPTIGFEK;VLEAVHIASNK	1;1;1;1;1	5	5	0.1122	22941;28728;16529;15782;18939	tr|A0A654FWH3|A0A654FWH3_ARATH;tr|A0A7G2F5L6|A0A7G2F5L6_ARATH	Serine hydroxymethyltransferase 1, mitochondrial OS=Arabidopsis thaliana OX=3702 GN=SHM1 PE=1 SV=1 >tr|A0A178UYX1|A0A178UYX1_ARATH Serine hydroxymethyltransferase OS=Arabidopsis thaliana OX=3702 GN=AXX17_At4g43250 PE=3 SV=1	95636.2	2898.07
387_1	tr|A0A7G2F7L7|A0A7G2F7L7_ARATH	2.54384	NA	25934.3	EAVNVSLANLLTYPFVR	1	1	1	0.0717	29313	tr|A0A178UT81|A0A178UT81_ARATH;tr|A0A178VLF2|A0A178VLF2_ARATH;tr|A0A1I9LQB3|A0A1I9LQB3_ARATH;sp|P42737|BCA2_ARATH;tr|A0A178UTI0|A0A178UTI0_ARATH;sp|P27140|BCA1_ARATH;tr|A0A654G125|A0A654G125_ARATH;tr|Q56X90|Q56X90_ARATH	Carbonic anhydrase OS=Arabidopsis thaliana OX=3702 GN=AT9943_LOCUS19152 PE=3 SV=1	94833.2	5927.08
38_1	tr|A0A7G2E7U4|A0A7G2E7U4_ARATH	2.76949	NA	131780	SPLTVLESESTIR;YLSMLNHLR	1;0	1	1	0.0191	24873;18015	tr|A0A178VWK0|A0A178VWK0_ARATH;tr|A0A7G2E7T5|A0A7G2E7T5_ARATH;sp|Q9SKT6|GAUTA_ARATH	(thale cress) hypothetical protein OS=Arabidopsis thaliana OX=3702 GN=AT9943_LOCUS7251 PE=3 SV=1	94495	1349.93
147_1	tr|A0A178UED6|A0A178UED6_ARATH	2.76949	NA	21091.3	GVFYGAPAVVTFR	1	1	2	0.0667	23909;23907	tr|A0A1P8BF69|A0A1P8BF69_ARATH;tr|A0A654G0U5|A0A654G0U5_ARATH	Translocon-associated protein subunit beta OS=Arabidopsis thaliana OX=3702 GN=AXX17_At5g13480 PE=3 SV=1 >tr|Q94BY3|Q94BY3_ARATH Translocon-associated protein subunit beta OS=Arabidopsis thaliana OX=3702 GN=MUA22.2 PE=1 SV=1	94059.9	13437.1
470_1	tr|A0A7G2ELT5|A0A7G2ELT5_ARATH	8.91958	NA	46258.6	EEVPIPR;LVLVGEIFR;SFVLDSFTK;YAPATQIWR	1;1;1;1	4	4	0.0833	9552;15155;15078;16901	sp|Q9LK31|Y3272_ARATH	(thale cress) hypothetical protein OS=Arabidopsis thaliana OX=3702 GN=AT9943_LOCUS12183 PE=4 SV=1	93702.6	4259.21
317_1	sp|Q42525|HXK1_ARATH	9.6307	NA	53672.7	IAALVNDTVGTLAGGR;LSAAGIYGILK;MAEDAAFFGDTVPSK	1;1;1	3	3	0.0847	26432;16911;27078	-	Hexokinase-1 OS=Arabidopsis thaliana OX=3702 GN=HXK1 PE=1 SV=2 >tr|A0A384KTL6|A0A384KTL6_ARATH Phosphotransferase OS=Arabidopsis thaliana OX=3702 GN=AXX17_At4g33470 PE=3 SV=1 >tr|Q0WLE0|Q0WLE0_ARATH Phosphotransferase OS=Arabidopsis thaliana OX=3702 GN=At4g29130 PE=2 SV=1	93436.2	3221.94
462_1	tr|A0A5S9Y7E0|A0A5S9Y7E0_ARATH	8.44889	NA	56279.3	DSYNFLVNWFK;ILDMYSLYAPK;IVQDWTPWYTK	1;1;1	3	3	0.0661	24882;22297;24958	sp|Q0WPR4|SCP34_ARATH;tr|A0A1P8BEA9|A0A1P8BEA9_ARATH;tr|A0A654G3X0|A0A654G3X0_ARATH;tr|F4KCT5|F4KCT5_ARATH;tr|A8MQN9|A8MQN9_ARATH;tr|A0A178UEQ5|A0A178UEQ5_ARATH	Carboxypeptidase OS=Arabidopsis thaliana OX=3702 GN=C24_LOCUS22945 PE=3 SV=1	92959.5	3319.98
184_1	sp|Q9MAB3|NOP5B_ARATH	8.08282	NA	58966.5	AQLYDYLK;LISHGGSLLNLSK;QPGSTVQILGAEK	1;1;1	3	4	0.0638	14344;22979;22617;22241	-	Probable nucleolar protein 5-2 OS=Arabidopsis thaliana OX=3702 GN=NOP5-2 PE=1 SV=1 >tr|A0A178VAY0|A0A178VAY0_ARATH (thale cress) hypothetical protein OS=Arabidopsis thaliana OX=3702 GN=AXX17_At3g04550 PE=3 SV=1	92048	2969.29
210_1	tr|Q8L5Y4|Q8L5Y4_ARATH	4.95123	NA	172913	DEEGNLMNDFTGR;LGIPYIELNAQGR	1;1	2	2	0.0172	25971;25082	tr|A0A5S9X5S1|A0A5S9X5S1_ARATH;tr|A0A654F023|A0A654F023_ARATH;tr|A0A178VV92|A0A178VV92_ARATH;tr|Q9ZVJ8|Q9ZVJ8_ARATH	P-loop containing nucleoside triphosphate hydrolases superfamily protein OS=Arabidopsis thaliana OX=3702 GN=EMB2765 PE=1 SV=1	91509.1	1158.34
582_1	tr|A0A7G2E651|A0A7G2E651_ARATH	2.76949	NA	147071	GVEEVDAVPGR	1	1	1	0.0083	17479	sp|F4I3P9|MURE_ARATH;tr|A0A5S9WPA9|A0A5S9WPA9_ARATH;tr|A0A178WEV9|A0A178WEV9_ARATH	(thale cress) hypothetical protein OS=Arabidopsis thaliana OX=3702 GN=AT9943_LOCUS4524 PE=3 SV=1	91336.9	1363.24
259_1	tr|A0A7G2EXT7|A0A7G2EXT7_ARATH	8.18605	NA	125153	FETVDLATR;IPLSYVSETER;VLVPIIVLQNHNR	1;1;1	3	4	0.0298	15304;21832;26197;26196	tr|F4JLQ2|F4JLQ2_ARATH;tr|A0A178V5E8|A0A178V5E8_ARATH	(thale cress) hypothetical protein OS=Arabidopsis thaliana OX=3702 GN=AT9943_LOCUS15764 PE=4 SV=1	90136.4	1527.74
287_1	tr|Q0JL82|Q0JL82_ORYSJ	2.26614	NA	103652	DLSGFVETR;DLSLLQAQMR;IDPDNIEILR	0;0;1	1	1	0.0319	14594;18786;19437	-	Acetyltransferase 1-like OS=Oryza sativa subsp. japonica OX=39947 GN=P0686E09.27-1 PE=4 SV=1	89428.1	1466.03
478_1	tr|A0A178U740|A0A178U740_ARATH	2.14101	NA	19970	GELYSVSK	1	1	1	0.0455	10843	tr|A0A654G943|A0A654G943_ARATH;tr|A0A7G2FH83|A0A7G2FH83_ARATH	Gamma-glutamylcyclotransferase family protein OS=Arabidopsis thaliana OX=3702 GN=AXX17_At5g45190 PE=3 SV=1	88068.5	8806.85
584_1	tr|A0A7G2EVY2|A0A7G2EVY2_ARATH	2.12417	NA	115504	ELGNVEEER	1	1	1	0.0087	16027	sp|Q9ZT71|STA1_ARATH;tr|A0A178UXT8|A0A178UXT8_ARATH;tr|A0A5S9XQE2|A0A5S9XQE2_ARATH	(thale cress) hypothetical protein OS=Arabidopsis thaliana OX=3702 GN=AT9943_LOCUS14741 PE=4 SV=1	86677.5	1155.7
652_1	sp|Q9FG01|ATO_ARATH	2.76949	NA	58935.5	LVDANEDYEAR	1	1	1	0.0218	21850	tr|A0A5S9Y2E7|A0A5S9Y2E7_ARATH	Splicing factor SF3a60 homolog OS=Arabidopsis thaliana OX=3702 GN=ATO PE=1 SV=1 >tr|A0A178UIC7|A0A178UIC7_ARATH ATO OS=Arabidopsis thaliana OX=3702 GN=AXX17_At5g05660 PE=3 SV=1	86617	2624.76
55_1	sp|P92948|CDC5L_ARATH	4.80543	NA	95706.9	ALLANYSQTPR;SAYELSSVAGNADK	1;1	2	2	0.0296	20403;24493	tr|A0A178WIY6|A0A178WIY6_ARATH	Cell division cycle 5-like protein OS=Arabidopsis thaliana OX=3702 GN=CDC5 PE=1 SV=2	86422.6	1600.42
531_1	tr|A0A4Y9UXA9|A0A4Y9UXA9_9BRAD	2.54384	NA	22476.2	ETLEFHHDK	1	1	1	0.0455	18225	tr|A0A2T2Q3A8|A0A2T2Q3A8_9BRAD;tr|A0A2T2QSW0|A0A2T2QSW0_9BRAD	Superoxide dismutase OS=Bradyrhizobium sp. MOS001 OX=2133948 GN=CT676_12840 PE=3 SV=1	85529.8	7775.43
488_1	tr|B9DHJ8|B9DHJ8_ARATH	2.90991	NA	9373.73	SSTSWNIAPANWK	1	1	1	0.1548	25373	sp|Q38865|EXPA6_ARATH;tr|Q56Z85|Q56Z85_ARATH;tr|A0A7G2EEP3|A0A7G2EEP3_ARATH	Expansin (Fragment) OS=Arabidopsis thaliana OX=3702 GN=At2g28950 PE=2 SV=1	85478.7	14246.4
420_1	sp|P92994|TCMO_ARATH	13.5434	NA	57755.5	EVLLTQGVEFGSR;FESEDDPLFLR;FGDLFLLR;NLVVVSSPDLTK;NVVFDIFTGK	1;1;1;1;1	5	6	0.1069	24915;23577;13499;21317;17801;17802	-	Trans-cinnamate 4-monooxygenase OS=Arabidopsis thaliana OX=3702 GN=CYP73A5 PE=1 SV=1 >tr|B1GV49|B1GV49_ARATH Cinnamate-4-hydroxylase OS=Arabidopsis thaliana OX=3702 GN=C4H PE=3 SV=1	85379.9	2587.27
48_1	tr|A0A2T2QLE5|A0A2T2QLE5_9BRAD	7.95977	NA	72339.2	FEQTYFSTYK;VDDVINVSGHR;VNIFYTAPTAIR	1;1;1	3	5	0.0506	22291;19848;19849;19847;23546	tr|A0A4Y9V3B8|A0A4Y9V3B8_9BRAD;tr|A0A2T2Q6I4|A0A2T2Q6I4_9BRAD	Acetyl-coenzyme A synthetase OS=Bradyrhizobium sp. MOS002 OX=2133947 GN=acs PE=3 SV=1	85247.9	2304
398_1	tr|A0A654F267|A0A654F267_ARATH	7.08642	NA	19923.9	DVCYLYLLR;QGSDGWKPENVK;TSCSSVSYTR	1;1;1	3	3	0.1732	19948;23124;18029	sp|Q681K2|ATS3A_ARATH;tr|A0A7G2EJ76|A0A7G2EJ76_ARATH;tr|A0A5S9X664|A0A5S9X664_ARATH	Uncharacterized protein OS=Arabidopsis thaliana OX=3702 GN=AN1_LOCUS10643 PE=4 SV=1	84655.8	6511.99
242_1	tr|A0A178UK33|A0A178UK33_ARATH	5.53898	NA	39615.3	QGDMLLVVPAGK;YVDVEHFSVPQGR	1;1	2	2	0.0683	20247;26516	tr|A0A5S9Y3A2|A0A5S9Y3A2_ARATH;tr|Q940Q9|Q940Q9_ARATH;tr|Q8H168|Q8H168_ARATH;tr|Q8LCM9|Q8LCM9_ARATH;tr|A0A5S9Y7P0|A0A5S9Y7P0_ARATH;tr|Q8LEX7|Q8LEX7_ARATH;tr|A0A178UH27|A0A178UH27_ARATH	(thale cress) hypothetical protein OS=Arabidopsis thaliana OX=3702 GN=At5g11420 PE=1 SV=1 >tr|Q9LYE7|Q9LYE7_ARATH Uncharacterized protein At5g11420 OS=Arabidopsis thaliana OX=3702 GN=At5g11420 PE=1 SV=1	84281.6	5618.78
8_2	tr|A0A178VF16|A0A178VF16_ARATH	8.22324	NA	42395.3	DVNVVVIPAGVPR;IQNAGTEVVDAK;LFGVTTLDVVR;VAVLGAAGGIGQPLSLLIK	1;1;0;1	3	3	0.1365	22880;20661;20066;28524	sp|Q9SN86|MDHP_ARATH	Malate dehydrogenase OS=Arabidopsis thaliana OX=3702 GN=AXX17_At3g41510 PE=3 SV=1	83066	3194.84
338_1	sp|Q9FE06|EXOL2_ARATH	9.40505	NA	32653.7	DVASSAAVPSVASWWK;SITVVLTAK;SVIVDFIHSLNSK	1;1;1	3	4	0.1246	27738;12229;25327;25326	-	Protein EXORDIUM-like 2 OS=Arabidopsis thaliana OX=3702 GN=EXL2 PE=2 SV=1 >tr|A0A178UMG2|A0A178UMG2_ARATH (thale cress) hypothetical protein OS=Arabidopsis thaliana OX=3702 GN=AXX17_At5g63860 PE=3 SV=1	82228.4	5481.89
685_1	tr|A0A853FMK1|A0A853FMK1_9SPHN	2.2149	NA	65373.5	AAPAVEAPK	1	1	1	0.0152	10023	-	ATP-binding cassette domain-containing protein OS=Sphingomonas sp. R-74633 OX=2751188 GN=HZY97_10450 PE=4 SV=1	81851.7	2728.39
7_2	tr|A0A7G2EAI8|A0A7G2EAI8_ARATH	10.3521	NA	108602	EAENQEDEQIK;GYLLYGPPGTGK;SSLIAAMANYLK;SYFSSLLDR;VLLSTTNR	1;0;1;1;1	4	4	0.0546	22741;20138;21546;16395;11466	tr|A0A654EVE8|A0A654EVE8_ARATH;tr|A0A178VZE5|A0A178VZE5_ARATH;sp|Q8GW96|AATP3_ARATH	(thale cress) hypothetical protein OS=Arabidopsis thaliana OX=3702 GN=AT9943_LOCUS7024 PE=3 SV=1	81184.8	1691.35
443_1	tr|A0A178VUX9|A0A178VUX9_ARATH	13.7654	NA	37861.5	FNPAGTLIASGSHDR;GPPLIISGSDDGTAK;MVHIWDTTSR;TSSLEAPIMLLSGHPSAVYTMK;YQITAVSFSDAADK	1;1;1;1;1	5	5	0.2216	26647;24792;20678;31099;26200	tr|A0A5S9X6Q6|A0A5S9X6Q6_ARATH	(thale cress) hypothetical protein OS=Arabidopsis thaliana OX=3702 GN=AXX17_At2g41290 PE=4 SV=1 >tr|O22826|O22826_ARATH At2g43770 OS=Arabidopsis thaliana OX=3702 GN=At2g43770 PE=1 SV=1	79758.4	3798.02
235_1	tr|A0A5S9WT86|A0A5S9WT86_ARATH	4.95123	NA	63810	SSFVFVSDFR;TFGSIITSPR	1;1	2	2	0.0349	19240;16141	tr|A0A7G2E1U5|A0A7G2E1U5_ARATH;tr|A0A178W8V1|A0A178W8V1_ARATH;tr|A0A1P8ANK1|A0A1P8ANK1_ARATH;tr|C0Z3B2|C0Z3B2_ARATH;tr|A0A5S9VLD8|A0A5S9VLD8_ARATH;sp|Q56ZI2|PATL2_ARATH;tr|A0A7G2DY91|A0A7G2DY91_ARATH;tr|A0A178WBS6|A0A178WBS6_ARATH;sp|Q56WK6|PATL1_ARATH	Uncharacterized protein OS=Arabidopsis thaliana OX=3702 GN=C24_LOCUS6136 PE=3 SV=1	79065.3	1928.42
319_1	tr|A0A7G2FJW0|A0A7G2FJW0_ARATH	10.689	NA	85058	DLFDIDLK;IQALDQLGVDR;QVEVSVTPGGR;TALFFLNSFEER	1;1;1;1	4	4	0.0558	13431;20250;17505;25560	sp|Q93Y08|AB1K8_ARATH	(thale cress) hypothetical protein OS=Arabidopsis thaliana OX=3702 GN=AT9943_LOCUS23086 PE=4 SV=1	78320.7	1666.4
542_1	sp|P51412|RK21_ARATH	2.76949	NA	24023.6	QYIVFPGR	1	1	1	0.0364	13466	tr|A0A178WJ77|A0A178WJ77_ARATH;tr|A0A5S9WIZ3|A0A5S9WIZ3_ARATH;tr|A0A654EKN6|A0A654EKN6_ARATH	50S ribosomal protein L21, chloroplastic OS=Arabidopsis thaliana OX=3702 GN=RPL21 PE=2 SV=1	77986.9	7798.69
126_1	tr|Q84WM8|Q84WM8_ARATH	4.91467	NA	54003.4	ENAFASASADNTK;NLSTAALMER	1;1	2	2	0.0473	22565;16897	sp|Q42384|PRL1_ARATH;tr|A0A178V324|A0A178V324_ARATH	Putative PRL1 protein OS=Arabidopsis thaliana OX=3702 GN=At4g15900 PE=2 SV=1	77141.4	3214.22
370_1	tr|A0A4Y9V2S3|A0A4Y9V2S3_9BRAD	2.76949	NA	20786	NAIDWISR	1	1	1	0.0417	13322	-	NADPH-dependent oxidoreductase OS=Bradyrhizobium sp. MOS001 OX=2133948 GN=CT676_04380 PE=4 SV=1	77066.5	5928.19
486_1	sp|O81845|PUMP1_ARATH	5.12481	NA	32641.4	ALWTGLGPNVAR;GLLGTVGTIAR	1;1	2	2	0.0752	20899;15490	-	Mitochondrial uncoupling protein 1 OS=Arabidopsis thaliana OX=3702 GN=PUMP1 PE=1 SV=1 >tr|A0A178V8U1|A0A178V8U1_ARATH (thale cress) hypothetical protein OS=Arabidopsis thaliana OX=3702 GN=AXX17_At3g48540 PE=3 SV=1	76029.1	3455.87
453_1	tr|F4KDZ4|F4KDZ4_ARATH	5.53898	NA	34953.4	ANTFVAEVLGLDPR;IQNGGTEVVEAK	1;1	2	2	0.0781	26035;20685	tr|B3H560|B3H560_ARATH;sp|Q9ZP05|MDHX2_ARATH;tr|A0A7G2FBF9|A0A7G2FBF9_ARATH;tr|A8MRP1|A8MRP1_ARATH	Malate dehydrogenase OS=Arabidopsis thaliana OX=3702 GN=PMDH2 PE=1 SV=1	74880.1	3941.06
273_1	sp|Q9SJL9|XTH32_ARATH	5.41656	NA	34460.2	EIIFLVDDIPIR;MDQNALTIWLDR	1;1	2	2	0.0803	25056;25598	-	Probable xyloglucan endotransglucosylase/hydrolase protein 32 OS=Arabidopsis thaliana OX=3702 GN=XTH32 PE=2 SV=1 >tr|A0A178VWG1|A0A178VWG1_ARATH Xyloglucan endotransglucosylase/hydrolase OS=Arabidopsis thaliana OX=3702 GN=AXX17_At2g33590 PE=3 SV=1	74313.4	4128.52
358_1	tr|A0A7G2FAU0|A0A7G2FAU0_ARATH	2.76949	NA	82949.4	AEQQLVNDPSR	1	1	1	0.0148	20953	sp|P46645|AAT2_ARATH	Aspartate aminotransferase OS=Arabidopsis thaliana OX=3702 GN=AT9943_LOCUS19581 PE=3 SV=1	74148.5	1901.24
558_1	tr|A0A7G2F529|A0A7G2F529_ARATH	2.54384	NA	50309.7	NSTLVDDVR	1	1	1	0.02	14467	tr|A0A178U7X9|A0A178U7X9_ARATH;sp|Q9LZV4|STN8_ARATH;tr|A0A5S9Y0V7|A0A5S9Y0V7_ARATH	(thale cress) hypothetical protein OS=Arabidopsis thaliana OX=3702 GN=AT9943_LOCUS18080 PE=4 SV=1	73691.1	3349.59
220_1	tr|A0A4Y9UPS2|A0A4Y9UPS2_9BRAD	4.92697	NA	42099.2	GILVNIFGGIMK;MNIHEYQAK	1;1	2	2	0.0528	21107;18079	tr|A0A2T2QDY6|A0A2T2QDY6_9BRAD;tr|A0A853FPF7|A0A853FPF7_9SPHN;tr|A0A2T2Q4Y2|A0A2T2Q4Y2_9BRAD	Succinate--CoA ligase [ADP-forming] subunit beta OS=Bradyrhizobium sp. MOS001 OX=2133948 GN=sucC PE=3 SV=1	72737.3	2508.18
134_1	tr|A0A7G2EUI6|A0A7G2EUI6_ARATH	2.58785	NA	10881.7	EGPNLLK	1	1	1	0.0722	7825	sp|Q9S7H1|PSAD1_ARATH;tr|Q0J3P0|Q0J3P0_ORYSJ;sp|Q9SA56|PSAD2_ARATH;tr|A0A7G2DN75|A0A7G2DN75_ARATH	(thale cress) hypothetical protein OS=Arabidopsis thaliana OX=3702 GN=AT9943_LOCUS14676 PE=3 SV=1	72528.1	9066.01
194_2	sp|Q9SF40|RL4A_ARATH	4.9493	NA	44674	AGHQTSAESWGTGR;GPLVVYGTEGSK;IINSDEIQSVVNPIK;NLPGVELCHVER;QIGAYDDAEK	0;1;1;0;0	2	2	0.1552	25091;19757;27793;24696;24698;17010	tr|Q2V3X4|Q2V3X4_ARATH	60S ribosomal protein L4-1 OS=Arabidopsis thaliana OX=3702 GN=RPL4A PE=1 SV=1 >tr|A0A178VDX8|A0A178VDX8_ARATH (thale cress) hypothetical protein OS=Arabidopsis thaliana OX=3702 GN=AXX17_At3g09270 PE=3 SV=1	71679.4	2867.18
255_1	tr|A0A654FH78|A0A654FH78_ARATH	7.80512	NA	69293.9	ATYHFLINSK;ISDVLLLMER;SLLPLYADIGDSDNVR	1;1;1	3	4	0.059	19330;19329;19199;28356	sp|Q9LRP6|PP234_ARATH;tr|A0A178VLP4|A0A178VLP4_ARATH;tr|A0A5S9XCM6|A0A5S9XCM6_ARATH;tr|A0A7G2EII4|A0A7G2EII4_ARATH	Uncharacterized protein OS=Arabidopsis thaliana OX=3702 GN=AN1_LOCUS12940 PE=4 SV=1	70949.7	1773.74
28_4	tr|Q8LB94|Q8LB94_ARATH	5.45375	NA	41851.9	AEYDEAGPGIVHR;AGFAGDDAPR;DAYVGDEAQSK;DLTDYLMK;DLTDYLMKILTER;GYMFTTTAER;IAPEEHPVLLTEAPLNPK;IWHHTFYNELR;KYSVWIGGSILASLSTFQQMWISK	1;0;0;0;0;0;1;0;0	2	3	0.2918	24513;24515;13380;13377;18972;13946;27342;18820;29660;26257;26267;26249;26284;26276;26268;26283;26266;26272;26242;26254;26273;26263;26215;26275;26207;26270;26221;26269;26244;26271;26245;26262;26264;26228;26206;26234;26260;26259;26236;26212;26229;26224;26274;26230;26233;26246;26241;26250;26243;26281;26251;26223;26210;26247;26282;26255;26227;26231;26222;26237;26209;26225;26202;26278;26253;26261;262…	sp|Q96293|ACT8_ARATH;sp|Q96292|ACT2_ARATH;tr|B9DHA3|B9DHA3_ARATH	Actin 8 OS=Arabidopsis thaliana OX=3702 PE=2 SV=1	70831.5	2951.31
425_1	tr|A0A2T2Q2I3|A0A2T2Q2I3_9BRAD	2.90991	NA	35370.7	ITAVLPYFGYAR	1	1	1	0.0363	23636	tr|A0A4Y9UMW8|A0A4Y9UMW8_9BRAD;tr|A0A853FPP8|A0A853FPP8_9SPHN;tr|A0A2T2QSH3|A0A2T2QSH3_9BRAD	Ribose-phosphate pyrophosphokinase OS=Bradyrhizobium sp. MOS003 OX=2133946 GN=prs PE=3 SV=1	69051.7	4603.45
294_1	tr|A0A7G2DW06|A0A7G2DW06_ARATH	2.76949	NA	53086.5	EIGFTFSFPVK	1	1	1	0.0227	21310	-	Phosphotransferase OS=Arabidopsis thaliana OX=3702 GN=AT9943_LOCUS3305 PE=3 SV=1	68737.8	2545.84
473_1	sp|Q9SRZ6|ICDHC_ARATH	2.50665	NA	45717.1	HAFGDQYR	1	1	1	0.0195	13823	tr|A0A178UQB8|A0A178UQB8_ARATH;sp|Q9SLK0|ICDHX_ARATH;tr|A0A0P0WR73|A0A0P0WR73_ORYSJ;tr|A0A7G2E0U0|A0A7G2E0U0_ARATH;tr|Q0JKR5|Q0JKR5_ORYSJ;tr|Q0JP31|Q0JP31_ORYSJ;tr|A0A178WDA3|A0A178WDA3_ARATH;tr|Q0WT09|Q0WT09_ARATH;tr|A0A7G2E120|A0A7G2E120_ARATH;tr|A0A1P8ASL1|A0A1P8ASL1_ARATH;tr|A0A7G2FAU1|A0A7G2FAU1_ARATH;tr|A0A654EU45|A0A654EU45_ARATH;sp|Q8LPJ5|ICDHP_ARATH;tr|A0A853FJ78|A0A853FJ78_9SPHN	Cytosolic isocitrate dehydrogenase [NADP] OS=Arabidopsis thaliana OX=3702 GN=CICDH PE=1 SV=1 >tr|A0A178W7K0|A0A178W7K0_ARATH Isocitrate dehydrogenase [NADP] OS=Arabidopsis thaliana OX=3702 GN=AXX17_At1g59590 PE=3 SV=1	68064.3	2347.05
67_1	sp|P51427|RS52_ARATH	5.27614	NA	22907.2	QAVDISPLR;VNQAIFLITTGAR	1;1	2	3	0.1063	13957;24347;24346	tr|A0A7G2EK76|A0A7G2EK76_ARATH	40S ribosomal protein S5-2 OS=Arabidopsis thaliana OX=3702 GN=RPS5B PE=1 SV=2 >tr|A0A178VED6|A0A178VED6_ARATH RPS5A OS=Arabidopsis thaliana OX=3702 GN=AXX17_At3g11890 PE=3 SV=1	68039.5	6185.41
185_1	tr|A0A7G2E447|A0A7G2E447_ARATH	14.0059	NA	66761.9	ALSGVSSVQFPWVK;DLILQLVEK;LIPPPSFEILLR;LSSSPNDALTLNR;QVTQQIFTFALK	1;1;1;1;1	5	5	0.0984	26078;15911;24184;24040;24729	tr|Q9S791|Q9S791_ARATH;tr|A0A178WI68|A0A178WI68_ARATH	(thale cress) hypothetical protein OS=Arabidopsis thaliana OX=3702 GN=AT9943_LOCUS5170 PE=3 SV=1	67698	1934.23
128_1	tr|A0A178VAK1|A0A178VAK1_ARATH	8.44889	NA	65323.1	GSAILIYSQDQSR;GSASMFEGIGSR;SGGGGYGGSSGGYGGGR	1;1;1	3	3	0.0682	24976;19458;24060	sp|Q9LUW5|RH53_ARATH	PMH2 OS=Arabidopsis thaliana OX=3702 GN=AXX17_At3g24030 PE=4 SV=1	67157	1637.98
432_1	sp|Q8GWW8|GFA2_ARATH	2.28037	NA	49406.7	VTIDPGVDNSDTLK	1	1	1	0.0307	25561	-	Chaperone protein dnaJ GFA2, mitochondrial OS=Arabidopsis thaliana OX=3702 GN=GFA2 PE=2 SV=1 >tr|A0A178UJR3|A0A178UJR3_ARATH (thale cress) hypothetical protein OS=Arabidopsis thaliana OX=3702 GN=AXX17_At5g46550 PE=3 SV=1	66392.5	2458.98
253_1	tr|A0A654F5C6|A0A654F5C6_ARATH	2.58785	NA	99675	ITQSQIYDRPGK	1	1	1	0.0134	24385	tr|A0A178VNH6|A0A178VNH6_ARATH;tr|A0A7G2EJ43|A0A7G2EJ43_ARATH;sp|F4IYM4|DEX1_ARATH	Uncharacterized protein OS=Arabidopsis thaliana OX=3702 GN=AN1_LOCUS12208 PE=4 SV=1	65926.5	1831.29
91_1	tr|A0A654FG10|A0A654FG10_ARATH	10.567	NA	48411.5	ADFSPVYDVGLLR;AQGQGTPLMPNR;IFDVNPDILR;NVNFAIFR	1;1;1;1	4	4	0.0958	25205;21267;19566;13494	tr|Q94AJ8|Q94AJ8_ARATH;tr|Q8L935|Q8L935_ARATH;tr|A0A178VAF7|A0A178VAF7_ARATH	Glucan endo-1,3-beta-D-glucosidase OS=Arabidopsis thaliana OX=3702 GN=AN1_LOCUS15915 PE=3 SV=1 >tr|Q9M2T6|Q9M2T6_ARATH Glucan endo-1,3-beta-D-glucosidase OS=Arabidopsis thaliana OX=3702 GN=T22E16.90 PE=1 SV=1	65625	3453.95
600_1	sp|O22607|MSI4_ARATH	5.27614	NA	55724.6	NESPTVGPR;VAAAEHISQFNEEAR	1;1	2	2	0.0473	12860;27821	-	WD-40 repeat-containing protein MSI4 OS=Arabidopsis thaliana OX=3702 GN=MSI4 PE=1 SV=3 >tr|A0A178VX04|A0A178VX04_ARATH (thale cress) hypothetical protein OS=Arabidopsis thaliana OX=3702 GN=AXX17_At2g14870 PE=3 SV=1	65324.5	2969.3
116_1	tr|A0A654EB25|A0A654EB25_ARATH	5.31794	NA	48891.3	NPVLTSFATGR;VLASGNTTER	1;1	2	2	0.0476	18450;15193	sp|Q84M92|ARP4_ARATH;tr|A0A178WFP2|A0A178WFP2_ARATH;tr|A0A5S9V0J8|A0A5S9V0J8_ARATH	Uncharacterized protein OS=Arabidopsis thaliana OX=3702 GN=AN1_LOCUS1977 PE=3 SV=1	63916.3	2458.32
469_1	tr|A0A178VUT0|A0A178VUT0_ARATH	2.90991	NA	65545.8	ASAGSLEVMELR	1	1	1	0.0204	21122	tr|O82194|O82194_ARATH;tr|Q8W497|Q8W497_ARATH;tr|A0A654EUB1|A0A654EUB1_ARATH;tr|A0A7G2E9N3|A0A7G2E9N3_ARATH	SpoU_sub_bind domain-containing protein OS=Arabidopsis thaliana OX=3702 GN=AXX17_At2g15200 PE=4 SV=1	63119.2	1577.98
523_1	tr|A0A654ERH1|A0A654ERH1_ARATH	2.50665	NA	24071.7	NPFGQVPAFEDGDLK	1	1	1	0.0708	27522	sp|Q9SLM6|GSTF3_ARATH;tr|Q8LC43|Q8LC43_ARATH;tr|A0A178VS30|A0A178VS30_ARATH;sp|P46422|GSTF2_ARATH	Glutathione transferase OS=Arabidopsis thaliana OX=3702 GN=AN1_LOCUS7339 PE=3 SV=1	62467.6	4164.51
68_1	sp|Q42347|RL241_ARATH	5.81982	NA	18838.4	SDSQVFLFLNSK;SIVGATLEVIQK	1;1	2	2	0.1463	23957;21000	sp|P38666|RL242_ARATH;tr|A0A178V7Q9|A0A178V7Q9_ARATH;tr|A0A654FFC1|A0A654FFC1_ARATH	60S ribosomal protein L24-1 OS=Arabidopsis thaliana OX=3702 GN=RPL24A PE=1 SV=2 >tr|A0A178W0L3|A0A178W0L3_ARATH (thale cress) hypothetical protein OS=Arabidopsis thaliana OX=3702 GN=AXX17_At2g33320 PE=3 SV=1	62407.7	8915.38
613_1	sp|Q9LD57|PGKH1_ARATH	10.2735	NA	50080.7	ADLNVPLDDNQTITDDTR;FSLAPLVPR;SVGDLTSADLK;VLPGVIALDEAIPVTV	1;1;1;1	4	4	0.1123	29943;14001;16898;27291	-	Phosphoglycerate kinase 1, chloroplastic OS=Arabidopsis thaliana OX=3702 GN=PGK1 PE=1 SV=1 >tr|A0A178V5M8|A0A178V5M8_ARATH Phosphoglycerate kinase OS=Arabidopsis thaliana OX=3702 GN=AXX17_At3g12840 PE=3 SV=1	61163.6	1911.36
82_1	tr|A0A7G2E6H2|A0A7G2E6H2_ARATH	2.76949	NA	54462.6	LADTYGSGELR	1	1	1	0.0225	18954	tr|A0A178VZP3|A0A178VZP3_ARATH;tr|A0A654ET38|A0A654ET38_ARATH;tr|Q56YX1|Q56YX1_ARATH;tr|M9P5F5|M9P5F5_ARATH;sp|Q39161|NIR_ARATH;tr|M9P2L4|M9P2L4_ARATH	(thale cress) hypothetical protein OS=Arabidopsis thaliana OX=3702 GN=AT9943_LOCUS6814 PE=3 SV=1	60007.5	2000.25
191_1	sp|Q93V93|PER44_ARATH	2.76949	NA	33784.3	DSVALAGGPR	1	1	1	0.0323	12501	tr|A0A1P8B428|A0A1P8B428_ARATH	Peroxidase 44 OS=Arabidopsis thaliana OX=3702 GN=PER44 PE=2 SV=1 >tr|A0A178V714|A0A178V714_ARATH Peroxidase OS=Arabidopsis thaliana OX=3702 GN=AXX17_At4g30010 PE=3 SV=1	59544	3308
367_1	tr|A0A5S9WT99|A0A5S9WT99_ARATH	5.6794	NA	39562.3	DSVVLSGGPDYAVPLGR;QGLFTSDQDLFVDK	1;1	2	2	0.0866	28022;27353	tr|A0A7G2E876|A0A7G2E876_ARATH;sp|Q96520|PER12_ARATH;tr|Q570F0|Q570F0_ARATH	Peroxidase OS=Arabidopsis thaliana OX=3702 GN=C24_LOCUS6085 PE=3 SV=1	59113.2	3284.06
550_1	tr|F0WGH2|F0WGH2_9STRA	2.18174	NA	130204	AEMQQLEDQR	1	1	1	0.0089	20790	-	Eukaryotic translation initiation factor 3 subunit A putative OS=Albugo laibachii Nc14 OX=890382 GN=AlNc14C91G5705 PE=4 SV=1	58686.3	838.376
609_1	sp|Q9C5Z2|EIF3H_ARATH	10.0437	NA	38348	ADLGVLALK;LSDSFMELYR;QQAQQQAWLQK;VVQIEGLAVLK	1;1;1;1	4	4	0.1217	11351;21060;23356;18622	tr|A0A7G2DVV7|A0A7G2DVV7_ARATH	Eukaryotic translation initiation factor 3 subunit H OS=Arabidopsis thaliana OX=3702 GN=TIF3H1 PE=1 SV=2 >tr|A0A178WN13|A0A178WN13_ARATH Eukaryotic translation initiation factor 3 subunit H OS=Arabidopsis thaliana OX=3702 GN=AXX17_At1g11040 PE=3 SV=1	58273.3	3067.01
51_1	tr|A0A178UJ20|A0A178UJ20_ARATH	2.28037	NA	40172.8	TLYVGGLNSR	1	1	1	0.0286	16159	tr|A0A7G2FCX9|A0A7G2FCX9_ARATH;tr|A0A5S9Y2T6|A0A5S9Y2T6_ARATH;tr|A0A178WG41|A0A178WG41_ARATH;tr|F4K5C2|F4K5C2_ARATH;tr|A0A654FZ14|A0A654FZ14_ARATH;sp|Q9ZW36|C3H25_ARATH;tr|A0A5S9T2V4|A0A5S9T2V4_ARATH;tr|A0A7G2ECS6|A0A7G2ECS6_ARATH;sp|Q9FL40|C3H53_ARATH;tr|A0A178VXY2|A0A178VXY2_ARATH;sp|Q9LNV5|C3H4_ARATH	MAC5C OS=Arabidopsis thaliana OX=3702 GN=AXX17_At5g06710 PE=4 SV=1	58260.6	3066.35
632_1	tr|A0A178UD19|A0A178UD19_ARATH	2.76949	NA	18819.5	VPFVEEQVR	1	1	1	0.0559	16827	sp|Q8VZV9|PTA7_ARATH	TAC7 OS=Arabidopsis thaliana OX=3702 GN=AXX17_At5g24110 PE=4 SV=1	58206.1	7275.76
639_1	tr|F4K1G7|F4K1G7_ARATH	2.76949	NA	104981	SNNLGAVGFLGDSR	1	1	1	0.0146	24403	tr|Q9FGC2|Q9FGC2_ARATH;tr|A0A178UJD5|A0A178UJD5_ARATH;tr|A0A5S9YAS0|A0A5S9YAS0_ARATH;tr|A0A654G5F7|A0A654G5F7_ARATH	P-loop containing nucleoside triphosphate hydrolases superfamily protein OS=Arabidopsis thaliana OX=3702 GN=MEE13.8 PE=1 SV=1	56872.4	1184.84
291_2	tr|A0A178VGE1|A0A178VGE1_ARATH	5.03563	NA	69502.1	DIVLALATNRPGDLDSAVADR;NILLHGPPGTGK;SALNALLFR;SGLDYALMTGGDVAPLGAQAVTK;TSSGGFDPEALER;VIWSYVDR	0;1;0;0;1;0	2	2	0.1369	30625;19650;14125;30843;23532;14954	tr|A0A654F3L1|A0A654F3L1_ARATH;tr|A0A5S9X8N4|A0A5S9X8N4_ARATH;tr|A0A7G2ELM8|A0A7G2ELM8_ARATH;tr|Q9M9M5|Q9M9M5_ARATH	AAA domain-containing protein OS=Arabidopsis thaliana OX=3702 GN=AXX17_At3g02380 PE=4 SV=1	56307.6	1309.48
493_1	sp|Q9LF98|ALFC8_ARATH	3.9513	NA	38515.9	LASINVENVETNR;TVPAAVPAIVFLSGGQSEEEATR	1;0	1	1	0.1006	25321;31087	tr|A0A7G2EUP3|A0A7G2EUP3_ARATH;tr|A0A178V694|A0A178V694_ARATH	Fructose-bisphosphate aldolase 8, cytosolic OS=Arabidopsis thaliana OX=3702 GN=FBA8 PE=1 SV=1 >tr|A0A178V8L4|A0A178V8L4_ARATH Fructose-bisphosphate aldolase OS=Arabidopsis thaliana OX=3702 GN=AXX17_At3g47340 PE=3 SV=1	56024.7	2546.58
153_1	tr|A0A654ESD5|A0A654ESD5_ARATH	8.18605	NA	119113	IDTEALPLIR;LNESLAVWGDR;NDILQQLHLWR	1;1;1	3	4	0.0306	17834;21039;24941;24939	tr|A0A178WH51|A0A178WH51_ARATH;sp|Q8LLD0|NUP96_ARATH	Peptidase S59 domain-containing protein OS=Arabidopsis thaliana OX=3702 GN=AN1_LOCUS7117 PE=4 SV=1	55655.2	976.407
57_1	sp|Q84W56|RNJ_ARATH	2.07162	NA	100490	TLEDDIIDSAR	1	1	1	0.0121	20723	tr|A0A178UH95|A0A178UH95_ARATH	Ribonuclease J OS=Arabidopsis thaliana OX=3702 GN=RNJ PE=1 SV=1 >tr|A0A5S9YHU8|A0A5S9YHU8_ARATH Myb-like domain-containing protein OS=Arabidopsis thaliana OX=3702 GN=AN1_LOCUS26656 PE=4 SV=1	55246.2	952.521
678_1	tr|A2RVK1|A2RVK1_ARATH	9.26859	NA	27663.5	EVGPDGQEVTK;IEPVMVLR;ILVTDPDSVLGPLTR;VSEEDIQTCEER	1;1;1;1	4	4	0.1909	18318;12873;27175;25921	sp|Q9SIZ2|IF2AH_ARATH	At2g40290 OS=Arabidopsis thaliana OX=3702 GN=At2g40290 PE=1 SV=1	55030	3057.22
35_3	tr|Q42267|Q42267_ARATH	2.76949	NA	13873.2	DEGFGSLWR;GIGDCFGR;LIIQNQDEMIK;TIKDEGFGSLWR;YFPTQALNFAFK	0;0;1;0;0	1	1	0.336	15766;15767;10806;23445;24441;24442;25132;25133	-	ADP/ATP translocase (Fragment) OS=Arabidopsis thaliana OX=3702 PE=2 SV=1	54080.7	6760.08
482_1	tr|A0A5S9S6Z6|A0A5S9S6Z6_ARATH	5.53898	NA	59883.6	ANQALEVYDWMNNR;VYGSLLNAYVR	1;1	2	2	0.0477	28190;20897	tr|A0A654E628|A0A654E628_ARATH;sp|Q8LPS6|PPR3_ARATH	Uncharacterized protein OS=Arabidopsis thaliana OX=3702 GN=C24_LOCUS157 PE=4 SV=1	53557.8	1622.96
541_1	tr|A0A4Y9V185|A0A4Y9V185_9BRAD	2.50665	NA	35085.3	TENLIGEAALAR	1	1	1	0.0369	20995	-	Hydroxyacid dehydrogenase OS=Bradyrhizobium sp. MOS001 OX=2133948 GN=CT676_06285 PE=3 SV=1	52955	2302.39
641_1	tr|A0A178VU46|A0A178VU46_ARATH	4.96474	NA	31854.3	FIADAVASLPK;QLVAHFQEIPVDLR	1;1	2	2	0.0853	17583;27631	sp|O04202|EIF3F_ARATH	Eukaryotic translation initiation factor 3 subunit F OS=Arabidopsis thaliana OX=3702 GN=AXX17_At2g37000 PE=3 SV=1	52793	2778.58
438_1	tr|A0A7G2EEE2|A0A7G2EEE2_ARATH	2.76949	NA	30727.2	VNAGPPPPK	1	1	1	0.0311	10690	tr|F4JAF3|F4JAF3_ARATH;sp|Q9ZUU4|CP29B_ARATH;sp|Q43349|CP29A_ARATH;tr|A0A178VFP8|A0A178VFP8_ARATH;tr|A0A178VQM2|A0A178VQM2_ARATH	(thale cress) hypothetical protein OS=Arabidopsis thaliana OX=3702 GN=AT9943_LOCUS8728 PE=4 SV=1	51220.9	3940.07
165_1	tr|A0A178UIN7|A0A178UIN7_ARATH	2.54384	NA	150365	NVMDLGSLELER	1	1	1	0.0089	23729	tr|Q9FKN5|Q9FKN5_ARATH;tr|A0A5S9Y5D6|A0A5S9Y5D6_ARATH;tr|A0A654G1Z7|A0A654G1Z7_ARATH;tr|A0A7G2FBD0|A0A7G2FBD0_ARATH	Uncharacterized protein OS=Arabidopsis thaliana OX=3702 GN=AXX17_At5g17630 PE=4 SV=1	50673.3	1034.15
247_1	tr|A0A0P0XMB4|A0A0P0XMB4_ORYSJ	2.76949	NA	52229.8	GQQGSYPIK	1	1	1	0.0189	13404	tr|Q8LB07|Q8LB07_ARATH;tr|A0A5S9W9Y0|A0A5S9W9Y0_ARATH;tr|A0A384L4E5|A0A384L4E5_ARATH;tr|A0A384LBY8|A0A384LBY8_ARATH;tr|A0A654EF34|A0A654EF34_ARATH;tr|Q9LP58|Q9LP58_ARATH	Os09g0347700 protein OS=Oryza sativa subsp. japonica OX=39947 GN=Os09g0347700 PE=3 SV=1	50520.9	2806.72
635_1	tr|F0WSC1|F0WSC1_9STRA	2.76949	NA	89561.7	VLGNTAAQLVYK	1	1	1	0.0151	21424	-	Uncharacterized protein AlNc14C229G9261 OS=Albugo laibachii Nc14 OX=890382 GN=AlNc14C229G9261 PE=4 SV=1	50296	1117.69
327_1	tr|A0A178VXZ1|A0A178VXZ1_ARATH	2.54384	NA	31349.9	QYDPELQQR	1	1	1	0.0325	18827	tr|A0A654EZN1|A0A654EZN1_ARATH;tr|A0A7G2EEZ1|A0A7G2EEZ1_ARATH	Matrin-type domain-containing protein OS=Arabidopsis thaliana OX=3702 GN=At2g32600 PE=1 SV=1 >tr|O80897|O80897_ARATH At2g32600/T26B15.16 OS=Arabidopsis thaliana OX=3702 GN=At2g32600 PE=1 SV=2	50282	3352.13
281_1	tr|A0A384KH30|A0A384KH30_ARATH	2.90991	NA	130672	TVEETFNLVPR	1	1	1	0.0092	22097	tr|Q9LU30|Q9LU30_ARATH;tr|Q94BS1|Q94BS1_ARATH;tr|A0A5S9XES8|A0A5S9XES8_ARATH	(thale cress) hypothetical protein OS=Arabidopsis thaliana OX=3702 GN=At3g21290 PE=1 SV=1 >tr|F4IXI9|F4IXI9_ARATH Dentin sialophosphoprotein-like protein OS=Arabidopsis thaliana OX=3702 GN=MXL8.16 PE=1 SV=1	49798.8	743.266
226_1	sp|Q9LJE4|CPNB2_ARATH	10.6652	NA	63302.4	DLVGVLEDAIR;IVNDGVTVAR;VVAAGANPVLITR;YEDLMAAGIIDPTK	1;1;1;1	4	4	0.0805	19511;15088;21534;26569	tr|A0A654F8G7|A0A654F8G7_ARATH;sp|P21240|CPNB1_ARATH;tr|A0A178VIX7|A0A178VIX7_ARATH	Chaperonin 60 subunit beta 2, chloroplastic OS=Arabidopsis thaliana OX=3702 GN=CPN60B2 PE=1 SV=1	49777.1	1309.92
421_1	tr|A0A1P8ARX5|A0A1P8ARX5_ARATH	4.92943	NA	64024.8	TVNEAVAAAPENSNTR;VSADQTVINR	1;1	2	2	0.045	27591;16826	tr|A0A5S9TWL5|A0A5S9TWL5_ARATH;sp|Q1JPL7|PME18_ARATH;tr|A0A178WFS7|A0A178WFS7_ARATH	Pectinesterase OS=Arabidopsis thaliana OX=3702 GN=PMEPCRA PE=1 SV=1	49651.5	1655.05
164_1	tr|A0A7G2DX32|A0A7G2DX32_ARATH	5.04986	NA	68720.6	GIPAILGIISTQR;TAIDTGCGVASWGGDLLDR	1;1	2	2	0.0531	22982;29636	tr|A0A1P8B8K2|A0A1P8B8K2_ARATH;tr|A0A5S9WHH1|A0A5S9WHH1_ARATH;tr|A0A654EEJ9|A0A654EEJ9_ARATH;sp|Q94II3|PMTL_ARATH;tr|A0A5S9XU60|A0A5S9XU60_ARATH;sp|Q9C6S7|PMTK_ARATH;tr|A0A178V0E9|A0A178V0E9_ARATH;tr|A0A178W5L6|A0A178W5L6_ARATH	Methyltransferase OS=Arabidopsis thaliana OX=3702 GN=AT9943_LOCUS2683 PE=3 SV=1	49646.6	1379.07
291_1	tr|A0A7G2E9Y2|A0A7G2E9Y2_ARATH	8.44889	NA	104074	IATEEQIQAQQR;LVAGVQAAVYGR;NSTYMSEAQR;SALNALLFR	1;1;1;0	3	3	0.0464	24539;19648;19084;14125	tr|A0A654EV73|A0A654EV73_ARATH;tr|A0A178VLF9|A0A178VLF9_ARATH	(thale cress) hypothetical protein OS=Arabidopsis thaliana OX=3702 GN=AT9943_LOCUS7035 PE=4 SV=1	49544.4	750.672
323_1	tr|A0A4Y9UPJ7|A0A4Y9UPJ7_9BRAD	2.19525	NA	72345.5	VEAGIPEDDPR	1	1	1	0.0156	19429	tr|A0A853FR92|A0A853FR92_9SPHN;tr|A0A2T2QHV5|A0A2T2QHV5_9BRAD;tr|A0A2T2PT09|A0A2T2PT09_9BRAD	K(+)-insensitive pyrophosphate-energized proton pump OS=Bradyrhizobium sp. MOS001 OX=2133948 GN=hppA PE=3 SV=1	49292.1	2347.24
326_2	sp|P10795|RBS1A_ARATH	8.58931	NA	20203	EHGNSPGYYDGR;FETLSYLPDLTDSELAK;IIGFDNTR;QVQCISFIAYKPPSFTG	1;1;0;1	3	4	0.3	23251;23250;29487;12313;29494	-	Ribulose bisphosphate carboxylase small subunit 1A, chloroplastic OS=Arabidopsis thaliana OX=3702 GN=RBCS-1A PE=1 SV=2 >tr|A0A178WD57|A0A178WD57_ARATH Ribulose bisphosphate carboxylase small subunit OS=Arabidopsis thaliana OX=3702 GN=AXX17_At1g60950 PE=3 SV=1	48943.6	3495.97
140_1	sp|Q9SP02|CP20A_ARATH	2.18174	NA	21947.3	FADENFK	1	1	1	0.0343	10491	tr|F0W0J5|F0W0J5_9STRA;sp|Q8L8W5|CP21B_ARATH;tr|A0A654FGA5|A0A654FGA5_ARATH;tr|Q0IZF8|Q0IZF8_ORYSJ;tr|Q5Z9I5|Q5Z9I5_ORYSJ;sp|Q8LDP4|CP19D_ARATH;tr|A0A178VZ96|A0A178VZ96_ARATH	Peptidyl-prolyl cis-trans isomerase CYP20-1 OS=Arabidopsis thaliana OX=3702 GN=CYP20-1 PE=1 SV=1 >tr|A0A178UBF4|A0A178UBF4_ARATH Peptidyl-prolyl cis-trans isomerase OS=Arabidopsis thaliana OX=3702 GN=AXX17_At5g58100 PE=3 SV=1	48933.2	4077.77
407_1	sp|Q9LUJ5|EBP2_ARATH	2.90991	NA	33185.5	ETAFYTQALEGTR	1	1	1	0.0444	25808	tr|A0A7G2ER91|A0A7G2ER91_ARATH	Probable rRNA-processing protein EBP2 homolog OS=Arabidopsis thaliana OX=3702 GN=EBP2 PE=1 SV=1 >tr|A0A178VGY0|A0A178VGY0_ARATH Uncharacterized protein OS=Arabidopsis thaliana OX=3702 GN=AXX17_At3g24420 PE=3 SV=1	48376.4	2845.67
647_1	sp|P49107|PSAN_ARATH	2.76949	NA	18417.2	LATSGANFAR	1	1	1	0.0585	14194	tr|F4KC80|F4KC80_ARATH	Photosystem I reaction center subunit N, chloroplastic OS=Arabidopsis thaliana OX=3702 GN=PSAN PE=1 SV=2 >tr|A0A178UC65|A0A178UC65_ARATH (thale cress) hypothetical protein OS=Arabidopsis thaliana OX=3702 GN=AXX17_At5g63630 PE=3 SV=1	48123.2	5347.02
53_1	sp|Q9LD55|EIF3A_ARATH	4.80998	NA	114229	EEAAPLIEAAYQR;EIFQAQVISR	1;1	2	2	0.0233	25356;19254	tr|A0A7G2EXD6|A0A7G2EXD6_ARATH;tr|A0A178V400|A0A178V400_ARATH;tr|A0A5S9XRA6|A0A5S9XRA6_ARATH	Eukaryotic translation initiation factor 3 subunit A OS=Arabidopsis thaliana OX=3702 GN=TIF3A1 PE=1 SV=1 >tr|A0A654FN84|A0A654FN84_ARATH Eukaryotic translation initiation factor 3 subunit A OS=Arabidopsis thaliana OX=3702 GN=AN1_LOCUS17739 PE=3 SV=1 >tr|Q0WW10|Q0WW10_ARATH Eukaryotic translation initiation factor 3 subunit A OS=Arabidopsis thaliana OX=3702 GN=At4g11420 PE=2 SV=1	47764.7	758.17
406_1	tr|Q9FH68|Q9FH68_ARATH	2.50665	NA	28551.5	LLEDNQNLR	1	1	1	0.0357	17143	tr|A0A178US89|A0A178US89_ARATH;tr|A0A5S9YAB8|A0A5S9YAB8_ARATH;tr|A0A7G2FF99|A0A7G2FF99_ARATH;tr|A0A654G7U9|A0A654G7U9_ARATH	Endoplasmic reticulum transmembrane protein OS=Arabidopsis thaliana OX=3702 GN=At5g42570 PE=3 SV=1	47732.3	2651.8
581_1	tr|A0A654FWQ9|A0A654FWQ9_ARATH	2.76949	NA	57154.3	TSYLADQR	1	1	1	0.0154	12788	tr|A0A5S9XZQ2|A0A5S9XZQ2_ARATH;tr|A0A7G2F6I7|A0A7G2F6I7_ARATH;sp|Q8RWH9|NUP58_ARATH	Uncharacterized protein OS=Arabidopsis thaliana OX=3702 GN=AN1_LOCUS20563 PE=4 SV=1	46729	2596.06
274_1	tr|A0A384L547|A0A384L547_ARATH	2.54384	NA	56145.1	SFLELNLPK	1	1	1	0.018	15587	tr|A0A5S9XBS5|A0A5S9XBS5_ARATH;tr|Q0WVV7|Q0WVV7_ARATH;tr|A0A178WNA8|A0A178WNA8_ARATH;tr|A0A7G2E185|A0A7G2E185_ARATH;tr|B9DHI0|B9DHI0_ARATH;tr|Q0D3W8|Q0D3W8_ORYSJ;tr|A0A654F6K6|A0A654F6K6_ARATH	Nop domain-containing protein OS=Arabidopsis thaliana OX=3702 GN=At3g12860 PE=3 SV=1 >tr|Q9LTV0|Q9LTV0_ARATH NOP56-like pre RNA processing ribonucleoprotein OS=Arabidopsis thaliana OX=3702 GN=At3g12860 PE=1 SV=1	46001.4	1586.26
372_1	tr|A0A2T2Q6Y7|A0A2T2Q6Y7_9BRAD	2.07162	NA	37373.9	GSPEQVIDGWR	1	1	1	0.0324	20626	tr|A0A4Y9UMS8|A0A4Y9UMS8_9BRAD;tr|A0A2T2QTI3|A0A2T2QTI3_9BRAD	LLM class flavin-dependent oxidoreductase OS=Bradyrhizobium sp. MOS003 OX=2133946 GN=C7G42_04105 PE=4 SV=1	45869.2	2293.46
351_1	tr|F4IGL5|F4IGL5_ARATH	2.15994	NA	41781.3	LASIGLENTEANR	1	1	1	0.0334	24036	sp|Q9SJU4|ALFP1_ARATH;tr|F4IGL7|F4IGL7_ARATH;tr|C0Z2F2|C0Z2F2_ARATH	Fructose-bisphosphate aldolase OS=Arabidopsis thaliana OX=3702 GN=FBA1 PE=1 SV=1	45845.8	2412.94
223_2	tr|F4HNZ6|F4HNZ6_ARATH	13.582	NA	34311	AAALNIVPTSTGAAK;GILDVCDEPLVSVDFR;GTMTTTHSYTGDQR;VIAWYDNEWGYSQR;VPTPNVSVVDLVVQVSK;VVDLADIVANNWK	0;1;0;1;1;1	4	5	0.2808	23965;28911;26820;26821;28591;28547;28546;25290	tr|A0A7G2ET00|A0A7G2ET00_ARATH;tr|A0A1P8APR6|A0A1P8APR6_ARATH;sp|P25856|G3PA1_ARATH;sp|Q9LPW0|G3PA2_ARATH	Glyceraldehyde 3-phosphate dehydrogenase A subunit 2 OS=Arabidopsis thaliana OX=3702 GN=GAPA-2 PE=1 SV=1	45556.9	2847.3
627_1	tr|A0A178U890|A0A178U890_ARATH	2.2149	NA	349452	IFSEIGK	1	1	1	0.0022	8365	-	Protein kinase domain-containing protein OS=Arabidopsis thaliana OX=3702 GN=AXX17_ATUG01130 PE=4 SV=1	45440.3	248.308
527_1	tr|A0A1P8B0L1|A0A1P8B0L1_ARATH	2.29979	NA	39752.1	LEQATGLAFR	1	1	1	0.0279	16903	tr|A0A5S9X1I3|A0A5S9X1I3_ARATH;sp|Q66GS2|B3GTC_ARATH	Hexosyltransferase OS=Arabidopsis thaliana OX=3702 GN=At2g26100 PE=1 SV=1	45166.4	2258.32
535_1	tr|A0A2H1ZE95|A0A2H1ZE95_ARATH	2.76949	NA	72489.4	VAPALITELEK	1	1	1	0.0166	19027	sp|Q9FMF5|RPT3_ARATH;tr|A0A1P8BBW9|A0A1P8BBW9_ARATH;tr|A0A5S9YGV1|A0A5S9YGV1_ARATH;tr|A0A7G2FJP4|A0A7G2FJP4_ARATH	Phototropic-responsive NPH3 family protein OS=Arabidopsis thaliana OX=3702 GN=NPH3 PE=1 SV=1	44512.1	947.066
659_1	tr|A0A7G2FF52|A0A7G2FF52_ARATH	2.24016	NA	111301	MWFLDNPPGK	1	1	1	0.0101	19679	sp|Q93ZX7|GAUT4_ARATH;tr|A0A178UC46|A0A178UC46_ARATH	(thale cress) hypothetical protein OS=Arabidopsis thaliana OX=3702 GN=AT9943_LOCUS21573 PE=3 SV=1	44427.5	705.198
568_1	sp|Q42262|RS3A2_ARATH	2.26614	NA	29784.8	ATQGIYPLQNVFIR;TTDGYTLR	0;1	1	1	0.084	27421;12064	-	40S ribosomal protein S3a-2 OS=Arabidopsis thaliana OX=3702 GN=RPS3AB PE=2 SV=3 >tr|A0A178UZT1|A0A178UZT1_ARATH 40S ribosomal protein S3a OS=Arabidopsis thaliana OX=3702 GN=AXX17_At4g39670 PE=3 SV=1	43985.7	2587.4
557_1	sp|Q42564|APX3_ARATH	2.50665	NA	31552.2	TLLEDPEFR	1	1	1	0.0314	17272	tr|A0A178UXW7|A0A178UXW7_ARATH	L-ascorbate peroxidase 3 OS=Arabidopsis thaliana OX=3702 GN=APX3 PE=1 SV=1 >tr|A0A5S9XYP8|A0A5S9XYP8_ARATH L-ascorbate peroxidase OS=Arabidopsis thaliana OX=3702 GN=AN1_LOCUS20339 PE=3 SV=1	43676.5	2183.83
357_1	tr|A0A7G2FK04|A0A7G2FK04_ARATH	2.28037	NA	48776.9	SFVQTFFLAPQEK	1	1	1	0.0297	26634	tr|A0A178UEZ1|A0A178UEZ1_ARATH;tr|Q9FND0|Q9FND0_ARATH;tr|A0A5S9YAR6|A0A5S9YAR6_ARATH;tr|F4K7E0|F4K7E0_ARATH	(thale cress) hypothetical protein OS=Arabidopsis thaliana OX=3702 GN=AT9943_LOCUS21226 PE=4 SV=1	43474.7	2070.22
176_1	sp|Q93VP3|IF5A2_ARATH	5.03408	NA	17129.4	LPTDDGLTAQMR;VVEVSTSK	1;1	2	2	0.1258	22395;9907	-	Eukaryotic translation initiation factor 5A-2 OS=Arabidopsis thaliana OX=3702 GN=ELF5A-2 PE=1 SV=1 >tr|A0A178WC68|A0A178WC68_ARATH Eukaryotic translation initiation factor 5A OS=Arabidopsis thaliana OX=3702 GN=AXX17_At1g27010 PE=3 SV=1	43460.7	3950.97
283_1	tr|A0A654F8C3|A0A654F8C3_ARATH	2.76949	NA	42860.9	WVLPDSYLDVR	1	1	1	0.0278	23487	sp|Q9LKA5|MORF8_ARATH;tr|A0A178VHP9|A0A178VHP9_ARATH;tr|A0A7G2EMQ3|A0A7G2EMQ3_ARATH;tr|Q69KY4|Q69KY4_ORYSJ	Uncharacterized protein OS=Arabidopsis thaliana OX=3702 GN=AN1_LOCUS12869 PE=4 SV=1	43306.1	2279.27
312_1	sp|Q9SE45|ANXD3_ARATH	2.90991	NA	36232.8	DSIEGFGTDEDSLTR	1	1	1	0.0467	27577	tr|A0A5S9X559|A0A5S9X559_ARATH;tr|A0A097PMD7|A0A097PMD7_ARATH	Annexin D3 OS=Arabidopsis thaliana OX=3702 GN=ANN3 PE=2 SV=2 >tr|A0A178W040|A0A178W040_ARATH Annexin OS=Arabidopsis thaliana OX=3702 GN=AXX17_At2g35640 PE=3 SV=1	41932.7	2206.98
497_1	sp|Q9FF52|RL123_ARATH	2.58785	NA	17831.7	IGPLGLAPK	1	1	1	0.0542	10386	sp|Q9LFH5|RL122_ARATH;sp|P50883|RL121_ARATH	60S ribosomal protein L12-3 OS=Arabidopsis thaliana OX=3702 GN=RPL12C PE=2 SV=1 >tr|A0A178UAV0|A0A178UAV0_ARATH (thale cress) hypothetical protein OS=Arabidopsis thaliana OX=3702 GN=AXX17_At5g60130 PE=3 SV=1	41807.8	4180.78
383_1	tr|A3AC46|A3AC46_ORYSJ	2.66083	NA	31989.3	VTNLSEDTR	1	1	1	0.0311	14875	tr|A0A7G2FBA1|A0A7G2FBA1_ARATH;tr|A0A654FGL7|A0A654FGL7_ARATH;tr|A0A7G2EKT1|A0A7G2EKT1_ARATH;tr|Q56ZI6|Q56ZI6_ARATH;tr|F4J6A1|F4J6A1_ARATH;tr|Q9SSJ0|Q9SSJ0_ARATH;tr|Q9C5Y9|Q9C5Y9_ARATH;tr|A0A178UQD0|A0A178UQD0_ARATH;tr|Q6K4P2|Q6K4P2_ORYSJ;tr|Q8VY67|Q8VY67_ARATH;tr|A0A178VCB8|A0A178VCB8_ARATH;tr|Q9FI86|Q9FI86_ARATH	Eukaryotic translation initiation factor 3 subunit G OS=Oryza sativa subsp. japonica OX=39947 GN=Os02g0788400 PE=3 SV=1	41693.7	2084.69
85_1	tr|A0A384L6Z1|A0A384L6Z1_ARATH	5.43032	NA	20594.7	DAVLLVFANK;NISFTVWDVGGQDK	1;1	2	2	0.1326	16473;26916	tr|A0A0P0V1B9|A0A0P0V1B9_ORYSJ;tr|A0A1P8BDK6|A0A1P8BDK6_ARATH;sp|P36397|ARF1_ARATH;tr|A0A7G2F8E9|A0A7G2F8E9_ARATH;tr|A0A5S9Y456|A0A5S9Y456_ARATH;tr|A0A384LQJ7|A0A384LQJ7_ARATH;tr|A0A0P0X407|A0A0P0X407_ORYSJ;tr|A0A654G139|A0A654G139_ARATH;sp|P0DH91|ARF2B_ARATH;tr|Q9LYJ3|Q9LYJ3_ARATH;tr|A0A0H3UNF5|A0A0H3UNF5_ORYSJ;tr|A0A0P0W556|A0A0P0W556_ORYSJ	(thale cress) hypothetical protein OS=Arabidopsis thaliana OX=3702 GN=At3g62290 PE=3 SV=1 >tr|Q9M1P5|Q9M1P5_ARATH ADP-ribosylation factor A1E OS=Arabidopsis thaliana OX=3702 GN=T17J13.250 PE=1 SV=1	41505.1	3458.76
305_1	tr|F4J0P2|F4J0P2_ARATH	5.23828	NA	176194	LPLITVVDTK;QLFAVLQSAR	1;1	2	2	0.0124	16734;17609	tr|A0A1I9LNN0|A0A1I9LNN0_ARATH;tr|A0A178V6B2|A0A178V6B2_ARATH;tr|A0A5S9XJR2|A0A5S9XJR2_ARATH;tr|A0A7G2ERR8|A0A7G2ERR8_ARATH;tr|A0A654FHP1|A0A654FHP1_ARATH	Transducin/WD40 repeat-like superfamily protein OS=Arabidopsis thaliana OX=3702 GN=At3g50590 PE=1 SV=1	41138.6	520.741
44_1	tr|A0A654GAS7|A0A654GAS7_ARATH	2.54384	NA	39091	VLAPYSAEDAR	1	1	1	0.0303	19271	sp|Q38799|ODPB1_ARATH	Pyruvate dehydrogenase E1 component subunit beta OS=Arabidopsis thaliana OX=3702 GN=AN1_LOCUS25330 PE=4 SV=1	40702.3	2543.9
603_1	tr|F0WER3|F0WER3_9STRA	2.76949	NA	34919.7	AVAVVVDPIQSVK	1	1	1	0.0418	22560	tr|A8MR12|A8MR12_ARATH;sp|Q9LT08|PSDE_ARATH	26S proteasome regulatory subunit RPN11 OS=Albugo laibachii Nc14 OX=890382 GN=AlNc14C76G5113 PE=4 SV=1	40525.7	2383.87
159_1	tr|A0A654F3V2|A0A654F3V2_ARATH	10.7739	NA	84552.7	FALESFWDGK;GGIGVIQIDEAALR;GVTAFGFDLVR;YLFAGVVDGR	1;1;1;1	4	4	0.0588	19501;24500;18967;16666	tr|A0A7G2EHX4|A0A7G2EHX4_ARATH;sp|Q9SRV5|METE2_ARATH;tr|A0A178UNW3|A0A178UNW3_ARATH;sp|O50008|METE1_ARATH	5-methyltetrahydropteroyltriglutamate--homocysteine S-methyltransferase OS=Arabidopsis thaliana OX=3702 GN=AN1_LOCUS11658 PE=3 SV=1	39957.8	815.464
35_2	tr|A0A7G2F7N4|A0A7G2F7N4_ARATH	5.05092	NA	41751.6	LQLIVFGK;MMMTSGEAVK;QFNGLVDVYK;SSFDAFSQIVK;YFPTQALNFAFK	0;0;1;1;0	2	3	0.1325	11862;16302;16759;18989;18987;20270;25132;25133	sp|P40941|ADT2_ARATH;tr|A0A654G150|A0A654G150_ARATH	ADP/ATP translocase OS=Arabidopsis thaliana OX=3702 GN=AT9943_LOCUS19041 PE=3 SV=1	39865.3	1812.06
214_1	tr|A0A654FGM3|A0A654FGM3_ARATH	2.90991	NA	8745.53	GNSIVTVEALEPVGR	1	1	1	0.1899	26627	tr|A0A178VSP2|A0A178VSP2_ARATH;sp|O82221|RUXG_ARATH;tr|A0A7G2EBC6|A0A7G2EBC6_ARATH;tr|A8MSG1|A8MSG1_ARATH;tr|A0A178V663|A0A178V663_ARATH;tr|A0A654EVJ5|A0A654EVJ5_ARATH	Small nuclear ribonucleoprotein G OS=Arabidopsis thaliana OX=3702 GN=AN1_LOCUS12472 PE=3 SV=1 >tr|Q9CAX7|Q9CAX7_ARATH Small nuclear ribonucleoprotein G OS=Arabidopsis thaliana OX=3702 GN=F24K9.17 PE=1 SV=1	39773.7	7954.74
563_1	tr|F0W304|F0W304_9STRA	2.76949	NA	55221.1	QGQVLEVQGSK	1	1	1	0.0222	18723	-	Vacuolar proton pump subunit B OS=Albugo laibachii Nc14 OX=890382 GN=AlNc14C11G1383 PE=3 SV=1	39711	1369.34
409_1	tr|A0A5S9YBC8|A0A5S9YBC8_ARATH	7.78279	NA	44170.1	ITEPIIYIETQK;LAHFAVVVSR;TIPLSIIAER	1;1;1	3	3	0.0829	25149;16724;17101	tr|F4KEK8|F4KEK8_ARATH;sp|Q8RWF0|PS13A_ARATH	PCI domain-containing protein OS=Arabidopsis thaliana OX=3702 GN=C24_LOCUS24624 PE=3 SV=1	38928.4	1769.47
653_1	tr|F0X1H6|F0X1H6_9STRA	2.03594	NA	33068.8	SPHIQR	1	1	1	0.0206	7005	-	AlNc14C622G12267 protein OS=Albugo laibachii Nc14 OX=890382 GN=AlNc14C622G12267 PE=4 SV=1	37937.9	2231.64
30_1	tr|A0A5S9WYV3|A0A5S9WYV3_ARATH	2.76949	NA	46602.8	FGVIYAGAQK;NVGPSGVTIVIIR	1;0	1	1	0.0545	15352;22561	tr|A0A654ETP0|A0A654ETP0_ARATH;tr|A0A178VNF1|A0A178VNF1_ARATH;sp|Q9SHP0|SERB2_ARATH	Phosphoserine aminotransferase OS=Arabidopsis thaliana OX=3702 GN=AT9943_LOCUS6973 PE=3 SV=1	37931.6	1580.48
232_1	tr|Q43279|Q43279_ARATH	2.58785	NA	10569.4	EAGSTMDVVAAQTK	1	1	1	0.1429	24416	sp|P48491|TPIS_ARATH	Triosephosphate isomerase (Fragment) OS=Arabidopsis thaliana OX=3702 PE=2 SV=2	37083.5	12361.2
39_1	sp|Q9SCX3|EF1B2_ARATH	2.90991	NA	24185.9	LVPVGYGIK;TYISGDQLSVDDVK	0;1	1	1	0.1027	12604;26607	sp|Q84WM9|EF1B1_ARATH;tr|A0A654G2N1|A0A654G2N1_ARATH;tr|A0A178ULS6|A0A178ULS6_ARATH;tr|A0A5S9Y4A5|A0A5S9Y4A5_ARATH	Elongation factor 1-beta 2 OS=Arabidopsis thaliana OX=3702 GN=At5g19510 PE=1 SV=1 >tr|A0A5S9Y678|A0A5S9Y678_ARATH (thale cress) hypothetical protein OS=Arabidopsis thaliana OX=3702 GN=AT9943_LOCUS19578 PE=3 SV=1	36416	4046.22
472_1	tr|A0A178W302|A0A178W302_ARATH	2.40803	NA	17550.5	IPDWFLNR	1	1	1	0.0526	15579	sp|P34788|RS18_ARATH;tr|A0A654ECD8|A0A654ECD8_ARATH;tr|A0A654FMU5|A0A654FMU5_ARATH	Uncharacterized protein OS=Arabidopsis thaliana OX=3702 GN=AXX17_At1g34840 PE=3 SV=1	35096.5	3509.65
560_1	tr|A0A4Y9V275|A0A4Y9V275_9BRAD	2.76949	NA	58295.3	VAETLDEYR	1	1	1	0.0171	16637	tr|A0A2T2Q577|A0A2T2Q577_9BRAD;tr|A0A2T2QJZ7|A0A2T2QJZ7_9BRAD	Alkaline phosphatase OS=Bradyrhizobium sp. MOS001 OX=2133948 GN=CT676_03655 PE=4 SV=1	34876.3	1245.58
146_1	tr|A0A654FB98|A0A654FB98_ARATH	2.76949	NA	193113	DPTLAVVAYR;EAAELAAESPQGILR;ESNFYDAEK;GNLPGAENLVVQR;GNMQLFSVDQQR;LNSYESLELSR;LQQFQGAVDAAR;TANLANNQIINYK;TVDNDLALK;VLTEENEYR;VMDYINR;YIEGYVQK	0;0;0;0;0;0;0;0;0;1;0;0	1	1	0.0751	16873;26813;16808;23570;24692;22236;22072;25618;13692;18145;12061;13984	sp|Q0WNJ6|CLAH1_ARATH	Clathrin heavy chain OS=Arabidopsis thaliana OX=3702 GN=AN1_LOCUS12433 PE=3 SV=1	34705	381.374
450_1	tr|A0A0B5YQG5|A0A0B5YQG5_ELECO	2.76949	NA	30864.6	IPAINVNDSVTK	1	1	1	0.0421	21298	-	Adenosylhomocysteinase (Fragment) OS=Eleusine coracana subsp. coracana OX=191504 PE=2 SV=1	34490	2653.07
263_1	tr|A0A178WBW7|A0A178WBW7_ARATH	2.76949	NA	172638	DILQINNAR	1	1	1	0.0059	15473	tr|A0A7G2DZH3|A0A7G2DZH3_ARATH;tr|A0A654G5F9|A0A654G5F9_ARATH	RNase H type-1 domain-containing protein OS=Arabidopsis thaliana OX=3702 GN=AXX17_At1g36150 PE=4 SV=1	34141.3	406.445
668_1	tr|A0A853FRW0|A0A853FRW0_9SPHN	2.90991	NA	107207	VIDIDQSPIGR	1	1	1	0.0112	19908	-	Excinuclease ABC subunit UvrA OS=Sphingomonas sp. R-74633 OX=2751188 GN=uvrA PE=4 SV=1	33720.5	552.795
347_1	sp|Q8RY25|NU98A_ARATH	5.09165	NA	106243	ADALFIPR;QSDYFTEPR	1;1	2	2	0.0163	11429;17902	tr|A0A7G2DUF5|A0A7G2DUF5_ARATH;tr|A0A178W081|A0A178W081_ARATH;tr|A0A7G2DVR3|A0A7G2DVR3_ARATH	Nuclear pore complex protein NUP98A OS=Arabidopsis thaliana OX=3702 GN=NUP98A PE=1 SV=1 >tr|A0A178W2Q0|A0A178W2Q0_ARATH Peptidase S59 domain-containing protein OS=Arabidopsis thaliana OX=3702 GN=AXX17_At1g10470 PE=4 SV=1	33212.3	1145.25
507_1	tr|A0A178VSK5|A0A178VSK5_ARATH	2.90991	NA	30650.2	VYDEYWLEK	1	1	1	0.0328	20655	tr|A0A5S9X6Y8|A0A5S9X6Y8_ARATH;tr|Q8VYY8|Q8VYY8_ARATH;tr|O22840|O22840_ARATH	(thale cress) hypothetical protein OS=Arabidopsis thaliana OX=3702 GN=AXX17_At2g41150 PE=4 SV=1	33132.6	2366.61
271_1	sp|Q9S7M0|CB3_ARATH	2.03594	NA	28688.4	ALEVIHGR	1	1	1	0.0302	11213	tr|Q41993|Q41993_ARATH;tr|A3BL59|A3BL59_ORYSJ	Chlorophyll a-b binding protein 3, chloroplastic OS=Arabidopsis thaliana OX=3702 GN=LHCB3 PE=1 SV=1 >tr|A0A178USW4|A0A178USW4_ARATH Chlorophyll a-b binding protein, chloroplastic OS=Arabidopsis thaliana OX=3702 GN=AXX17_At5g53320 PE=3 SV=1	32888	3654.23
288_1	tr|A0A7G2EKV3|A0A7G2EKV3_ARATH	4.80543	NA	34132.1	GEVVDNLNLTGLDR;TSATLSSVMTELYR	1;1	2	2	0.0933	26193;26862	sp|Q9LUG5|RPF2_ARATH	Ribosome production factor 2 homolog OS=Arabidopsis thaliana OX=3702 GN=AT9943_LOCUS11865 PE=3 SV=1	32767.7	1820.43
543_1	tr|A0A5S9X1W2|A0A5S9X1W2_ARATH	2.54384	NA	55114.1	QAEATVNTYR	1	1	1	0.0208	18148	tr|A0A654EWP1|A0A654EWP1_ARATH;tr|A0A7G2E9F1|A0A7G2E9F1_ARATH;tr|A0A178VQU5|A0A178VQU5_ARATH;sp|Q38924|PPA12_ARATH	Purple acid phosphatase OS=Arabidopsis thaliana OX=3702 GN=C24_LOCUS8965 PE=3 SV=1	32712	1924.24
133_1	sp|Q9SHC8|VAP12_ARATH	2.54384	NA	26425.6	NSAVQLNNR	1	1	1	0.0377	14398	tr|A0A1P8B1Q1|A0A1P8B1Q1_ARATH	Vesicle-associated protein 1-2 OS=Arabidopsis thaliana OX=3702 GN=PVA12 PE=1 SV=1 >tr|A0A178W0Q8|A0A178W0Q8_ARATH PVA12 OS=Arabidopsis thaliana OX=3702 GN=AXX17_At2g42710 PE=3 SV=1	32491.8	2166.12
650_1	sp|Q940P8|TCPB_ARATH	10.9555	NA	57249.6	GSTNLEAIQIIK;LGLVTGGEIASTFDNPESVK;MASFVGAMAISDLVK;SLHDALCVLSQTVNDTR	1;1;1;1	4	4	0.1214	21705;30026;26610;29425	-	T-complex protein 1 subunit beta OS=Arabidopsis thaliana OX=3702 GN=CCT2 PE=1 SV=1 >tr|A0A178UL10|A0A178UL10_ARATH CCT-beta OS=Arabidopsis thaliana OX=3702 GN=AXX17_At5g20840 PE=3 SV=1	32341.5	924.042
205_2	tr|A0A178V3X4|A0A178V3X4_ARATH	7.57492	NA	49968.1	GLVVPVIR;LGLMSGFIK;MNFAEIEK;SEDTASQVTPSQK;VESAPVAEKPK	0;0;1;1;1	3	4	0.1056	10012;13110;13508;23765;18212;18211	sp|Q8H107|ODO2B_ARATH;tr|A0A178V2M2|A0A178V2M2_ARATH;tr|A0A7G2F7Q0|A0A7G2F7Q0_ARATH;tr|A0A7G2F5W0|A0A7G2F5W0_ARATH	Dihydrolipoyllysine-residue succinyltransferase OS=Arabidopsis thaliana OX=3702 GN=AXX17_At4g31060 PE=3 SV=1	32068.1	1394.26
360_1	tr|A0A853FQP7|A0A853FQP7_9SPHN	2.90991	NA	30913.9	WLGGMLTNWK	1	1	1	0.0346	19728	-	30S ribosomal protein S2 OS=Sphingomonas sp. R-74633 OX=2751188 GN=rpsB PE=4 SV=1	31889.3	2125.95
11_2	sp|Q9ZNT7|PHB2_ARATH	2.76949	NA	31790.9	AVVAQYNASQLITQR;EIAQTIAQSANK	0;1	1	1	0.0944	27742;21359	tr|A0A5S9SHG3|A0A5S9SHG3_ARATH	Prohibitin-2, mitochondrial OS=Arabidopsis thaliana OX=3702 GN=PHB2 PE=1 SV=1 >tr|A0A178WBG3|A0A178WBG3_ARATH Prohibitin OS=Arabidopsis thaliana OX=3702 GN=AXX17_At1g03130 PE=3 SV=1	31887.9	1875.76
26_1	tr|Q8L912|Q8L912_ARATH	6.1662	NA	43938.7	LSCFVANVVESLK;TLLEAISNAVANQDK	1;1	2	2	0.0702	25456;27094	tr|A0A654ECL4|A0A654ECL4_ARATH;tr|A0A178WBE8|A0A178WBE8_ARATH	Uncharacterized protein OS=Arabidopsis thaliana OX=3702 PE=2 SV=1	31834.2	1515.91
434_1	sp|Q9S7Q2|PP124_ARATH	10.1471	NA	96264.2	GLFPELFR;GLGDEAEMVFR;NLVALANSPIFAAGTR;SVFSYTALINAYGR	1;1;1;1	4	4	0.0568	13435;20144;27381;26887	tr|A0A654EQJ4|A0A654EQJ4_ARATH	Pentatricopeptide repeat-containing protein At1g74850, chloroplastic OS=Arabidopsis thaliana OX=3702 GN=PTAC2 PE=2 SV=1 >tr|A0A178WNJ2|A0A178WNJ2_ARATH (thale cress) hypothetical protein OS=Arabidopsis thaliana OX=3702 GN=AXX17_At1g69230 PE=4 SV=1	31406.7	603.976
175_1	tr|A0A1P8BG37|A0A1P8BG37_ARATH	7.46626	NA	46884.8	ADGGLWLLVR;GFGILDVGYR;YVAVSSR	1;1;1	3	3	0.0634	16755;16665;8077	tr|A0A5S9Y6J1|A0A5S9Y6J1_ARATH;sp|O82660|P2SAF_ARATH;tr|A0A178UP93|A0A178UP93_ARATH;tr|A0A7G2FFU9|A0A7G2FFU9_ARATH	Photosystem II stability/assembly factor, chloroplast (HCF136) OS=Arabidopsis thaliana OX=3702 GN=HCF136 PE=1 SV=1	31326.1	1253.04
490_1	tr|A0A7G2ES71|A0A7G2ES71_ARATH	8.44889	NA	36770.5	AILVVQQNLTPFAR;NDNSDQLYIFFPDEAK;TCISEISSK	1;1;1	3	3	0.1226	26951;29346;14619	sp|O81098|RPB5A_ARATH	(thale cress) hypothetical protein OS=Arabidopsis thaliana OX=3702 GN=AT9943_LOCUS11749 PE=3 SV=1	31196.5	1418.02
34_1	tr|A0A178WAR8|A0A178WAR8_ARATH	5.00965	NA	30314.9	AEPEPDIPSTR;LLNALLPILQSR	1;1	2	2	0.0827	19875;23249	tr|A0A1P8ATC1|A0A1P8ATC1_ARATH	(thale cress) hypothetical protein OS=Arabidopsis thaliana OX=3702 GN=At1g15420 PE=4 SV=1 >tr|Q8L403|Q8L403_ARATH Uncharacterized protein At1g15425 OS=Arabidopsis thaliana OX=3702 GN=At1g15420 PE=1 SV=1	30433.2	2173.8
341_1	tr|A0A654FUL9|A0A654FUL9_ARATH	2.90991	NA	48133	YTNVSTAGTIQESR	1	1	1	0.0335	26410	sp|Q94K01|DBR1_ARATH;tr|A0A1P8B568|A0A1P8B568_ARATH	DBR1 domain-containing protein OS=Arabidopsis thaliana OX=3702 GN=AN1_LOCUS19986 PE=3 SV=1	30377.6	1518.88
528_1	sp|P21218|PORB_ARATH	2.90991	NA	43332.3	GYVSETESGK	1	1	1	0.0249	15435	-	Protochlorophyllide reductase B, chloroplastic OS=Arabidopsis thaliana OX=3702 GN=PORB PE=1 SV=3 >tr|A0A178V808|A0A178V808_ARATH NADPH-protochlorophyllide oxidoreductase OS=Arabidopsis thaliana OX=3702 GN=AXX17_At4g31570 PE=3 SV=1	30341.7	1166.99
342_1	tr|A0A178VQH8|A0A178VQH8_ARATH	5.17605	NA	79900.1	FLAIDAVEK;VTTTIGYGSPNK	1;1	2	2	0.0283	14149;20496	tr|F4JBY2|F4JBY2_ARATH;sp|F4IW47|TKTC2_ARATH;tr|A0A654F253|A0A654F253_ARATH;tr|A0A7G2EIA1|A0A7G2EIA1_ARATH;sp|Q8RWV0|TKTC1_ARATH	Transketolase OS=Arabidopsis thaliana OX=3702 GN=AXX17_At2g42870 PE=3 SV=1	30244.6	864.131
540_1	tr|Q39215|Q39215_ARATH	2.24016	NA	41766.3	MGLIPIAADPR	1	1	1	0.0293	18182	tr|F4HRL9|F4HRL9_ARATH;tr|Q8LD68|Q8LD68_ARATH;tr|A0A384LJA0|A0A384LJA0_ARATH	RNA polymerase subunit OS=Arabidopsis thaliana OX=3702 PE=2 SV=1	29560.9	1407.66
394_1	tr|A0A178UAI1|A0A178UAI1_ARATH	2.2149	NA	49021.1	QDVLPYLVR	1	1	1	0.0197	16830	tr|A0A7G2FDR7|A0A7G2FDR7_ARATH;tr|Q1G3F7|Q1G3F7_ARATH	NTP_transferase domain-containing protein OS=Arabidopsis thaliana OX=3702 GN=AXX17_At5g19400 PE=4 SV=1	29279	1330.86
204_1	sp|A1A6M1|PTAC5_ARATH	10.9959	NA	43992	EDGVMTAELLQR;EQIVEEVEEEEK;TWQASLGVR;VGSEGDDVQALQEALLK	1;1;1;1	4	4	0.1292	23455;25851;14450;28500	tr|A0A5S9XRZ8|A0A5S9XRZ8_ARATH;tr|A0A7G2F2L7|A0A7G2F2L7_ARATH;tr|A0A178V1Z9|A0A178V1Z9_ARATH;tr|A0A1P8B4I3|A0A1P8B4I3_ARATH;tr|A0A654FNZ3|A0A654FNZ3_ARATH	Protein disulfide isomerase pTAC5, chloroplastic OS=Arabidopsis thaliana OX=3702 GN=PTAC5 PE=1 SV=1	29257.8	1219.07
648_1	tr|A0A178UDT5|A0A178UDT5_ARATH	2.76949	NA	25246.5	APVTTPPLQNK	1	1	1	0.0495	18519	-	(thale cress) hypothetical protein OS=Arabidopsis thaliana OX=3702 GN=At5g04600 PE=4 SV=1 >tr|Q9LZ65|Q9LZ65_ARATH AT5g04600/T32M21_200 OS=Arabidopsis thaliana OX=3702 GN=T32M21_200 PE=1 SV=1	28869	4124.14
444_1	sp|Q9M651|RAGP2_ARATH	2.76949	NA	59615.1	SPLLENFR	1	1	1	0.0147	13361	tr|A0A5S9Y630|A0A5S9Y630_ARATH	RAN GTPase-activating protein 2 OS=Arabidopsis thaliana OX=3702 GN=RANGAP2 PE=1 SV=2 >tr|A0A178UQD1|A0A178UQD1_ARATH (thale cress) hypothetical protein OS=Arabidopsis thaliana OX=3702 GN=AXX17_At5g19210 PE=4 SV=1	28192	909.421
251_1	tr|A0A1P8AVQ1|A0A1P8AVQ1_ARATH	8.44889	NA	35102.8	GPFQNPDSISAYYQTR;SFNVIEEFNNWR;TSALEYEDFNSAK	1;1;1	3	3	0.1281	28965;26806;25574	tr|A0A178W221|A0A178W221_ARATH;tr|Q9C9D3|Q9C9D3_ARATH;tr|A0A1P8AVS2|A0A1P8AVS2_ARATH;tr|A0A654EPW2|A0A654EPW2_ARATH	eIF-2B GDP-GTP exchange factor subunit alpha OS=Arabidopsis thaliana OX=3702 GN=At1g72340 PE=1 SV=1	27849.2	1638.19
208_1	sp|F4KHD8|GP210_ARATH	10.5731	NA	210533	SGTVIYHEESPR;TLYEDEEDLTSR;VTPEFNLVFFNPNAK;VTPVTVANGQIIR	1;1;1;1	4	4	0.027	23715;25507;28282;23585	tr|A0A178UR82|A0A178UR82_ARATH;tr|A0A654G759|A0A654G759_ARATH	Nuclear pore complex protein GP210 OS=Arabidopsis thaliana OX=3702 GN=GB210 PE=1 SV=1	27401.3	301.113
626_1	tr|A0A4Y9V4C5|A0A4Y9V4C5_9BRAD	2.26614	NA	65391.2	ITPGMLMAALR	1	1	1	0.0179	18752	tr|A0A2T2PY51|A0A2T2PY51_9BRAD;tr|A0A2T2QGW0|A0A2T2QGW0_9BRAD	Dihydroxy-acid dehydratase OS=Bradyrhizobium sp. MOS001 OX=2133948 GN=ilvD PE=3 SV=1	26873.9	746.497
197_1	sp|P42644|14333_ARATH	5.31333	NA	28588.3	TVDVEELSVEER;YEEMVEFMEK	1;1	2	2	0.0863	24358;22865	tr|Q42053|Q42053_ARATH	14-3-3-like protein GF14 psi OS=Arabidopsis thaliana OX=3702 GN=GRF3 PE=1 SV=2 >tr|A0A178UA42|A0A178UA42_ARATH (thale cress) hypothetical protein OS=Arabidopsis thaliana OX=3702 GN=AXX17_At5g35800 PE=3 SV=1	26682.1	1404.32
465_1	tr|A0A7G2EF90|A0A7G2EF90_ARATH	2.50665	NA	85368.3	DITNVAVHR	1	1	1	0.012	14624	sp|F4IH25|BOP1_ARATH;tr|A0A178VNE0|A0A178VNE0_ARATH;tr|A0A5S9X5P4|A0A5S9X5P4_ARATH;tr|A0A1P8B109|A0A1P8B109_ARATH	Ribosome biogenesis protein BOP1 homolog OS=Arabidopsis thaliana OX=3702 GN=AT9943_LOCUS9036 PE=3 SV=1	26594.8	759.85
429_1	sp|P26569|H12_ARATH	2.90991	NA	28469.6	TGSSQYAIQK	1	1	1	0.0366	16242	sp|P26568|H11_ARATH;tr|A0A5S9SZ93|A0A5S9SZ93_ARATH;tr|A0A178VTB8|A0A178VTB8_ARATH;tr|A0A7G2DTE8|A0A7G2DTE8_ARATH;tr|C0Z3A1|C0Z3A1_ARATH;tr|F4INW2|F4INW2_ARATH	Histone H1.2 OS=Arabidopsis thaliana OX=3702 GN=At2g30620 PE=1 SV=1	26519.1	1657.44
163_1	tr|A0A178UDJ5|A0A178UDJ5_ARATH	6.86121	NA	76891.7	AVITVPAYFNDSQR;IINEPTAASLAYGFER;NQADSVVYQTEK;QAVVNPENTFFSVK;TTPSVVAYTK;VVDWLASTFK	0;1;0;0;0;1	2	2	0.1058	27040;28385;23840;27032;15785;18514	sp|Q9LTX9|HSP7G_ARATH;tr|A0A5S9YDR0|A0A5S9YDR0_ARATH	(thale cress) hypothetical protein OS=Arabidopsis thaliana OX=3702 GN=AXX17_At5g48750 PE=3 SV=1	26057.9	668.15
98_1	tr|A0A178UDQ8|A0A178UDQ8_ARATH	10.489	NA	30613.7	DYIYDELLGR;EEQEQLAPFDPSK;TVFVNFMDLCK;VVIQEPVEDLAESSQTEK	1;1;1;1	4	4	0.194	20951;26315;23695;29862	sp|Q41969|IF2B_ARATH	(thale cress) hypothetical protein OS=Arabidopsis thaliana OX=3702 GN=AXX17_At5g20870 PE=3 SV=1	25805.5	1612.85
395_1	tr|A0A178VH12|A0A178VH12_ARATH	2.26614	NA	70275	EQALQDQLR	1	1	1	0.0149	16770	sp|Q9LS42|CASP_ARATH;tr|A0A654F8F9|A0A654F8F9_ARATH	Protein CASP OS=Arabidopsis thaliana OX=3702 GN=At3g18480 PE=3 SV=1	25779.8	560.43
565_1	tr|A0A178WGN9|A0A178WGN9_ARATH	2.76949	NA	76768.2	ITPSLAYLEQIR	1	1	1	0.0179	24344	sp|Q9C6I8|NOG1_ARATH	Nucleolar GTP-binding protein 1 OS=Arabidopsis thaliana OX=3702 GN=AXX17_At1g45100 PE=3 SV=1	24520.2	557.276
449_1	tr|Q9S7B6|Q9S7B6_ARATH	8.82351	NA	44381.1	ELFLAIANVLK;ILFNLYNLVDHPYAR;LLSLVDLASDESGK	1;1;1	3	3	0.1	20326;28986;25134	tr|F4J2B4|F4J2B4_ARATH;tr|A0A384KJ83|A0A384KJ83_ARATH	F1C9.1 protein OS=Arabidopsis thaliana OX=3702 GN=F1C9.1 PE=4 SV=1	24209.8	896.659
574_1	sp|Q9LVH5|OE64C_ARATH	2.58785	NA	63985.4	LLANVMQLLQR	1	1	1	0.0187	21967	tr|A0A7G2ELI5|A0A7G2ELI5_ARATH;tr|A0A178V5L5|A0A178V5L5_ARATH;tr|A0A1I9LL70|A0A1I9LL70_ARATH	Outer envelope protein 64, chloroplastic OS=Arabidopsis thaliana OX=3702 GN=OEP64 PE=1 SV=1 >tr|A0A5S9XD70|A0A5S9XD70_ARATH Amidase domain-containing protein OS=Arabidopsis thaliana OX=3702 GN=C24_LOCUS13031 PE=4 SV=1	24016.7	774.732
257_1	tr|A0A178WGJ5|A0A178WGJ5_ARATH	2.40803	NA	67369	EHEILAQER	1	1	1	0.0151	17399	sp|Q9C6K3|DF1_ARATH;tr|A0A5S9WUZ9|A0A5S9WUZ9_ARATH	Uncharacterized protein OS=Arabidopsis thaliana OX=3702 GN=AXX17_At1g71380 PE=4 SV=1	23901.7	1138.18
23_1	tr|A0A7G2F3S0|A0A7G2F3S0_ARATH	2.76949	NA	72654.4	SSGGLSDDEINR	1	1	1	0.0177	20765	sp|Q8GUM2|HSP7I_ARATH	(thale cress) hypothetical protein OS=Arabidopsis thaliana OX=3702 GN=AT9943_LOCUS17803 PE=3 SV=1	23474.5	533.51
9_1	tr|A0A178V5S3|A0A178V5S3_ARATH	4.37141	NA	47186.5	GADIVVATPGR;MGPTILVLSPTR;MLDMGFEPQIR	1;1;0	2	2	0.0798	15420;21622;22910	tr|A0A178V775|A0A178V775_ARATH;tr|A0A5S9X899|A0A5S9X899_ARATH;tr|A0A7G2EF27|A0A7G2EF27_ARATH;tr|A0A7G2EHK8|A0A7G2EHK8_ARATH;sp|Q8H136|RH14_ARATH	Uncharacterized protein OS=Arabidopsis thaliana OX=3702 GN=At3g01540 PE=3 SV=1	23356.8	753.446
439_1	tr|A0A178UY41|A0A178UY41_ARATH	7.57492	NA	39281.3	EGGECVTVGEDGR;TSAIVHSIDIHPSR;WLPQASALNR	1;1;1	3	3	0.1025	23512;26525;18235	sp|Q24JJ9|NUP43_ARATH	(thale cress) hypothetical protein OS=Arabidopsis thaliana OX=3702 GN=AXX17_At4g35350 PE=4 SV=1	23202.9	1450.18
426_1	tr|A0A7G2DTL9|A0A7G2DTL9_ARATH	5.53898	NA	86465.9	LIPLIIGAQYLIVK;SSTVNSLIGEQVVR	1;1	2	2	0.0364	26800;25846	sp|O23680|TOC33_ARATH;tr|A0A7G2DRV2|A0A7G2DRV2_ARATH	(thale cress) hypothetical protein OS=Arabidopsis thaliana OX=3702 GN=AT9943_LOCUS117 PE=4 SV=1	22838.6	496.491
121_1	tr|A0A7G2E3M9|A0A7G2E3M9_ARATH	4.94585	NA	58284.3	DSNDAPTVSR;EYADYVFTEYGGK;FGLYYVDFK;GPALWDIYCR	1;1;0;0	2	2	0.0819	15591;26630;18121;18122;20796	sp|Q9C525|BGL21_ARATH	(thale cress) hypothetical protein OS=Arabidopsis thaliana OX=3702 GN=AT9943_LOCUS4761 PE=3 SV=1	22726.9	841.737
272_1	tr|A4USC2|A4USC2_BRAJU	5.6794	NA	55035.7	AAELTNLFESR;TTIAIDTILNQK	1;1	2	2	0.0454	20801;22692	sp|P92549|ATPAM_ARATH;tr|F4IMB5|F4IMB5_ARATH;tr|A0A654GFL7|A0A654GFL7_ARATH;tr|Q6YSN4|Q6YSN4_BRANA;tr|A0A178U7B7|A0A178U7B7_ARATH;tr|A4USC0|A4USC0_BRAJU;tr|A0A2P2CLF9|A0A2P2CLF9_ARATH;tr|G1C2Z0|G1C2Z0_ARATH;tr|A0A5S9YHX3|A0A5S9YHX3_ARATH	ATP synthase subunit alpha OS=Brassica juncea OX=3707 GN=atpA PE=2 SV=1	22711.2	732.62
301_1	tr|A0A178VEP3|A0A178VEP3_ARATH	2.24016	NA	46980	DSYLILDTLPSEYDSR	1	1	1	0.0381	29212	sp|O04019|PS6AB_ARATH;tr|A0A7G2EFU3|A0A7G2EFU3_ARATH;sp|Q9SEI2|PS6AA_ARATH;tr|A0A0P0WTN1|A0A0P0WTN1_ORYSJ;tr|A0A654EIU6|A0A654EIU6_ARATH	RPT5A OS=Arabidopsis thaliana OX=3702 GN=AXX17_At3g05090 PE=3 SV=1	22453	976.216
3_1	tr|Q8HS55|Q8HS55_ARATH	8.58931	NA	51951.3	AQLGEIFELDR;LAFYDYIGNNPAK;QGMFVIPFMTR	1;1;1	3	3	0.0743	21771;25797;22586	sp|P56777|PSBB_ARATH	Photosystem II CP47 reaction center protein (Fragment) OS=Arabidopsis thaliana OX=3702 GN=psbB PE=3 SV=1	22408.9	1493.92
622_1	tr|A0A5S9Y080|A0A5S9Y080_ARATH	2.66083	NA	33703.5	VNLWFDPSR	1	1	1	0.0307	17633	tr|A0A7G2F3R2|A0A7G2F3R2_ARATH;sp|Q8LER3|XTH7_ARATH	Xyloglucan endotransglucosylase/hydrolase OS=Arabidopsis thaliana OX=3702 GN=C24_LOCUS20534 PE=3 SV=1	22156.5	1230.91
162_1	tr|A0A178WPW6|A0A178WPW6_ARATH	10.5036	NA	69383.1	EIQETAEETK;GLQDVQINDNFAK;LSAAQPSNIAR;NEGDLGTVVDEEEELQK	1;1;1;1	4	4	0.0832	18847;25374;17482;29302	tr|A0A5S9WV68|A0A5S9WV68_ARATH;sp|O80653|SKIP_ARATH	(thale cress) hypothetical protein OS=Arabidopsis thaliana OX=3702 GN=AXX17_At1g71720 PE=3 SV=1	22103.4	526.271
241_1	tr|A0A178VCS9|A0A178VCS9_ARATH	2.76949	NA	18868.5	VVDIVDTFR	1	1	2	0.0536	15670;15669	tr|A3CDM6|A3CDM6_ORYSJ;sp|P31265|TCTP1_ARATH	(thale cress) hypothetical protein OS=Arabidopsis thaliana OX=3702 GN=AXX17_At3g17520 PE=3 SV=1	22070.6	2452.29
326_1	sp|P10796|RBS1B_ARATH	2.90991	NA	20273.1	EHGNTPGYYDGR;IIGFDNTR	1;0	1	2	0.1105	23530;23529;12313	tr|A0A5S9Y931|A0A5S9Y931_ARATH;tr|A0A7G2FEU3|A0A7G2FEU3_ARATH;tr|A0A075M4Z6|A0A075M4Z6_ARATH;sp|P10797|RBS2B_ARATH;tr|A0A654G618|A0A654G618_ARATH;tr|A0A178UQA8|A0A178UQA8_ARATH;tr|A0A178UL15|A0A178UL15_ARATH;tr|A0A075M3N4|A0A075M3N4_ARATH;sp|P10798|RBS3B_ARATH	Ribulose bisphosphate carboxylase small subunit 1B, chloroplastic OS=Arabidopsis thaliana OX=3702 GN=RBCS-1B PE=1 SV=1 >tr|A0A5S9YBC0|A0A5S9YBC0_ARATH Ribulose bisphosphate carboxylase small subunit OS=Arabidopsis thaliana OX=3702 GN=AN1_LOCUS24000 PE=3 SV=1	21862.4	1561.6
456_1	tr|A0A7G2ETV5|A0A7G2ETV5_ARATH	2.76949	NA	38782.5	FGLAVGVHNEEGR;IGAAICWENR	0;1	1	1	0.0652	23956;19213	sp|P46010|NRL3_ARATH;tr|A0A654FDY3|A0A654FDY3_ARATH;tr|Q8LAZ4|Q8LAZ4_ARATH;tr|A0A5S9XHN5|A0A5S9XHN5_ARATH	(thale cress) hypothetical protein OS=Arabidopsis thaliana OX=3702 GN=AT9943_LOCUS12720 PE=3 SV=1	21563.7	1026.84
246_1	sp|P0DKL4|S130A_ARATH	2.90991	NA	134881	TVVDMVTGQLSDSR	1	1	1	0.0115	26105	tr|A0A178VDI1|A0A178VDI1_ARATH;tr|A0A654FFY1|A0A654FFY1_ARATH	Spliceosome-associated protein 130 A OS=Arabidopsis thaliana OX=3702 GN=SAP130A PE=2 SV=1 >sp|P0DKL6|S130B_ARATH Spliceosome-associated protein 130 B OS=Arabidopsis thaliana OX=3702 GN=SAP130B PE=2 SV=1 >tr|A0A178VN71|A0A178VN71_ARATH (thale cress) hypothetical protein OS=Arabidopsis thaliana OX=3702 GN=AXX17_At3g49780 PE=4 SV=1	21406.2	350.922
545_1	sp|O49485|SERA1_ARATH	2.50665	NA	63285.6	NVAQADASVK	1	1	1	0.0166	14057	-	D-3-phosphoglycerate dehydrogenase 1, chloroplastic OS=Arabidopsis thaliana OX=3702 GN=PGDH1 PE=1 SV=1 >tr|A0A178UWV4|A0A178UWV4_ARATH D-3-phosphoglycerate dehydrogenase OS=Arabidopsis thaliana OX=3702 GN=AXX17_At4g39120 PE=3 SV=1	21099.6	727.571
86_1	tr|A0A178UR12|A0A178UR12_ARATH	16.0556	NA	209586	ALALLEILQFR;ALVAYLNVLQK;DLTSTLYTLLR;LATGLWYTGR;TIAAFVNVFPEMR;YDSLVEDILGNR	1;1;1;1;1;1	6	6	0.0365	21708;20355;21892;17744;25929;24174	tr|A0A1P8BGY9|A0A1P8BGY9_ARATH;tr|A0A5S9YCW7|A0A5S9YCW7_ARATH;tr|A0A7G2FFE8|A0A7G2FFE8_ARATH;sp|F4KBW6|NU205_ARATH;tr|A0A654GA51|A0A654GA51_ARATH;tr|A0A7G2FF88|A0A7G2FF88_ARATH;tr|A0A2H1ZE90|A0A2H1ZE90_ARATH;tr|A0A1P8BGZ1|A0A1P8BGZ1_ARATH	EMB3142 OS=Arabidopsis thaliana OX=3702 GN=AXX17_At5g49990 PE=3 SV=1	21091.4	200.87
43_1	tr|A0A5S9S352|A0A5S9S352_ARATH	11.8187	NA	48152.9	GITLPDAPIFGK;IAQVVVPK;LSDDQALHR;VFGGQFVGQALAAASK	1;1;1;1	4	4	0.1054	20284;10031;15381;26752	tr|A0A178W7C0|A0A178W7C0_ARATH;tr|A0A654E5W5|A0A654E5W5_ARATH;tr|A0A5S9S3K7|A0A5S9S3K7_ARATH;tr|Q8GYW7|Q8GYW7_ARATH	Cyclic nucleotide-binding domain-containing protein OS=Arabidopsis thaliana OX=3702 GN=C24_LOCUS112 PE=3 SV=1	20820.1	743.574
237_1	tr|A0A5S9WZ35|A0A5S9WZ35_ARATH	5.41656	NA	10291.6	IMTQPINLIFR;IQIWLFEQK	1;1	2	2	0.2273	23158;19700	tr|A0A654EU18|A0A654EU18_ARATH;tr|A8MRL6|A8MRL6_ARATH;tr|A0A7G2F795|A0A7G2F795_ARATH;tr|B9F286|B9F286_ORYSJ;tr|A0A654FU93|A0A654FU93_ARATH;tr|A0A178UZU6|A0A178UZU6_ARATH	Small nuclear ribonucleoprotein E OS=Arabidopsis thaliana OX=3702 GN=AT9943_LOCUS7070 PE=3 SV=1 >tr|Q9ZV45|Q9ZV45_ARATH Small nuclear ribonucleoprotein E OS=Arabidopsis thaliana OX=3702 GN=MSF3.12 PE=1 SV=1	19875.2	4968.79
411_1	tr|A0A1P8ARY6|A0A1P8ARY6_ARATH	2.76949	NA	205594	AVTWSDVLDTVR	1	1	1	0.0067	23460	tr|A0A1P8AS05|A0A1P8AS05_ARATH;tr|A0A178W886|A0A178W886_ARATH;tr|A0A1P8ARZ0|A0A1P8ARZ0_ARATH;tr|A0A1P8AS07|A0A1P8AS07_ARATH;tr|A0A5S9VXT6|A0A5S9VXT6_ARATH;sp|F4IAT2|THOC2_ARATH;tr|A0A654ENI3|A0A654ENI3_ARATH;tr|A0A7G2DWG2|A0A7G2DWG2_ARATH;tr|F4IAT3|F4IAT3_ARATH	THO complex subunit 2 OS=Arabidopsis thaliana OX=3702 GN=THO2 PE=1 SV=1 >tr|A0A384L8X5|A0A384L8X5_ARATH THO complex subunit 2 OS=Arabidopsis thaliana OX=3702 GN=AXX17_At1g25940 PE=1 SV=1	19707.2	185.917
505_1	sp|P56767|PSAB_ARATH	2.76949	NA	82422.9	FSQGLAQDPTTR	1	1	1	0.0163	22472	-	Photosystem I P700 chlorophyll a apoprotein A2 OS=Arabidopsis thaliana OX=3702 GN=psaB PE=3 SV=1 >tr|A0A1B1W4U2|A0A1B1W4U2_ARATH Photosystem I P700 chlorophyll a apoprotein A2 OS=Arabidopsis thaliana OX=3702 GN=psaB PE=3 SV=1	19645.6	1155.62
679_1	tr|B9DG17|B9DG17_ARATH	2.76949	NA	31960.6	NDGIYIFNLGK	1	1	1	0.0374	20857	sp|Q08682|RSSA1_ARATH	40S ribosomal protein SA OS=Arabidopsis thaliana OX=3702 GN=P40 PE=1 SV=1	19641.3	1227.58
200_1	sp|Q9MAK9|PS10B_ARATH	2.76949	NA	44727.4	FSEGTSADR	1	1	1	0.0226	13183	tr|A0A7G2DVW4|A0A7G2DVW4_ARATH;tr|Q0E306|Q0E306_ORYSJ;tr|B3H533|B3H533_ARATH;tr|Q0DB25|Q0DB25_ORYSJ;sp|Q9SEI3|PS10A_ARATH;tr|A0A654G7H5|A0A654G7H5_ARATH;tr|F0W9R4|F0W9R4_9STRA	26S proteasome regulatory subunit S10B homolog B OS=Arabidopsis thaliana OX=3702 GN=RPT4B PE=1 SV=1 >tr|A0A178W2Z6|A0A178W2Z6_ARATH AAA domain-containing protein OS=Arabidopsis thaliana OX=3702 GN=AXX17_At1g40670 PE=3 SV=1	18917.2	700.637
279_1	sp|Q9FMI7|PER70_ARATH	2.66083	NA	36114.5	TAIPNLSLR	1	1	1	0.0273	13591	-	Peroxidase 70 OS=Arabidopsis thaliana OX=3702 GN=PER70 PE=2 SV=1 >tr|A0A178UNC2|A0A178UNC2_ARATH Peroxidase OS=Arabidopsis thaliana OX=3702 GN=AXX17_At5g63700 PE=3 SV=1	18460.3	1153.77
45_1	tr|A0A654FG25|A0A654FG25_ARATH	5.31333	NA	31259.8	MASEDEIQGAR;VVNFVFER	1;1	2	2	0.0679	19746;14252	tr|A0A1I9LRK5|A0A1I9LRK5_ARATH;tr|A0A7G2EQF3|A0A7G2EQF3_ARATH;tr|Q9SD32|Q9SD32_ARATH;tr|A0A178VJN6|A0A178VJN6_ARATH;tr|A0A5S9XJR6|A0A5S9XJR6_ARATH	Uncharacterized protein OS=Arabidopsis thaliana OX=3702 GN=AN1_LOCUS15474 PE=4 SV=1	17802.5	1618.41
509_1	tr|A0A1P8B288|A0A1P8B288_ARATH	2.14101	NA	27532.4	IYLWFDPSK	1	1	1	0.0381	18606	tr|B9DI24|B9DI24_ARATH;sp|Q39099|XTH4_ARATH	Xyloglucan endotransglucosylase/hydrolase OS=Arabidopsis thaliana OX=3702 GN=XTH4 PE=1 SV=1	17561.6	1254.4
388_1	tr|Q69SI5|Q69SI5_ORYSJ	2.58785	NA	6926.89	FVTAVVGFGK	1	1	1	0.1613	14628	sp|P49689|RS30_ARATH	40S ribosomal protein S30 OS=Oryza sativa subsp. japonica OX=39947 GN=Os06g0172600 PE=3 SV=1	17445.6	5815.19
479_1	sp|Q9M2U2|TECR_ARATH	2.03594	NA	35700.4	FSHATSPIGNVFR	1	1	1	0.0419	24888	tr|A0A654FHY9|A0A654FHY9_ARATH	Very-long-chain enoyl-CoA reductase OS=Arabidopsis thaliana OX=3702 GN=ECR PE=1 SV=1 >tr|A0A178VGP2|A0A178VGP2_ARATH (thale cress) hypothetical protein OS=Arabidopsis thaliana OX=3702 GN=AXX17_At3g49950 PE=3 SV=1	17110.6	1222.18
344_1	tr|A0A7G2DUN1|A0A7G2DUN1_ARATH	2.54384	NA	87802.4	IGDLELFR	1	1	1	0.0102	13036	tr|Q93ZI2|Q93ZI2_ARATH;tr|A0A0P0XIP3|A0A0P0XIP3_ORYSJ;sp|Q9LNU4|PSD3A_ARATH;tr|A0A178WL99|A0A178WL99_ARATH	(thale cress) hypothetical protein OS=Arabidopsis thaliana OX=3702 GN=AT9943_LOCUS1748 PE=3 SV=1	16610.6	361.099
568_2	sp|Q9CAV0|RS3A1_ARATH	5.27614	NA	29831.8	APSIFTHR;ATQGIYPLQNVFIR;TTDSYTLR	1;0;1	2	2	0.1145	12128;27421;12858	-	40S ribosomal protein S3a-1 OS=Arabidopsis thaliana OX=3702 GN=RPS3AA PE=1 SV=3 >tr|A0A178VBG6|A0A178VBG6_ARATH 40S ribosomal protein S3a OS=Arabidopsis thaliana OX=3702 GN=AXX17_At3g04310 PE=3 SV=1	16348.5	1021.78
11_1	sp|O49460|PHB1_ARATH	2.24016	NA	31686.9	AVVAQYNASQLITQR;SLGENYSER	0;1	1	1	0.0833	27742;15373	tr|A0A7G2F1G7|A0A7G2F1G7_ARATH	Prohibitin-1, mitochondrial OS=Arabidopsis thaliana OX=3702 GN=PHB1 PE=1 SV=1 >tr|A0A178UY74|A0A178UY74_ARATH Prohibitin OS=Arabidopsis thaliana OX=3702 GN=AXX17_At4g32830 PE=3 SV=1	16277.2	957.483
365_1	sp|O80796|VIPP1_ARATH	2.54384	NA	36369.7	GVVDNLVSNTR	1	1	1	0.0333	18746	tr|A0A5S9WS51|A0A5S9WS51_ARATH;tr|A0A7G2E6I0|A0A7G2E6I0_ARATH;tr|A0A178W0D3|A0A178W0D3_ARATH;tr|A0A654EMV2|A0A654EMV2_ARATH;tr|Q0WWH3|Q0WWH3_ARATH;tr|A0A7G2E3F7|A0A7G2E3F7_ARATH	Membrane-associated protein VIPP1, chloroplastic OS=Arabidopsis thaliana OX=3702 GN=VIPP1 PE=1 SV=1	15625.6	744.077
422_1	tr|A0A178UPV3|A0A178UPV3_ARATH	4.44031	NA	131032	ELILTTFK;VIPFVK	1;1	2	2	0.0119	13084;6227	sp|Q9LT02|PDR2_ARATH;tr|A0A654G3T1|A0A654G3T1_ARATH	PDR2 OS=Arabidopsis thaliana OX=3702 GN=AXX17_At5g23210 PE=3 SV=1	15535.9	242.749
620_1	tr|A0A384L1F2|A0A384L1F2_ARATH	4.57978	NA	13570.6	EIAYTVSAEDIR;ELGISLFGEK	1;1	2	2	0.1849	23566;16557	tr|A0A7G2EQI7|A0A7G2EQI7_ARATH	DNA-directed RNA polymerase subunit OS=Arabidopsis thaliana OX=3702 GN=At3g25940 PE=3 SV=1 >tr|Q9LU97|Q9LU97_ARATH DNA-directed RNA polymerase subunit OS=Arabidopsis thaliana OX=3702 GN=At3g25940 PE=1 SV=1	15241.4	2177.34
386_1	sp|Q9LP77|Y1848_ARATH	2.76949	NA	71086.7	VFDLEDLLR	1	1	1	0.0137	17281	tr|A0A7G2DW71|A0A7G2DW71_ARATH;tr|A0A7G2DWB8|A0A7G2DWB8_ARATH;sp|Q9LVI6|RLK90_ARATH;tr|A0A178WLI2|A0A178WLI2_ARATH;tr|A0A5S9XDA8|A0A5S9XDA8_ARATH	Probable inactive receptor kinase At1g48480 OS=Arabidopsis thaliana OX=3702 GN=RKL1 PE=1 SV=1 >tr|B5X571|B5X571_ARATH At1g48480 OS=Arabidopsis thaliana OX=3702 GN=LRR-RLK PE=2 SV=1	14877.2	425.063
39_2	tr|A0A654EFT3|A0A654EFT3_ARATH	5.17605	NA	26475.3	LDEHLLTR;LVPVGYGIK;SIQMEGLFWGASK	1;0;1	2	2	0.124	13911;12604;25240	tr|A8MRC4|A8MRC4_ARATH;tr|A0A7G2E9W2|A0A7G2E9W2_ARATH;tr|Q39124|Q39124_ARATH;tr|A0A5S9WDQ1|A0A5S9WDQ1_ARATH;tr|A0A654F4N0|A0A654F4N0_ARATH;tr|A0A7G2E0D9|A0A7G2E0D9_ARATH;tr|A0A5S9WZ26|A0A5S9WZ26_ARATH;sp|P48006|EF1D1_ARATH;sp|Q9SI20|EF1D2_ARATH	EF1_GNE domain-containing protein OS=Arabidopsis thaliana OX=3702 GN=AN1_LOCUS3065 PE=3 SV=1	14690.4	1335.49
78_1	sp|O22265|SR43C_ARATH	2.54384	NA	41253.4	TALLFVAGLGSDK	1	1	1	0.0349	21803	tr|A0A5S9X8K6|A0A5S9X8K6_ARATH;tr|A0A654FDA1|A0A654FDA1_ARATH;tr|A0A178VYX8|A0A178VYX8_ARATH	Signal recognition particle 43 kDa protein, chloroplastic OS=Arabidopsis thaliana OX=3702 GN=CAO PE=1 SV=2	14546.3	727.315
602_1	sp|P51413|RL172_ARATH	2.90991	NA	19841.5	SAQFVLDLLK	1	1	1	0.0571	17640	sp|Q93VI3|RL171_ARATH;tr|A0A178WJT1|A0A178WJT1_ARATH;tr|F4HRW5|F4HRW5_ARATH	60S ribosomal protein L17-2 OS=Arabidopsis thaliana OX=3702 GN=RPL17B PE=2 SV=2 >tr|A0A384L9X3|A0A384L9X3_ARATH (thale cress) hypothetical protein OS=Arabidopsis thaliana OX=3702 GN=AXX17_At1g61350 PE=3 SV=1 >tr|Q0WRE5|Q0WRE5_ARATH Ribosomal protein L17-like protein OS=Arabidopsis thaliana OX=3702 GN=At1g67430 PE=2 SV=1	13873.2	1387.32
633_1	sp|Q9SYT0|ANXD1_ARATH	4.95186	NA	36181.5	AILLWTLEPGER;TSTQLLHAR	1;1	2	3	0.0662	24241;24242;14670	-	Annexin D1 OS=Arabidopsis thaliana OX=3702 GN=ANN1 PE=1 SV=1 >tr|A0A178WGZ8|A0A178WGZ8_ARATH Annexin OS=Arabidopsis thaliana OX=3702 GN=AXX17_At1g36510 PE=3 SV=1	13458.9	585.169
120_1	sp|Q8GYF7|NUP54_ARATH	7.90118	NA	41791	HLQASTFPSIER;LWPQLVQGFK;VQSLQTISR	1;1;1	3	3	0.0822	23995;19985;14796	tr|A0A178WPA4|A0A178WPA4_ARATH;tr|A0A654ECT8|A0A654ECT8_ARATH;tr|A0A7G2DXW3|A0A7G2DXW3_ARATH;tr|A0A5S9VW40|A0A5S9VW40_ARATH	Nuclear pore complex protein NUP54 OS=Arabidopsis thaliana OX=3702 GN=NUP54 PE=1 SV=1	13409.2	705.747
221_1	tr|A0A7G2ESW9|A0A7G2ESW9_ARATH	8.34023	NA	77734.8	DTSTLEIATPILIPR;SATENQASEDSGAINLR;VDEGFSEAR	1;1;1	3	3	0.0587	27571;28447;14237	tr|Q9SD41|Q9SD41_ARATH;tr|A0A654FER5|A0A654FER5_ARATH;tr|A0A178VL07|A0A178VL07_ARATH;tr|Q8W0Z8|Q8W0Z8_ARATH	(thale cress) hypothetical protein OS=Arabidopsis thaliana OX=3702 GN=AT9943_LOCUS13300 PE=4 SV=1	13332.3	430.075
514_1	tr|A0A5S9X910|A0A5S9X910_ARATH	2.76949	NA	53424.2	LTEVLTEIVER	1	1	1	0.0233	22035	tr|F4J4T3|F4J4T3_ARATH;sp|Q9SR15|SYWC_ARATH;tr|A0A7G2EIB9|A0A7G2EIB9_ARATH	Tryptophanyl-tRNA synthetase OS=Arabidopsis thaliana OX=3702 GN=C24_LOCUS11586 PE=3 SV=1	13147.1	410.847
206_1	sp|Q56WD9|THIK2_ARATH	2.90991	NA	48548	DTYPDDLLAPVLR	1	1	1	0.0281	25831	tr|O64426|O64426_ARATH;tr|Q42301|Q42301_ARATH	3-ketoacyl-CoA thiolase 2, peroxisomal OS=Arabidopsis thaliana OX=3702 GN=PED1 PE=1 SV=2 >tr|A0A178VRP9|A0A178VRP9_ARATH (thale cress) hypothetical protein OS=Arabidopsis thaliana OX=3702 GN=AXX17_At2g29580 PE=3 SV=1	12716	578.002
654_1	sp|Q9SIH1|CP18B_ARATH	2.28037	NA	18221.2	DFIVQGGDPTGTGR	1	1	1	0.0854	24628	tr|Q6YZH9|Q6YZH9_ORYSJ	Peptidyl-prolyl cis-trans isomerase CYP18-2 OS=Arabidopsis thaliana OX=3702 GN=CYP18-2 PE=2 SV=1 >tr|A0A654F9X6|A0A654F9X6_ARATH Peptidyl-prolyl cis-trans isomerase OS=Arabidopsis thaliana OX=3702 GN=AN1_LOCUS10066 PE=3 SV=1	12665	1407.22
270_1	tr|A0A178VWL7|A0A178VWL7_ARATH	2.28037	NA	11446.9	DLAELIAAGR	1	1	1	0.087	14722	tr|F4IGR3|F4IGR3_ARATH;tr|A0A5S9X1S0|A0A5S9X1S0_ARATH;tr|F4IGR5|F4IGR5_ARATH;tr|F4IGR4|F4IGR4_ARATH;tr|A0A1P8B2C7|A0A1P8B2C7_ARATH;sp|P51407|RLA21_ARATH;sp|Q9SLF7|RLA22_ARATH;tr|C0Z3G4|C0Z3G4_ARATH	Uncharacterized protein OS=Arabidopsis thaliana OX=3702 GN=AXX17_At2g23690 PE=3 SV=1	12533.3	2506.66
28_2	sp|P53492|ACT7_ARATH	2.90991	NA	41709	AGFAGDDAPR;AVFPSIVGRPR;DAYVGDEAQSK;GYMFTTTAER;IWHHTFYNELR;KYSVWIGGSILASLSTFQQMWISK;SEYDESGPSIVHR;VAPEEHPVLLTEAPLNPK	0;0;0;0;0;0;1;0	1	2	0.2865	13380;13377;19478;19475;18972;18820;26257;26267;26249;26284;26276;26268;26283;26266;26272;26242;26254;26273;26263;26215;26275;26207;26270;26221;26269;26244;26271;26245;26262;26264;26228;26206;26234;26260;26259;26236;26212;26229;26224;26274;26230;26233;26246;26241;26250;26243;26281;26251;26223;26210;26247;26282;26255;26227;26231;26222;26237;26209;26225;26202;26278;26253;26261;26248;26213;31794;255…	-	Actin-7 OS=Arabidopsis thaliana OX=3702 GN=ACT7 PE=1 SV=1 >tr|A0A178UEW4|A0A178UEW4_ARATH (thale cress) hypothetical protein OS=Arabidopsis thaliana OX=3702 GN=AXX17_At5g09370 PE=3 SV=1	12462.7	519.281
258_1	tr|A0A7G2EZH2|A0A7G2EZH2_ARATH	2.76949	NA	105674	EGYFVTVDIEK	1	1	1	0.0117	21979	sp|Q9LZK5|DNJ19_ARATH	(thale cress) hypothetical protein OS=Arabidopsis thaliana OX=3702 GN=AT9943_LOCUS14320 PE=4 SV=1	12237	210.982
262_1	sp|P60040|RL72_ARATH	7.54073	NA	28153.5	EANNFLWPFQLK;ENFINELIR;QIFNGVFLK	1;1;1	3	3	0.124	26099;18044;15749	-	60S ribosomal protein L7-2 OS=Arabidopsis thaliana OX=3702 GN=RPL7B PE=1 SV=1 >tr|A0A178VX60|A0A178VX60_ARATH (thale cress) hypothetical protein OS=Arabidopsis thaliana OX=3702 GN=AXX17_At2g00220 PE=3 SV=1	12016.6	667.588
496_1	tr|A0A178W557|A0A178W557_ARATH	2.12417	NA	19137.4	QSIINFAQR	1	1	1	0.0526	16111	tr|A0A654EDP4|A0A654EDP4_ARATH	Uncharacterized protein OS=Arabidopsis thaliana OX=3702 GN=AXX17_At1g28990 PE=3 SV=1	11763.5	980.289
555_1	tr|A0A7G2FFD3|A0A7G2FFD3_ARATH	2.19525	NA	26256.5	NTWDFAVSR	1	1	1	0.0378	16633	sp|Q8H0Y1|OP24B_ARATH;tr|A0A654G7K2|A0A654G7K2_ARATH;tr|A0A178UQS9|A0A178UQS9_ARATH	(thale cress) hypothetical protein OS=Arabidopsis thaliana OX=3702 GN=AT9943_LOCUS21138 PE=4 SV=1	11665.6	897.356
117_1	tr|A0A1P8AUG2|A0A1P8AUG2_ARATH	2.19525	NA	67484.4	MLFAYPWQR	1	1	1	0.015	19879	sp|Q9C9C0|SPPA1_ARATH	Signal peptide peptidase OS=Arabidopsis thaliana OX=3702 GN=SPPA PE=1 SV=1	11366.6	334.311
311_1	sp|P52673|CYSI_THIRO	2.2149	NA	62232.9	ISEHLLPR	1	1	1	0.0143	13083	-	Sulfite reductase [NADPH] hemoprotein beta-component OS=Thiocapsa roseopersicina OX=1058 GN=cysI PE=3 SV=1	11152.8	318.65
90_1	tr|F4ICX0|F4ICX0_ARATH	2.76949	NA	109701	VSEIVALWR	1	1	1	0.0093	15976	tr|A0A7G2E4B4|A0A7G2E4B4_ARATH;tr|F4J1E5|F4J1E5_ARATH;sp|Q9C827|COB22_ARATH;tr|A0A654EJ89|A0A654EJ89_ARATH;tr|A0A1I9LTK3|A0A1I9LTK3_ARATH;tr|A0A5S9WL94|A0A5S9WL94_ARATH;tr|C0Z2S5|C0Z2S5_ARATH;tr|F4HQE7|F4HQE7_ARATH;tr|A0A1P8AV73|A0A1P8AV73_ARATH;tr|A0A5S9WVW8|A0A5S9WVW8_ARATH;tr|A0A384L3S6|A0A384L3S6_ARATH;sp|Q9CAA0|COB21_ARATH;tr|A0A178WIP6|A0A178WIP6_ARATH;tr|A0A654EQJ2|A0A654EQJ2_ARATH;sp|Q8L8…	Coatomer subunit beta' OS=Arabidopsis thaliana OX=3702 GN=At1g52360 PE=1 SV=1	11124.4	209.895
14_1	tr|A0A7G2FDY4|A0A7G2FDY4_ARATH	2.76949	NA	23839.5	ATLMNAVVAAAK;DDVTSPGGTTIAGVHEIEK;GVVASGVLPPNR;ICTAVHSNLNR	0;1;0;0	1	1	0.2358	18361;29402;18520;21609;21608	-	(thale cress) hypothetical protein OS=Arabidopsis thaliana OX=3702 GN=AT9943_LOCUS20410 PE=3 SV=1	10873.4	836.419
303_1	tr|A0A178WKT0|A0A178WKT0_ARATH	4.73245	NA	121791	ANLAFEPLFER;IDFTSLENTVR	1;1	2	2	0.0202	22143;21862	sp|Q8S3U9|SEC5A_ARATH;tr|A0A178WLX3|A0A178WLX3_ARATH	Exocyst complex component SEC5 OS=Arabidopsis thaliana OX=3702 GN=AXX17_At1g71350 PE=3 SV=1	10841.8	157.128
124_1	tr|F0WDL1|F0WDL1_9STRA	2.28037	NA	31464.7	IQEQLSHR	1	1	1	0.0284	14295	-	Uncharacterized protein AlNc14C67G4731 OS=Albugo laibachii Nc14 OX=890382 GN=AlNc14C67G4731 PE=4 SV=1	10395.7	577.542
343_1	tr|A0A178VT20|A0A178VT20_ARATH	2.54384	NA	47598.1	IFDFEEFPR	1	1	1	0.0218	19502	sp|Q8GWE6|EER5_ARATH;tr|A0A1P8B105|A0A1P8B105_ARATH	(thale cress) hypothetical protein OS=Arabidopsis thaliana OX=3702 GN=AXX17_At2g14900 PE=4 SV=1	9944.99	292.5
521_1	sp|P49201|RS232_ARATH	2.26614	NA	15725.7	GHAVGDIPGVR	1	1	1	0.0775	16118	sp|Q9SF35|RS231_ARATH;tr|C7IY10|C7IY10_ORYSJ;tr|A0A178VJU6|A0A178VJU6_ARATH;tr|A0A654F5J0|A0A654F5J0_ARATH;tr|F0WC85|F0WC85_9STRA	40S ribosomal protein S23-2 OS=Arabidopsis thaliana OX=3702 GN=RPS23B PE=2 SV=2 >tr|A0A178UNB4|A0A178UNB4_ARATH (thale cress) hypothetical protein OS=Arabidopsis thaliana OX=3702 GN=AXX17_At5g02130 PE=3 SV=1	9339.64	1037.74
480_1	tr|Q6YXE9|Q6YXE9_ORYSJ	2.58785	NA	36356.3	SFSSGGEDGYVR	1	1	1	0.0368	21058	tr|A0A5S9X7F3|A0A5S9X7F3_ARATH;tr|A0A178VR74|A0A178VR74_ARATH;tr|A0A0P0WJT8|A0A0P0WJT8_ORYSJ;sp|Q38884|EIF3I_ARATH;tr|O82341|O82341_ARATH;tr|Q8GWC2|Q8GWC2_ARATH;tr|B9DGS3|B9DGS3_ARATH	Eukaryotic translation initiation factor 3 subunit I OS=Oryza sativa subsp. japonica OX=39947 GN=B1052H09.108 PE=3 SV=1	9010.87	409.585
324_1	tr|A0A178UVY2|A0A178UVY2_ARATH	2.76949	NA	63355.2	ASVDTEVFLR	1	1	1	0.0178	17719	tr|A0A5S9XRN6|A0A5S9XRN6_ARATH;tr|Q9SI07|Q9SI07_ARATH;tr|Q9SU16|Q9SU16_ARATH;tr|A0A178VYI8|A0A178VYI8_ARATH;tr|A0A654ERU4|A0A654ERU4_ARATH;tr|A0A654FNN6|A0A654FNN6_ARATH	Uncharacterized protein OS=Arabidopsis thaliana OX=3702 GN=AXX17_At4g14330 PE=4 SV=1	8914.02	330.149
29_1	tr|A0A1P8BBL3|A0A1P8BBL3_ARATH	2.76949	NA	42704.2	TVLMLADQMINR	1	1	1	0.0326	24364	tr|A0A654E852|A0A654E852_ARATH;tr|A0A7G2E4L7|A0A7G2E4L7_ARATH;sp|Q5XF24|CKL13_ARATH;tr|A0A178U8W2|A0A178U8W2_ARATH;sp|Q9CAI5|CKL2_ARATH;tr|Q0DWK4|Q0DWK4_ORYSJ;sp|Q9LSX4|CKL8_ARATH;tr|A0A5S9WTT5|A0A5S9WTT5_ARATH;tr|B9FLX3|B9FLX3_ORYSJ;tr|A0A5S9SKC6|A0A5S9SKC6_ARATH;tr|F4JID0|F4JID0_ARATH;tr|A0A654FMT9|A0A654FMT9_ARATH;tr|A0A5S9XRD0|A0A5S9XRD0_ARATH;tr|Q9LDY6|Q9LDY6_ARATH;tr|A0A7G2FDB0|A0A7G2FDB0_A…	Casein kinase I-like 8 OS=Arabidopsis thaliana OX=3702 GN=ckl8 PE=1 SV=1	8806.13	440.306
402_1	tr|A0A5S9XY77|A0A5S9XY77_ARATH	2.12417	NA	68113.1	SLQNSEEEQVR	1	1	1	0.018	22423	tr|A0A178UTK4|A0A178UTK4_ARATH;tr|O49365|O49365_ARATH	(thale cress) hypothetical protein OS=Arabidopsis thaliana OX=3702 GN=AT9943_LOCUS17297 PE=4 SV=1	8804.61	251.56
152_1	tr|F4HPE1|F4HPE1_ARATH	5.22363	NA	56764.9	AIQNWIQYEGDVFR;GVPAVIGVLGTIK	1;1	2	2	0.0534	28299;20156	sp|B9DFI7|PMT2_ARATH	Methyltransferase OS=Arabidopsis thaliana OX=3702 GN=At1g26850 PE=1 SV=1	8414.79	233.744
188_1	tr|A0A2T2QFI5|A0A2T2QFI5_9BRAD	2.26614	NA	66952.5	LGGLIEFYR	1	1	1	0.0151	15813	tr|A0A4Y9UKG7|A0A4Y9UKG7_9BRAD;tr|A0A2T2PWN7|A0A2T2PWN7_9BRAD	ABC transporter substrate-binding protein OS=Bradyrhizobium sp. MOS002 OX=2133947 GN=C7G41_25950 PE=3 SV=1	8123.4	203.085
412_1	sp|O65396|GCST_ARATH	2.90991	NA	44416.8	AEGGFLGADVILQQLK	1	1	1	0.0392	27729	tr|A0A2H1ZEA9|A0A2H1ZEA9_ARATH	Aminomethyltransferase, mitochondrial OS=Arabidopsis thaliana OX=3702 GN=GDCST PE=2 SV=1 >tr|A0A178WFZ3|A0A178WFZ3_ARATH Aminomethyltransferase OS=Arabidopsis thaliana OX=3702 GN=AXX17_At1g12220 PE=3 SV=1	7920.71	330.03
518_1	tr|A0A7G2DWI3|A0A7G2DWI3_ARATH	2.90991	NA	129886	TPASFEPSIDYVVTK	1	1	1	0.0126	27671	tr|B9DI51|B9DI51_ARATH;tr|A0A178WB43|A0A178WB43_ARATH;sp|Q42601|CARB_ARATH	Carbamoyl-phosphate synthase (glutamine-hydrolyzing) OS=Arabidopsis thaliana OX=3702 GN=AT9943_LOCUS2499 PE=3 SV=1	7825.75	124.218
114_1	sp|Q8LE58|CHM1A_ARATH	2.03594	NA	22748.5	SEQMNYLR	1	1	1	0.0394	15013	sp|Q9SSM4|CHM1B_ARATH	ESCRT-related protein CHMP1A OS=Arabidopsis thaliana OX=3702 GN=CHMP1A PE=1 SV=1 >tr|A0A178W857|A0A178W857_ARATH (thale cress) hypothetical protein OS=Arabidopsis thaliana OX=3702 GN=AXX17_At1g18630 PE=4 SV=1	7544.38	628.698
589_1	tr|A0A7G2E8I5|A0A7G2E8I5_ARATH	2.76949	NA	84580.1	TAQEVVNEVR	1	1	1	0.0125	17963	sp|Q9FWR2|AVPX_ARATH;tr|A0A5S9WVL1|A0A5S9WVL1_ARATH;tr|A0A7G2DU68|A0A7G2DU68_ARATH;tr|Q0E0M3|Q0E0M3_ORYSJ;sp|Q56ZN6|AVP2_ARATH	H(+)-exporting diphosphatase OS=Arabidopsis thaliana OX=3702 GN=AT9943_LOCUS5873 PE=3 SV=1	6992.9	233.097
376_1	tr|A0A654EPE4|A0A654EPE4_ARATH	7.75102	NA	45007.3	FLDSYTSDSFSSGGR;FLSFADIK;VIDQIQSNNFEK	1;1;1	3	3	0.0884	27465;12464;24912	tr|A0A5S9WN52|A0A5S9WN52_ARATH;tr|Q8L7C1|Q8L7C1_ARATH;tr|Q84WH6|Q84WH6_ARATH	Uncharacterized protein OS=Arabidopsis thaliana OX=3702 GN=AN1_LOCUS4890 PE=4 SV=1 >tr|Q9SLV3|Q9SLV3_ARATH At1g58270/F19C14_8 OS=Arabidopsis thaliana OX=3702 GN=ZW9 PE=1 SV=1	6913.19	363.852
183_1	tr|A0A178VEB0|A0A178VEB0_ARATH	2.76949	NA	130835	SLVLPVETFR	1	1	1	0.0085	18394	tr|A0A1I9LST8|A0A1I9LST8_ARATH;sp|F4J8D3|TPLAT_ARATH	(thale cress) hypothetical protein OS=Arabidopsis thaliana OX=3702 GN=AXX17_At3g00910 PE=4 SV=1	6897.59	98.5369
336_1	tr|F4JFR2|F4JFR2_ARATH	2.90991	NA	25702.6	IESYAPSLSYAPVGAR	1	1	1	0.069	27880	tr|F4JFR1|F4JFR1_ARATH;sp|Q940U6|FLU_ARATH	Tetratricopeptide repeat (TPR)-like superfamily protein OS=Arabidopsis thaliana OX=3702 GN=FLU PE=1 SV=1	6830.95	487.925
428_1	tr|Q8S9K0|Q8S9K0_ARATH	2.54384	NA	45835.8	HQLPLGK	1	1	1	0.0171	8347	tr|Q8LCL2|Q8LCL2_ARATH;tr|A0A178V9B9|A0A178V9B9_ARATH;tr|Q9LK30|Q9LK30_ARATH	AT3g27230/K17E12_5 OS=Arabidopsis thaliana OX=3702 PE=2 SV=1	6692.72	290.988
682_1	sp|Q9FJH6|AB1F_ARATH	2.50665	NA	66843	VIFAWLAYK	1	1	1	0.0151	17047	-	ABC transporter F family member 1 OS=Arabidopsis thaliana OX=3702 GN=ABCF1 PE=2 SV=1 >tr|A0A178UQ26|A0A178UQ26_ARATH (thale cress) hypothetical protein OS=Arabidopsis thaliana OX=3702 GN=AXX17_At5g60250 PE=4 SV=1	6584.7	193.668
157_1	sp|B9DHQ0|TBA5_ARATH	2.50665	NA	49622.5	AFVHWYVGEGMEEGEFSEAR;AVFVDLEPTVIDEVR;EDAANNFAR;LSVDYGK;TVQFVDWCPTGFK	0;0;0;0;1	1	1	0.1422	31092;28023;14183;8075;27071	tr|A0A178UGA1|A0A178UGA1_ARATH	Tubulin alpha-5 chain OS=Arabidopsis thaliana OX=3702 GN=TUBA5 PE=1 SV=2 >sp|Q56WH1|TBA3_ARATH Tubulin alpha-3 chain OS=Arabidopsis thaliana OX=3702 GN=TUBA3 PE=1 SV=2 >tr|A0A178UTQ9|A0A178UTQ9_ARATH Tubulin alpha chain OS=Arabidopsis thaliana OX=3702 GN=AXX17_At5g19690 PE=3 SV=1	6046.08	287.909
222_1	tr|A0A5S9XN02|A0A5S9XN02_ARATH	4.46361	NA	67254.2	IYEEYLAVPVVK;VASVQVVVIPVPYK	1;1	2	2	0.0441	24704;25983	tr|A0A1I9LNS4|A0A1I9LNS4_ARATH;sp|Q9M1R2|SYPC_ARATH;tr|A0A7G2EVS1|A0A7G2EVS1_ARATH	Prolyl-tRNA synthetase OS=Arabidopsis thaliana OX=3702 GN=C24_LOCUS16471 PE=3 SV=1	5952.09	175.061
286_1	sp|Q9LV33|BGL44_ARATH	2.76949	NA	58945.9	GPSIWDAFVK	1	1	1	0.0195	17276	tr|A0A654F9C0|A0A654F9C0_ARATH;tr|A0A1I9LMY0|A0A1I9LMY0_ARATH;tr|A0A7G2EJ65|A0A7G2EJ65_ARATH;tr|A0A5S9XDF8|A0A5S9XDF8_ARATH;tr|A0A7G2EMF9|A0A7G2EMF9_ARATH;tr|A0A1I9LMX9|A0A1I9LMX9_ARATH;tr|A0A178V6F0|A0A178V6F0_ARATH;tr|A0A5S9XD78|A0A5S9XD78_ARATH;tr|A0A654FHE8|A0A654FHE8_ARATH;tr|A0A1I9LMX6|A0A1I9LMX6_ARATH;sp|Q9LV34|BGL43_ARATH	Beta-glucosidase 44 OS=Arabidopsis thaliana OX=3702 GN=BGLU44 PE=2 SV=1	5602.17	193.178
588_1	sp|Q9LN20|P4H3_ARATH	2.03594	NA	32845.5	STVVDSETGK	1	1	1	0.0348	14576	tr|A0A1P8AX15|A0A1P8AX15_ARATH;tr|A0A5S9V828|A0A5S9V828_ARATH;tr|A0A7G2DUZ4|A0A7G2DUZ4_ARATH	Probable prolyl 4-hydroxylase 3 OS=Arabidopsis thaliana OX=3702 GN=P4H3 PE=2 SV=1 >tr|A0A178WEX1|A0A178WEX1_ARATH Fe2OG dioxygenase domain-containing protein OS=Arabidopsis thaliana OX=3702 GN=AXX17_At1g21240 PE=4 SV=1	5500.34	500.031
547_1	sp|Q76E23|IF4G_ARATH	2.26614	NA	187804	FMLINAIDLR	1	1	1	0.0058	19740	tr|A0A5S9XMQ6|A0A5S9XMQ6_ARATH;tr|A8MR97|A8MR97_ARATH;tr|A0A7G2ESQ3|A0A7G2ESQ3_ARATH;tr|A0A178VEU8|A0A178VEU8_ARATH	Eukaryotic translation initiation factor 4G OS=Arabidopsis thaliana OX=3702 GN=EIF4G PE=1 SV=2	5340.03	56.2108
127_1	tr|A0A384L8P4|A0A384L8P4_ARATH	2.03594	NA	34710.3	IDFSDLER	1	1	1	0.0253	13858	tr|Q8L9G2|Q8L9G2_ARATH	(thale cress) hypothetical protein OS=Arabidopsis thaliana OX=3702 GN=At3g08600 PE=4 SV=1 >tr|Q9C9Z6|Q9C9Z6_ARATH AT3g08600/F17O14_7 OS=Arabidopsis thaliana OX=3702 GN=F17O14.7 PE=1 SV=1	5287.02	311.001
304_1	tr|A0A5S9YE21|A0A5S9YE21_ARATH	2.26614	NA	34659.4	LVSWETVSTR	1	1	1	0.0328	18855	tr|A0A654FKN3|A0A654FKN3_ARATH;tr|A0A1P8BBJ5|A0A1P8BBJ5_ARATH;tr|K4FQD8|K4FQD8_BOEST;tr|F4JHF1|F4JHF1_ARATH;tr|A0A178UQJ4|A0A178UQJ4_ARATH;tr|A0A1P8BBK0|A0A1P8BBK0_ARATH;tr|K4FRB2|K4FRB2_9BRAS;sp|Q9LU64|SODF2_ARATH;tr|K4FWF9|K4FWF9_ARAHA;tr|A0A5S9XNN9|A0A5S9XNN9_ARATH	Superoxide dismutase OS=Arabidopsis thaliana OX=3702 GN=AN1_LOCUS25354 PE=3 SV=1	4836.11	439.647
683_1	sp|Q9SSB5|PRS7A_ARATH	2.90991	NA	47772.7	FDDGVGGDNEVQR	1	1	1	0.0305	24410	-	26S proteasome regulatory subunit 7 homolog A OS=Arabidopsis thaliana OX=3702 GN=RPT1A PE=1 SV=1 >tr|A0A178W3N8|A0A178W3N8_ARATH (thale cress) hypothetical protein OS=Arabidopsis thaliana OX=3702 GN=AXX17_At1g48180 PE=3 SV=1	4722.31	157.41
569_1	tr|A0A654FGJ0|A0A654FGJ0_ARATH	2.50665	NA	51942.7	FILISFSK	1	1	1	0.0168	12822	tr|A0A7G2EUP2|A0A7G2EUP2_ARATH;sp|Q8GWR1|AAAS_ARATH;tr|A0A178VMQ5|A0A178VMQ5_ARATH	Uncharacterized protein OS=Arabidopsis thaliana OX=3702 GN=AN1_LOCUS16068 PE=4 SV=1	4699.96	156.665
250_1	sp|Q8VZM7|POLL1_ARATH	2.07162	NA	92079.2	ESILLLGWR	1	1	1	0.0111	16379	tr|A0A178U957|A0A178U957_ARATH;tr|Q56W42|Q56W42_ARATH;tr|A0A178U917|A0A178U917_ARATH;tr|A0A1P8BF77|A0A1P8BF77_ARATH;tr|A0A5S9Y0W5|A0A5S9Y0W5_ARATH;tr|A0A178UAR1|A0A178UAR1_ARATH	Putative ion channel POLLUX-like 1 OS=Arabidopsis thaliana OX=3702 GN=At5g02940 PE=2 SV=1	4678.78	86.644
548_1	sp|F4J270|BG3_ARATH	2.03594	NA	37608.1	NGNNLRPASEVVALYQQR	1	1	1	0.0528	30007	tr|A0A178V678|A0A178V678_ARATH;tr|A0A654FIK6|A0A654FIK6_ARATH	Probable glucan endo-1,3-beta-glucosidase BG3 OS=Arabidopsis thaliana OX=3702 GN=BG3 PE=2 SV=1	4407.89	231.994
628_1	sp|Q9M209|CER7_ARATH	2.24016	NA	48265.6	MNGSGNAQK	1	1	1	0.0205	11571	-	Exosome complex component RRP45B OS=Arabidopsis thaliana OX=3702 GN=RRP45B PE=2 SV=1 >tr|A0A178VP45|A0A178VP45_ARATH (thale cress) hypothetical protein OS=Arabidopsis thaliana OX=3702 GN=AXX17_At3g54890 PE=3 SV=1	4343.76	167.068
655_1	sp|O64740|SC13B_ARATH	2.76949	NA	32622	ADGGWDTSR	1	1	1	0.0298	13066	-	Protein transport protein SEC13 homolog B OS=Arabidopsis thaliana OX=3702 GN=SEC13B PE=1 SV=1 >tr|A0A178VM64|A0A178VM64_ARATH (thale cress) hypothetical protein OS=Arabidopsis thaliana OX=3702 GN=AXX17_At2g26120 PE=3 SV=1	4280.78	237.821
666_1	tr|F0WAE8|F0WAE8_9STRA	2.76949	NA	60593.2	WDYIFSYIK	1	1	1	0.0168	20420	-	Malate synthase OS=Albugo laibachii Nc14 OX=890382 GN=AlNc14C45G3676 PE=3 SV=1	3792	105.333
495_1	tr|B9DFU4|B9DFU4_ARATH	2.76949	NA	32317.3	DPNATVIMLATGTGIAPFR	1	1	1	0.0646	29502	sp|Q8W493|FNRL2_ARATH;tr|C0Z2A8|C0Z2A8_ARATH	Ferredoxin--NADP(+) reductase (Fragment) OS=Arabidopsis thaliana OX=3702 GN=At1g20020 PE=2 SV=1	3763.45	198.076
313_1	tr|A0A2T2QSH6|A0A2T2QSH6_9BRAD	2.03594	NA	13950.1	MAFAGIK	1	1	1	0.0534	7006	tr|A0A4Y9UWS0|A0A4Y9UWS0_9BRAD;tr|A0A2T2Q8M3|A0A2T2Q8M3_9BRAD;tr|A0A2T2QCM2|A0A2T2QCM2_9BRAD;tr|A0A2T2Q2R0|A0A2T2Q2R0_9BRAD	Cytochrome c family protein OS=Bradyrhizobium sp. MOS002 OX=2133947 GN=C7G41_01085 PE=4 SV=1	3665.02	523.574
587_1	sp|P51414|RL261_ARATH	2.54384	NA	16934.2	VIMSSPLSTDLR	1	1	1	0.0822	22432	-	60S ribosomal protein L26-1 OS=Arabidopsis thaliana OX=3702 GN=RPL26A PE=2 SV=2 >tr|A0A178VF24|A0A178VF24_ARATH (thale cress) hypothetical protein OS=Arabidopsis thaliana OX=3702 GN=AXX17_At3g44090 PE=3 SV=1	3478.18	496.884
596_1	tr|A0A178VC07|A0A178VC07_ARATH	6.86121	NA	29705	LAQEQNEEIEK;LIELENLELMSK	1;1	2	2	0.0909	22680;24874	sp|Q949S9|SPF27_ARATH	MOS4 OS=Arabidopsis thaliana OX=3702 GN=AXX17_At3g19240 PE=4 SV=1	3475.91	217.244
459_1	tr|A3CCM1|A3CCM1_ORYSJ	2.54384	NA	19993.2	VDEIFGPINESLFSIK	1	1	1	0.0816	28741	tr|A0A5S9Y566|A0A5S9Y566_ARATH;sp|Q9FK53|NLAL2_ARATH;sp|Q8VZT0|NLAL1_ARATH;tr|A0A178US08|A0A178US08_ARATH;tr|A0A178VLL0|A0A178VLL0_ARATH	H/ACA ribonucleoprotein complex subunit OS=Oryza sativa subsp. japonica OX=39947 GN=Os11g0579800 PE=3 SV=1	3392.55	242.325
231_1	sp|Q940S0|TMN2_ARATH	2.54384	NA	68039.6	EIPPLPWYR	1	1	1	0.0152	18661	tr|C7SI09|C7SI09_EUTHA;tr|A0A7G2DSV1|A0A7G2DSV1_ARATH;tr|A0A654ESR9|A0A654ESR9_ARATH;sp|Q9ZPS7|TMN3_ARATH;tr|A0A0P0VVC2|A0A0P0VVC2_ORYSJ;tr|A0A178VLR0|A0A178VLR0_ARATH	Transmembrane 9 superfamily member 2 OS=Arabidopsis thaliana OX=3702 GN=TMN2 PE=2 SV=1 >tr|A0A178WHP3|A0A178WHP3_ARATH Transmembrane 9 superfamily member OS=Arabidopsis thaliana OX=3702 GN=AXX17_At1g15300 PE=3 SV=1	3245.1	154.529
156_1	sp|Q9LU46|RH35_ARATH	2.28037	NA	65764.5	TGIATTFINK	1	1	1	0.0169	15748	tr|A0A7G2FBA6|A0A7G2FBA6_ARATH;tr|A0A7G2FFX0|A0A7G2FFX0_ARATH;tr|A0A7G2FDG0|A0A7G2FDG0_ARATH;tr|A0A5S9XYN4|A0A5S9XYN4_ARATH;tr|K4FQR8|K4FQR8_9BRAS;tr|A0A7G2FC89|A0A7G2FC89_ARATH;tr|A0A178US90|A0A178US90_ARATH;sp|Q9SZB4|RH43_ARATH;tr|A0A654FV32|A0A654FV32_ARATH	DEAD-box ATP-dependent RNA helicase 35 OS=Arabidopsis thaliana OX=3702 GN=RH35 PE=2 SV=1 >tr|A0A178U9F4|A0A178U9F4_ARATH RNA helicase OS=Arabidopsis thaliana OX=3702 GN=AXX17_At5g50060 PE=3 SV=1	2985.97	78.5781
177_1	tr|A0A853FJ81|A0A853FJ81_9SPHN	2.90991	NA	57510.3	AMLEDIAILTK;APGFGDR	1;0	1	1	0.0329	20027;6602	-	Chaperonin GroEL OS=Sphingomonas sp. R-74633 OX=2751188 GN=groL PE=4 SV=1	2892.69	87.6571
100_1	tr|Q9FNL5|Q9FNL5_ARATH	5.27614	NA	120252	LQGENSSLNER;SFILNQLLGR	1;1	2	2	0.0198	20702;18397	tr|A0A654G8Q3|A0A654G8Q3_ARATH;tr|A0A178U9S9|A0A178U9S9_ARATH;tr|Q56XN5|Q56XN5_ARATH	Similarity to guanylate binding protein OS=Arabidopsis thaliana OX=3702 PE=3 SV=1	2578.86	37.9244
50_1	tr|A0A7G2E410|A0A7G2E410_ARATH	2.18174	NA	43258.3	LGLIPIAADPR	1	1	1	0.0286	17701	tr|A0A178W5W0|A0A178W5W0_ARATH;tr|A0A1P8AMT1|A0A1P8AMT1_ARATH;tr|A0A654EJQ5|A0A654EJQ5_ARATH	DNA-directed RNA polymerases I and III subunit RPAC1 OS=Arabidopsis thaliana OX=3702 GN=AT9943_LOCUS4264 PE=3 SV=1	2557.74	98.3747
614_1	tr|A0A178URI8|A0A178URI8_ARATH	4.14324	NA	102304	GPITITAFGDVLQLPR;LISDVELAAER	1;1	2	2	0.0292	28007;19977	tr|A0A5S9Y358|A0A5S9Y358_ARATH	(thale cress) hypothetical protein OS=Arabidopsis thaliana OX=3702 GN=At5g09840 PE=4 SV=1 >tr|Q9FIC2|Q9FIC2_ARATH Emb|CAB71880.1 OS=Arabidopsis thaliana OX=3702 GN=MYH9.5 PE=1 SV=1	2321.64	40.7306
65_1	tr|A0A7G2F905|A0A7G2F905_ARATH	2.24016	NA	109124	AIHDQNFTGK;SNHYDALLAAEAR;VPGAAEASIR;VTQGDGPTTSGAADR	0;0;0;1	1	1	0.048	17543;17545;24852;13220;24880	tr|A0A5S9Y266|A0A5S9Y266_ARATH;sp|Q8VZG7|TSN1_ARATH	Ribonuclease OS=Arabidopsis thaliana OX=3702 GN=AT9943_LOCUS18566 PE=4 SV=1	2081.01	34.1149
504_1	tr|A0A654G8X0|A0A654G8X0_ARATH	2.76949	NA	39490.1	TAFFTVIPQR	1	1	1	0.0291	18910	tr|A0A178UF69|A0A178UF69_ARATH	tRNA (guanine(9)-N(1))-methyltransferase OS=Arabidopsis thaliana OX=3702 GN=AN1_LOCUS25005 PE=4 SV=1	1878.86	117.429
634_1	sp|P56801|RR8_ARATH	2.26614	NA	15469.6	DTIADIITSIR	1	1	1	0.0821	20026	-	30S ribosomal protein S8, chloroplastic OS=Arabidopsis thaliana OX=3702 GN=rps8 PE=3 SV=1 >tr|A0A1B1W4X7|A0A1B1W4X7_ARATH 30S ribosomal protein S8, chloroplastic OS=Arabidopsis thaliana OX=3702 GN=rps8 PE=3 SV=1	1793.59	179.359
25_1	sp|Q9C9C5|RL63_ARATH	5.6794	NA	26090.5	QLASGLLLVTGPFK;VNQAYVIGTSTK	1;1	2	2	0.1116	25087;21528	tr|A0A7G2E2Q5|A0A7G2E2Q5_ARATH;sp|Q9C9C6|RL62_ARATH;tr|A0A178WBP2|A0A178WBP2_ARATH;tr|A0A7G2E4G8|A0A7G2E4G8_ARATH;tr|A0A5S9WU73|A0A5S9WU73_ARATH	60S ribosomal protein L6-3 OS=Arabidopsis thaliana OX=3702 GN=RPL6C PE=2 SV=1 >tr|A0A178W8L4|A0A178W8L4_ARATH Ribosomal_L6e_N domain-containing protein OS=Arabidopsis thaliana OX=3702 GN=AXX17_At1g68410 PE=3 SV=1	706.369	37.1773
625_1	sp|Q9ZUF6|SBT18_ARATH	2.90991	NA	79965.2	EVTNVGAASSVYK	1	1	1	0.0172	22553	tr|A0A178VPX1|A0A178VPX1_ARATH;tr|A0A654ETI0|A0A654ETI0_ARATH	Subtilisin-like protease SBT1.8 OS=Arabidopsis thaliana OX=3702 GN=SBT1.8 PE=1 SV=1 >tr|A0A5S9WXG5|A0A5S9WXG5_ARATH Uncharacterized protein OS=Arabidopsis thaliana OX=3702 GN=C24_LOCUS7472 PE=3 SV=1	0	0
329_1	tr|A0A7G2FBN7|A0A7G2FBN7_ARATH	2.14101	NA	100165	TSEMYSVR	1	1	1	0.0089	13255	tr|F4KGW0|F4KGW0_ARATH;sp|Q8VZB2|HACD_ARATH;tr|A0A654FZY2|A0A654FZY2_ARATH;tr|A0A5S9Y304|A0A5S9Y304_ARATH	Very-long-chain (3R)-3-hydroxyacyl-CoA dehydratase OS=Arabidopsis thaliana OX=3702 GN=AT9943_LOCUS18805 PE=3 SV=1	0	0
681_1	tr|A0A178W9Y8|A0A178W9Y8_ARATH	2.90991	NA	31735.6	SPAEGAYSEGLLNAR	1	1	1	0.0523	26549	tr|A0A654EN28|A0A654EN28_ARATH	Rieske domain-containing protein OS=Arabidopsis thaliana OX=3702 GN=AXX17_At1g65710 PE=4 SV=1	0	0
229_1	tr|A0A7G2EHP4|A0A7G2EHP4_ARATH	2.54384	NA	54804.3	LYDPGYLNTAPVR	1	1	1	0.0263	25649	sp|Q9SJH7|CISY3_ARATH;tr|A0A5S9XM11|A0A5S9XM11_ARATH;sp|Q9LXS6|CISY2_ARATH;tr|A0A654FJ02|A0A654FJ02_ARATH;tr|A0A178VTY9|A0A178VTY9_ARATH	Citrate synthase OS=Arabidopsis thaliana OX=3702 GN=AT9943_LOCUS9268 PE=3 SV=1	0	0
136_1	tr|A0A178VV81|A0A178VV81_ARATH	2.90991	NA	123965	EAAEQEELQNR	1	1	1	0.0101	22370	sp|B5X0I6|VIP6_ARATH;tr|A0A654EX83|A0A654EX83_ARATH;tr|A0A5S9WXH1|A0A5S9WXH1_ARATH	VIP6 OS=Arabidopsis thaliana OX=3702 GN=AXX17_At2g05260 PE=4 SV=1	0	0
330_1	tr|A0A7G2F2S5|A0A7G2F2S5_ARATH	2.50665	NA	78191.3	SLIVLSHYLETGR	1	1	1	0.0185	25835	tr|A0A178UVY9|A0A178UVY9_ARATH;sp|Q9SZA3|EIF3K_ARATH	Eukaryotic translation initiation factor 3 subunit K OS=Arabidopsis thaliana OX=3702 GN=AT9943_LOCUS17391 PE=3 SV=1	0	0
146_2	sp|Q0WLB5|CLAH2_ARATH	2.76949	NA	193148	DPTLAVVAYR;EAAELAAESPQGILR;ESNFYDAEK;GNLPGAENLVVQR;GNMQLFSVDQQR;LNSYESLELSR;LQQFQGAVDAAR;TANLANNQIINYK;TVDNDLALK;VMDYINR;WLVLIGIAPGSPER;YIEGYVQK	0;0;0;0;0;0;0;0;0;0;1;0	1	1	0.0781	16873;26813;16808;23570;24692;22236;22072;25618;13692;12061;26114;13984	-	Clathrin heavy chain 2 OS=Arabidopsis thaliana OX=3702 GN=CHC2 PE=1 SV=1 >tr|A0A178VB65|A0A178VB65_ARATH Clathrin heavy chain OS=Arabidopsis thaliana OX=3702 GN=AXX17_At3g08110 PE=3 SV=1	0	0
207_1	sp|Q8L4Y5|ARP7_ARATH	2.54384	NA	39878.9	IISTVSSENHR	1	1	2	0.0303	20608;20609	tr|A0A654FJM8|A0A654FJM8_ARATH	Actin-related protein 7 OS=Arabidopsis thaliana OX=3702 GN=ARP7 PE=1 SV=1 >tr|A0A178VB04|A0A178VB04_ARATH (thale cress) hypothetical protein OS=Arabidopsis thaliana OX=3702 GN=AXX17_At3g55200 PE=3 SV=1	0	0
179_1	tr|A0A5S9WWM8|A0A5S9WWM8_ARATH	2.54384	NA	28842.9	TVEEVFSDFR	1	1	1	0.0391	20264	sp|Q8S8M9|ALFL6_ARATH;tr|A0A7G2DQR2|A0A7G2DQR2_ARATH;tr|A0A178VSB3|A0A178VSB3_ARATH;sp|Q8LA16|ALFL7_ARATH;tr|A0A7G2DT51|A0A7G2DT51_ARATH;tr|A0A1P8AYM4|A0A1P8AYM4_ARATH	(thale cress) hypothetical protein OS=Arabidopsis thaliana OX=3702 GN=AN1_LOCUS7296 PE=3 SV=1	0	0
349_1	tr|A0A2T2PUQ5|A0A2T2PUQ5_9BRAD	5.53898	NA	45265.1	NILGGVIFR;TVEAEAAHGTVTR	1;1	2	2	0.0545	13701;23063	tr|A0A2T2QH93|A0A2T2QH93_9BRAD;tr|A0A4Y9UR91|A0A4Y9UR91_9BRAD	Isocitrate dehydrogenase [NADP] OS=Bradyrhizobium sp. MOS003 OX=2133946 GN=C7G42_26230 PE=3 SV=1	0	0
566_1	sp|P39207|NDK1_ARATH	2.28037	NA	16489.5	NVIHGSDSVESAR	1	1	1	0.0872	23633	-	Nucleoside diphosphate kinase 1 OS=Arabidopsis thaliana OX=3702 GN=NDK1 PE=1 SV=1 >tr|A0A178UXQ6|A0A178UXQ6_ARATH Nucleoside diphosphate kinase OS=Arabidopsis thaliana OX=3702 GN=AXX17_At4g10580 PE=3 SV=1	0	0
564_1	tr|Q0WVA3|Q0WVA3_ARATH	2.58785	NA	29914.1	DFEQSVEAQETR	1	1	1	0.0456	24986	sp|Q9SDS7|VATC_ARATH	V-type proton ATPase subunit C (Fragment) OS=Arabidopsis thaliana OX=3702 GN=At1g12840 PE=2 SV=1	0	0
537_1	tr|A0A7G2ER90|A0A7G2ER90_ARATH	2.90991	NA	63834.7	IASGSNLVIATPGR	1	1	1	0.0246	23344	sp|Q9LIH9|RH51_ARATH	RNA helicase OS=Arabidopsis thaliana OX=3702 GN=AT9943_LOCUS11405 PE=3 SV=1	0	0
22_1	tr|A0A5S9Y707|A0A5S9Y707_ARATH	2.40803	NA	104412	VDYLPLLLSR	1	1	1	0.0105	19203	tr|A0A654G331|A0A654G331_ARATH;sp|Q9C587|RFC1_ARATH;tr|A0A1P8BA43|A0A1P8BA43_ARATH;tr|A0A178UF76|A0A178UF76_ARATH;tr|A0A7G2FCM3|A0A7G2FCM3_ARATH	Replication factor C subunit 1 OS=Arabidopsis thaliana OX=3702 GN=C24_LOCUS22816 PE=3 SV=1	0	0
20_2	tr|C0Z2L8|C0Z2L8_ARATH	2.90991	NA	29813	VDISDEAQK;VPVLETPEGSVFESNAIAR	0;1	1	1	0.1057	14113;29939	sp|O04487|EF1G1_ARATH	AT1G09640 protein OS=Arabidopsis thaliana OX=3702 GN=At1g09640 PE=1 SV=1	0	0
456_2	tr|Q944K7|Q944K7_ARATH	2.90991	NA	38154	FGLAVGVHNEEGR;VTIVQSSTVYNDTPATIDK	0;1	1	1	0.0925	23956;30111	tr|A0A7G2EV44|A0A7G2EV44_ARATH;sp|P32961|NRL1_ARATH	AT3g44310/T10D17_100 OS=Arabidopsis thaliana OX=3702 PE=2 SV=1	0	0
203_1	tr|A0A2T2PV31|A0A2T2PV31_9BRAD	2.03594	NA	19099.9	GGLVPAAIVAR	1	1	1	0.0629	14604	tr|A0A2T2QHG0|A0A2T2QHG0_9BRAD;tr|A0A4Y9UE12|A0A4Y9UE12_9BRAD	Xanthine-guanine phosphoribosyltransferase OS=Bradyrhizobium sp. MOS003 OX=2133946 GN=gpt PE=3 SV=1	0	0
454_1	tr|A0A514YJB3|A0A514YJB3_ARATH	2.12417	NA	35320.8	NILVIGPVPGQK	1	1	1	0.0375	20436	tr|A0A7G2FNE9|A0A7G2FNE9_ARATH;sp|P56771|CYF_ARATH	Cytochrome f OS=Arabidopsis thaliana OX=3702 GN=petA PE=3 SV=1	0	0
201_1	tr|Q8LA84|Q8LA84_ARATH	2.58785	NA	29421.3	GDLLLGDVAFQSR	1	1	1	0.0471	24095	sp|Q9SRH5|VDAC1_ARATH	Putative porin OS=Arabidopsis thaliana OX=3702 PE=2 SV=1	0	0
533_1	sp|Q8VXX4|RFC3_ARATH	2.45413	NA	40574.5	TLIMALLK	1	1	1	0.0226	11435	tr|A0A178UAT4|A0A178UAT4_ARATH;tr|A0A5S9Y7Q0|A0A5S9Y7Q0_ARATH;tr|A0A7G2FAT9|A0A7G2FAT9_ARATH	Replication factor C subunit 3 OS=Arabidopsis thaliana OX=3702 GN=RFC3 PE=2 SV=1 >tr|A0A654G4M8|A0A654G4M8_ARATH AAA domain-containing protein OS=Arabidopsis thaliana OX=3702 GN=AN1_LOCUS23505 PE=4 SV=1	0	0
519_1	sp|Q6DBG8|ARAD1_ARATH	5.15007	NA	50750.4	DLLFQVLEK;NAVLLVSDFGR	1;1	2	2	0.0447	16876;19253	-	Probable arabinosyltransferase ARAD1 OS=Arabidopsis thaliana OX=3702 GN=ARAD1 PE=1 SV=1 >tr|A0A178VSN1|A0A178VSN1_ARATH ARAD1 OS=Arabidopsis thaliana OX=3702 GN=AXX17_At2g31690 PE=3 SV=1	0	0
646_1	tr|A0A7G2FBK3|A0A7G2FBK3_ARATH	2.90991	NA	49575.2	ALESSLSPIVIFATNR	1	1	1	0.0354	28147	sp|Q9FMR9|RIN1_ARATH	RuvB-like helicase OS=Arabidopsis thaliana OX=3702 GN=AT9943_LOCUS19775 PE=3 SV=1	0	0
224_1	sp|Q8GXL7|GAT24_ARATH	2.76949	NA	32862	VQAVLLLLGGR	1	1	1	0.037	17780	tr|A0A7G2EMD1|A0A7G2EMD1_ARATH;tr|A0A178VAT4|A0A178VAT4_ARATH;tr|A0A178WGN1|A0A178WGN1_ARATH;tr|A0A5S9WP04|A0A5S9WP04_ARATH;sp|Q8H1G0|GAT28_ARATH;tr|A0A178V9K5|A0A178V9K5_ARATH;tr|A0A5S9XE59|A0A5S9XE59_ARATH;tr|A0A7G2EQT2|A0A7G2EQT2_ARATH;tr|A0A178V8H7|A0A178V8H7_ARATH;tr|B3H4L8|B3H4L8_ARATH	GATA transcription factor 24 OS=Arabidopsis thaliana OX=3702 GN=GATA24 PE=1 SV=2	0	0
92_1	sp|Q9S7N7|PSAG_ARATH	2.76949	NA	17074.8	FVFFNFQR	1	1	1	0.05	16864	tr|Q0J0V8|Q0J0V8_ORYSJ;tr|A0A654EK87|A0A654EK87_ARATH;tr|A0A178W7I8|A0A178W7I8_ARATH	Photosystem I reaction center subunit V, chloroplastic OS=Arabidopsis thaliana OX=3702 GN=PSAG PE=1 SV=1 >tr|A0A5S9WMM5|A0A5S9WMM5_ARATH PSI-G OS=Arabidopsis thaliana OX=3702 GN=C24_LOCUS4583 PE=3 SV=1	0	0
517_1	tr|A0A853FN14|A0A853FN14_9SPHN	2.76949	NA	93814.2	IDMSEFMEK	1	1	1	0.0105	17520	-	ATP-dependent chaperone ClpB OS=Sphingomonas sp. R-74633 OX=2751188 GN=clpB PE=4 SV=1	0	0
403_1	tr|F0WLE7|F0WLE7_9STRA	2.14101	NA	87578.9	VHYSLPNLNIYR	1	1	1	0.0156	25845	-	Uncharacterized protein AlNc14C144G7335 OS=Albugo laibachii Nc14 OX=890382 GN=AlNc14C144G7335 PE=4 SV=1	0	0
361_1	tr|A0A1P8B178|A0A1P8B178_ARATH	2.90991	NA	27336.7	CVTDQTLDVTSR	1	1	1	0.0492	24166	tr|A0A5S9WY89|A0A5S9WY89_ARATH;tr|A8MR04|A8MR04_ARATH;sp|Q39211|NRPB3_ARATH;sp|Q39212|RPD3B_ARATH;tr|Q8LAJ1|Q8LAJ1_ARATH;tr|A0A1P8B195|A0A1P8B195_ARATH	DNA-directed RNA polymerase family protein OS=Arabidopsis thaliana OX=3702 GN=NRPB3 PE=1 SV=1	0	0
139_1	tr|O65551|O65551_ARATH	2.90991	NA	326394	LQEAVADEHSR	1	1	2	0.0038	20888;20890	tr|A0A654F6G1|A0A654F6G1_ARATH;tr|A0A178UW02|A0A178UW02_ARATH;tr|A0A5S9XXG6|A0A5S9XXG6_ARATH;tr|A0A7G2F770|A0A7G2F770_ARATH;tr|A0A178VUN8|A0A178VUN8_ARATH;tr|Q9ZQ38|Q9ZQ38_ARATH;tr|A0A5S9X0Z1|A0A5S9X0Z1_ARATH	Uncharacterized protein AT4g30990 OS=Arabidopsis thaliana OX=3702 GN=F6I18.100 PE=4 SV=1	0	0
112_1	tr|A0A7G2E565|A0A7G2E565_ARATH	2.76949	NA	47895.3	QNTLVVLNDMLR	1	1	1	0.0273	24568	tr|A0A178WM82|A0A178WM82_ARATH;tr|F4I0L1|F4I0L1_ARATH;tr|A0A654EMH2|A0A654EMH2_ARATH	(thale cress) hypothetical protein OS=Arabidopsis thaliana OX=3702 GN=AT9943_LOCUS5034 PE=4 SV=1	0	0
494_1	sp|Q9C9Q8|PMTT_ARATH	5.53898	NA	77847.2	ITAQEVVSSGSITK;TYDLVHADNLLSLQTSQPR	1;1	2	2	0.0482	24639;30586	tr|A0A7G2E8D6|A0A7G2E8D6_ARATH;tr|A0A178W769|A0A178W769_ARATH	Probable pectin methyltransferase QUA2 OS=Arabidopsis thaliana OX=3702 GN=QUA2 PE=1 SV=2 >tr|A0A654ERM6|A0A654ERM6_ARATH Methyltransferase OS=Arabidopsis thaliana OX=3702 GN=AN1_LOCUS6870 PE=3 SV=1	0	0
511_1	tr|B7F7U0|B7F7U0_ORYSJ	2.76949	NA	123749	VGQIIAQLLSER	1	1	1	0.0104	22602	sp|Q9ZTZ7|KEA1_ARATH;tr|A0A5S9S441|A0A5S9S441_ARATH;tr|A0A178W449|A0A178W449_ARATH	OSJNBa0032F06.20 protein OS=Oryza sativa subsp. japonica OX=39947 GN=Os04g0682800 PE=4 SV=1	0	0
380_1	sp|Q8W4E6|HPAT1_ARATH	3.9513	NA	40946.8	SSSSDISIDPVIELPR	1	1	1	0.0437	28123	-	Hydroxyproline O-arabinosyltransferase 1 OS=Arabidopsis thaliana OX=3702 GN=HPAT1 PE=1 SV=1 >tr|A0A178UGC6|A0A178UGC6_ARATH Hydroxyproline O-arabinosylatransferase 1 (Fragment) OS=Arabidopsis thaliana OX=3702 GN=AT5G25265.1 PE=2 SV=1 >tr|A0A384KAX2|A0A384KAX2_ARATH Uncharacterized protein OS=Arabidopsis thaliana OX=3702 GN=AXX17_At5g25130 PE=4 SV=1	0	0
624_1	sp|P93819|MDHC1_ARATH	3.9513	NA	35548.3	NGDWSIVQGLPIDEVSR	1	1	1	0.0512	29199	tr|B9DHX4|B9DHX4_ARATH	Malate dehydrogenase 1, cytoplasmic OS=Arabidopsis thaliana OX=3702 GN=MDH1 PE=1 SV=2 >tr|A0A178W4H0|A0A178W4H0_ARATH Malate dehydrogenase OS=Arabidopsis thaliana OX=3702 GN=AXX17_At1g03690 PE=3 SV=1	0	0
667_1	tr|A0A7G2FCA3|A0A7G2FCA3_ARATH	5.03563	NA	65930	ALSSVMLAIQR;EEDFGAFLDR	1;1	2	2	0.0348	19202;19456	sp|F4KCL7|OE64M_ARATH	(thale cress) hypothetical protein OS=Arabidopsis thaliana OX=3702 GN=AT9943_LOCUS18711 PE=4 SV=1	0	0
46_1	tr|A8MRQ5|A8MRQ5_ARATH	5.31333	NA	68157.4	FFGNFLDFR;STLSPNIIILCR	1;1	2	2	0.032	18438;24027	tr|A0A5S9XUT2|A0A5S9XUT2_ARATH	Bifunctional inhibitor/lipid-transfer protein/seed storage 2S albumin superfamily protein OS=Arabidopsis thaliana OX=3702 GN=At4g22485 PE=1 SV=2	0	0
536_1	tr|A0A5S9XC36|A0A5S9XC36_ARATH	2.03594	NA	121236	TGSSSSESNTNPHR	1	1	1	0.0133	25349	tr|A0A7G2EQ06|A0A7G2EQ06_ARATH	Uncharacterized protein OS=Arabidopsis thaliana OX=3702 GN=C24_LOCUS12648 PE=4 SV=1	0	0
182_1	sp|O82645|IQM1_ARATH	2.07162	NA	55462.2	SIFVLSTTR	1	1	1	0.0184	14601	tr|A0A178VU23|A0A178VU23_ARATH;tr|A0A1P8B3J0|A0A1P8B3J0_ARATH;tr|F4JVX1|F4JVX1_ARATH;tr|A0A5S9X1J3|A0A5S9X1J3_ARATH;sp|O64851|IQM4_ARATH;tr|A0A1P8B0V5|A0A1P8B0V5_ARATH;tr|B3H796|B3H796_ARATH	IQ domain-containing protein IQM1 OS=Arabidopsis thaliana OX=3702 GN=IQM1 PE=1 SV=1 >tr|A0A178V1B8|A0A178V1B8_ARATH (thale cress) hypothetical protein OS=Arabidopsis thaliana OX=3702 GN=AXX17_At4g37870 PE=4 SV=1	0	0
137_1	tr|A0A178UCK1|A0A178UCK1_ARATH	2.76949	NA	47551.6	TPSLIFEYVNSTDFK;VLGTDELNAYLNK	1;0	1	1	0.0685	28439;25168	tr|A0A5S9YIY2|A0A5S9YIY2_ARATH;tr|A0A7G2ERG9|A0A7G2ERG9_ARATH;sp|Q08467|CSK21_ARATH;tr|A0A178VIQ4|A0A178VIQ4_ARATH;tr|A0A654FFC7|A0A654FFC7_ARATH;sp|Q08466|CSK22_ARATH;tr|A0A7G2FJI5|A0A7G2FJI5_ARATH	CKA1 OS=Arabidopsis thaliana OX=3702 GN=AXX17_At5g67460 PE=3 SV=1	0	0
27_1	tr|A0A853FRK1|A0A853FRK1_9SPHN	2.76949	NA	50124	TVLIQELINNIAK	1	1	1	0.0275	25490	-	F0F1 ATP synthase subunit beta OS=Sphingomonas sp. R-74633 OX=2751188 GN=atpD PE=4 SV=1	0	0
658_1	tr|A0A654FHA6|A0A654FHA6_ARATH	2.90991	NA	32136.1	VYVGQGQDGISAVK	1	1	1	0.0467	24660	tr|A0A178VIU9|A0A178VIU9_ARATH;tr|A0A5S9XCP5|A0A5S9XCP5_ARATH;tr|Q8LAM1|Q8LAM1_ARATH;sp|O04311|JAL33_ARATH	Uncharacterized protein OS=Arabidopsis thaliana OX=3702 GN=AN1_LOCUS13030 PE=3 SV=1	0	0
178_1	tr|A0A7G2F7M4|A0A7G2F7M4_ARATH	2.90991	NA	140530	LEALAADLYALSR	1	1	1	0.0105	24390	tr|A0A178ULJ1|A0A178ULJ1_ARATH;sp|Q9LYK7|PESC_ARATH	Pescadillo homolog OS=Arabidopsis thaliana OX=3702 GN=AT9943_LOCUS19133 PE=3 SV=1	0	0
593_1	tr|A0A178WFG5|A0A178WFG5_ARATH	2.76949	NA	64342.8	LDTETFGEFSR	1	1	1	0.018	22015	sp|Q9C658|DCP5_ARATH	DCP5 OS=Arabidopsis thaliana OX=3702 GN=AXX17_At1g26440 PE=4 SV=1	0	0
119_2	sp|Q96321|IMPA1_ARATH	5.45375	NA	58607.9	EDNMVEIR;EQAVWALGNVAGDSPR;IQTVIQAGVVPK;NATWTLSNFCR;SPPIEEVISAGVVPR	0;0;1;0;1	2	2	0.1165	14136;27800;20843;23611;26745	-	Importin subunit alpha-1 OS=Arabidopsis thaliana OX=3702 GN=IMPA1 PE=1 SV=2 >tr|A0A178VHS3|A0A178VHS3_ARATH Importin subunit alpha OS=Arabidopsis thaliana OX=3702 GN=AXX17_At3g06590 PE=3 SV=1	0	0
119_1	sp|O80480|IMPA4_ARATH	2.54384	NA	59408.7	NATWTLSNFCR;VVIEQGAVPIFVK	0;1	1	1	0.0446	23611;24260	tr|A0A5S9TEM2|A0A5S9TEM2_ARATH	Importin subunit alpha-4 OS=Arabidopsis thaliana OX=3702 GN=IMPA4 PE=1 SV=1 >tr|A0A178WMY7|A0A178WMY7_ARATH Importin subunit alpha OS=Arabidopsis thaliana OX=3702 GN=AXX17_At1g09150 PE=3 SV=1	0	0
591_1	tr|A0A0P0V8T4|A0A0P0V8T4_ORYSJ	2.12417	NA	80682.1	TDLDTLLMPILEMLYNASR	1	1	1	0.0266	30811	-	Dymeclin OS=Oryza sativa subsp. japonica OX=39947 GN=Os01g0773100 PE=3 SV=1	0	0
595_1	sp|Q9SB42|STKLS_ARATH	7.57492	NA	40249.7	IWGSNGVLVTGK;TEDDIEFAK;VVNTGLSIGK	1;1;1	3	3	0.0842	20348;15801;13669	tr|A0A654FSK0|A0A654FSK0_ARATH	GLABROUS1 enhancer-binding protein-like OS=Arabidopsis thaliana OX=3702 GN=GEBPL PE=1 SV=1 >tr|A0A178V1T9|A0A178V1T9_ARATH (thale cress) hypothetical protein OS=Arabidopsis thaliana OX=3702 GN=AXX17_At4g29110 PE=3 SV=1	0	0
154_1	tr|A0A178UB17|A0A178UB17_ARATH	2.90991	NA	84361	ITDSTELSDYR	1	1	1	0.0156	21975	tr|A0A7G2FCX7|A0A7G2FCX7_ARATH;tr|Q9FNM3|Q9FNM3_ARATH;tr|A0A1P8B9B1|A0A1P8B9B1_ARATH;tr|A0A178UM29|A0A178UM29_ARATH;tr|A0A5S9YBY7|A0A5S9YBY7_ARATH;tr|Q9FJ37|Q9FJ37_ARATH;tr|A0A5S9YB62|A0A5S9YB62_ARATH;tr|Q8GTX9|Q8GTX9_ARATH;tr|A0A7G2FDW2|A0A7G2FDW2_ARATH	Uncharacterized protein OS=Arabidopsis thaliana OX=3702 GN=AXX17_At5g39580 PE=4 SV=1	0	0
111_1	tr|A0A1P8BCJ5|A0A1P8BCJ5_ARATH	2.76949	NA	40662.5	EELQLLQEPGSYVGEVVK	1	1	1	0.0499	29955	tr|A0A7G2FBV7|A0A7G2FBV7_ARATH;tr|Q42271|Q42271_ARATH;sp|Q94BQ2|PRS8B_ARATH;tr|Q0E2X6|Q0E2X6_ORYSJ;sp|Q9C5U3|PRS8A_ARATH	Regulatory particle triple-A ATPase 6A OS=Arabidopsis thaliana OX=3702 GN=RPT6A PE=3 SV=1	0	0
309_1	tr|A0A5S6R937|A0A5S6R937_ORYSJ	2.76949	NA	67734.6	GFVISDWQGIDR	1	1	1	0.0192	24126	tr|Q8W112|Q8W112_ARATH;tr|A0A178ULA6|A0A178ULA6_ARATH;tr|A0A1P8BG25|A0A1P8BG25_ARATH	Os03g0749300 protein OS=Oryza sativa subsp. japonica OX=39947 GN=OSJNBa0069E14.7 PE=3 SV=1	0	0
171_1	tr|A0A654GEX7|A0A654GEX7_ARATH	2.76949	NA	28320.6	FFSQTNLEENEAASK	1	1	1	0.0581	28121	sp|Q0WPN7|CGR3_ARATH;tr|A0A178UES6|A0A178UES6_ARATH;tr|A0A7G2FK34|A0A7G2FK34_ARATH	Uncharacterized protein OS=Arabidopsis thaliana OX=3702 GN=AN1_LOCUS26911 PE=4 SV=1	0	0
173_1	tr|Q0DRC2|Q0DRC2_ORYSJ	2.76949	NA	64217.6	VWEFGIPVVIK	1	1	1	0.0192	21706	tr|A0A7G2DVT0|A0A7G2DVT0_ARATH;tr|A4FVN8|A4FVN8_ARATH;tr|A0A178W6N8|A0A178W6N8_ARATH;tr|A0A5S9TQX8|A0A5S9TQX8_ARATH;tr|A0A654EDP6|A0A654EDP6_ARATH;tr|Q9XIJ3|Q9XIJ3_ARATH	Os03g0397500 protein OS=Oryza sativa subsp. japonica OX=39947 GN=Os03g0397500 PE=4 SV=1	0	0
594_1	tr|A0A5S9X9W2|A0A5S9X9W2_ARATH	2.03594	NA	65690.4	HLVLLLNK	1	1	1	0.0137	12700	tr|A0A7G2EGJ1|A0A7G2EGJ1_ARATH;sp|Q9M8Z5|NSN1_ARATH;tr|A0A654F6I4|A0A654F6I4_ARATH	CP-type G domain-containing protein OS=Arabidopsis thaliana OX=3702 GN=C24_LOCUS11870 PE=4 SV=1	0	0
298_1	sp|Q93VR9|SEH1_ARATH	4.94585	NA	35673.5	VFELLNPLELK;WLAVAELALPEDK	1;1	2	2	0.0736	22322;25253	tr|A0A5S9WS05|A0A5S9WS05_ARATH;tr|A0A654ELA4|A0A654ELA4_ARATH	Protein SEH1 OS=Arabidopsis thaliana OX=3702 GN=SEH1 PE=1 SV=1 >tr|A0A178WA50|A0A178WA50_ARATH SEH1H OS=Arabidopsis thaliana OX=3702 GN=AXX17_At1g57850 PE=3 SV=1	0	0
575_1	tr|A0A2T2QIJ9|A0A2T2QIJ9_9BRAD	2.28037	NA	72564	SFYFLEMNTR	1	1	1	0.0149	22159	tr|A0A2T2PSX0|A0A2T2PSX0_9BRAD	Propionyl-CoA carboxylase OS=Bradyrhizobium sp. MOS002 OX=2133947 GN=C7G41_20440 PE=4 SV=1	0	0
608_1	tr|A8MQH7|A8MQH7_ARATH	2.29979	NA	40848	ASSVHAYVVFETEQSAAASLAHNMSLIDGNHVRVDR	1	1	1	0.0989	32213	tr|Q9LUK6|Q9LUK6_ARATH;tr|Q8LCE5|Q8LCE5_ARATH;tr|A0A178UHT2|A0A178UHT2_ARATH;tr|A0A7G2FEW9|A0A7G2FEW9_ARATH	AT5G46840 protein OS=Arabidopsis thaliana OX=3702 GN=MZA15.26 PE=1 SV=1	0	0
544_1	tr|A0A7G2FJ03|A0A7G2FJ03_ARATH	2.76949	NA	61150.5	LLNEQILNLSK	1	1	1	0.0206	21627	tr|F4KF39|F4KF39_ARATH;sp|Q9FIB6|PS12A_ARATH;tr|B3H6B0|B3H6B0_ARATH;tr|A0A1P8BHB1|A0A1P8BHB1_ARATH;tr|A0A654GE34|A0A654GE34_ARATH;tr|F4KFD7|F4KFD7_ARATH;tr|A0A178UGS0|A0A178UGS0_ARATH;tr|A0A654FZY5|A0A654FZY5_ARATH;sp|Q8VWK0|PS12B_ARATH	(thale cress) hypothetical protein OS=Arabidopsis thaliana OX=3702 GN=AT9943_LOCUS23072 PE=3 SV=1	0	0
551_1	tr|Q9SUI9|Q9SUI9_ARATH	2.90991	NA	33303.8	GLGLEYTVISVGK	1	1	1	0.043	22898	tr|A0A7G2EV18|A0A7G2EV18_ARATH;sp|Q01908|ATPG1_ARATH	ATP synthase gamma chain, chloroplast (Fragment) OS=Arabidopsis thaliana OX=3702 GN=atpC1 PE=2 SV=1	0	0
629_1	tr|A0A2T2PS01|A0A2T2PS01_9BRAD	2.76949	NA	37936.7	EDVTDIVLNIK	1	1	1	0.0321	21023	tr|A0A2T2QIN0|A0A2T2QIN0_9BRAD;tr|A0A4Y9UXS4|A0A4Y9UXS4_9BRAD	DNA-directed RNA polymerase subunit alpha OS=Bradyrhizobium sp. MOS003 OX=2133946 GN=rpoA PE=3 SV=1	0	0
424_1	tr|A0A5S9XV87|A0A5S9XV87_ARATH	2.76949	NA	51957.4	TFIAIKPDGVQR	1	1	2	0.0257	23137;23138	tr|F0WEZ2|F0WEZ2_9STRA;tr|F4JPD8|F4JPD8_ARATH;tr|B9DHH1|B9DHH1_ARATH;tr|A0A0P0WR33|A0A0P0WR33_ORYSJ;tr|A0A7G2EZL5|A0A7G2EZL5_ARATH;sp|Q8LAH8|NDK4_ARATH;sp|O49203|NDK3_ARATH	Nucleoside diphosphate kinase OS=Arabidopsis thaliana OX=3702 GN=AN1_LOCUS19124 PE=3 SV=1	0	0
526_1	tr|A0A0P0VC01|A0A0P0VC01_ORYSJ	2.29979	NA	28327.9	SSWNSPYYDTSSYGAGSGGGGGGGR	1	1	1	0.089	31183	-	Os01g0915900 protein OS=Oryza sativa subsp. japonica OX=39947 GN=Os01g0915900 PE=4 SV=1	0	0
553_1	tr|A0A178V2E0|A0A178V2E0_ARATH	5.53898	NA	17890.3	LLAVPLFELYDNVQR;YGPVISTIPQQLSR	1;1	2	2	0.1859	28612;26865	sp|Q8GXS3|CFIS2_ARATH;tr|A0A7G2F7C3|A0A7G2F7C3_ARATH	Uncharacterized protein OS=Arabidopsis thaliana OX=3702 GN=AXX17_At4g29490 PE=3 SV=1	0	0
552_1	tr|A0A5S9YBJ2|A0A5S9YBJ2_ARATH	2.54384	NA	92915.4	EFALVFSR	1	1	1	0.0097	13172	sp|F4K4J0|THO5B_ARATH	Uncharacterized protein OS=Arabidopsis thaliana OX=3702 GN=C24_LOCUS24311 PE=3 SV=1	0	0
64_1	tr|F4IFG2|F4IFG2_ARATH	2.76949	NA	89780.7	TAIQNATGPR	1	1	1	0.0124	14720	tr|A0A654FV82|A0A654FV82_ARATH;tr|A0A7G2EC88|A0A7G2EC88_ARATH;tr|A0A654EUB9|A0A654EUB9_ARATH;tr|A0A5S9WXY8|A0A5S9WXY8_ARATH;sp|Q8S944|DRP3A_ARATH;tr|A0A7G2E8K5|A0A7G2E8K5_ARATH;sp|Q8LFT2|DRP3B_ARATH;tr|A0A178UUQ6|A0A178UUQ6_ARATH;tr|A0A1P8AX46|A0A1P8AX46_ARATH	Dynamin related protein OS=Arabidopsis thaliana OX=3702 GN=DRP3B PE=1 SV=1	0	0
2_1	tr|A0A5S9WA78|A0A5S9WA78_ARATH	2.66083	NA	24230.2	AQIWDTAGQER	1	1	1	0.0505	21368	tr|A0A7G2FMX4|A0A7G2FMX4_ARATH;tr|Q2A9Y1|Q2A9Y1_BRAOL;tr|A0A7G2DSE8|A0A7G2DSE8_ARATH;tr|A0A5S9Y2F6|A0A5S9Y2F6_ARATH;sp|Q9LK99|RAA1G_ARATH;tr|A0A654E7W8|A0A654E7W8_ARATH;tr|Q0JJB4|Q0JJB4_ORYSJ;sp|Q9LH50|RAA4D_ARATH;tr|A0A5S9XAK9|A0A5S9XAK9_ARATH;tr|A0A0P0XQE6|A0A0P0XQE6_ORYSJ;sp|P28187|RAA5C_ARATH;tr|B9FGS7|B9FGS7_ORYSJ;tr|A0A654ENM5|A0A654ENM5_ARATH;tr|A0A178WEV5|A0A178WEV5_ARATH;sp|Q9SN35|RAA1D_…	Uncharacterized protein OS=Arabidopsis thaliana OX=3702 GN=C24_LOCUS2826 PE=4 SV=1	0	0
212_1	sp|P17094|RL31_ARATH	2.76949	NA	44530.7	QSLLTQTSR	1	1	1	0.0231	14864	tr|A8MQQ1|A8MQQ1_ARATH;tr|Q0WLE7|Q0WLE7_ARATH;tr|Q8H154|Q8H154_ARATH;tr|A0A7G2E0L9|A0A7G2E0L9_ARATH	60S ribosomal protein L3-1 OS=Arabidopsis thaliana OX=3702 GN=ARP1 PE=1 SV=5 >tr|A0A178WDT7|A0A178WDT7_ARATH RPL3A OS=Arabidopsis thaliana OX=3702 GN=AXX17_At1g39210 PE=3 SV=1	0	0
277_1	tr|A0A654FE11|A0A654FE11_ARATH	2.26614	NA	26600	ICVFYALVK	1	1	1	0.0373	17096	tr|A0A178U8A3|A0A178U8A3_ARATH;tr|A0A7G2EPL2|A0A7G2EPL2_ARATH;tr|Q9LHC4|Q9LHC4_ARATH	Uncharacterized protein OS=Arabidopsis thaliana OX=3702 GN=AN1_LOCUS14567 PE=4 SV=1	0	0
651_1	tr|A0A178WKP3|A0A178WKP3_ARATH	2.76949	NA	19796.6	SFGFVTFLER	1	1	1	0.0565	19583	-	(thale cress) hypothetical protein OS=Arabidopsis thaliana OX=3702 GN=AXX17_At1g14230 PE=1 SV=1 >tr|Q0WRA3|Q0WRA3_ARATH ATPase E1 OS=Arabidopsis thaliana OX=3702 GN=ATE1 PE=1 SV=1	0	0
216_1	sp|Q9FJX3|VDAC2_ARATH	2.76949	NA	29576.5	TAAVGEVYR	1	1	1	0.0326	13104	tr|F4K3R8|F4K3R8_ARATH;tr|A0A178UUR9|A0A178UUR9_ARATH;tr|A0A2H1ZE94|A0A2H1ZE94_ARATH;tr|A0A7G2FKP9|A0A7G2FKP9_ARATH	Mitochondrial outer membrane protein porin 2 OS=Arabidopsis thaliana OX=3702 GN=VDAC2 PE=1 SV=1 >tr|A0A5S9YIL5|A0A5S9YIL5_ARATH Uncharacterized protein OS=Arabidopsis thaliana OX=3702 GN=AN1_LOCUS27091 PE=3 SV=1	0	0
489_1	sp|Q9FGI6|NDUS1_ARATH	2.90991	NA	81473.3	NPAIIVGAGLFNR	1	1	1	0.0174	23078	tr|A0A178UK51|A0A178UK51_ARATH;tr|B9DFQ9|B9DFQ9_ARATH;tr|A0A7G2FGL7|A0A7G2FGL7_ARATH;tr|A0A654G5S8|A0A654G5S8_ARATH;tr|A0A5S9Y8R5|A0A5S9Y8R5_ARATH;tr|Q8L7R7|Q8L7R7_ARATH	NADH dehydrogenase [ubiquinone] iron-sulfur protein 1, mitochondrial OS=Arabidopsis thaliana OX=3702 GN=EMB1467 PE=1 SV=2	0	0
619_1	tr|F0WC04|F0WC04_9STRA	2.76949	NA	51996.4	NPDALELLR	1	1	1	0.0194	15021	-	Uncharacterized protein ALNC14_048280 OS=Albugo laibachii Nc14 OX=890382 GN=ALNC14_048280 PE=3 SV=1	0	0
12_1	sp|O65639|CSP1_ARATH	2.03594	NA	30068.5	AVNVTAPGGGSLK	1	1	1	0.0435	18667	tr|A0A178UVZ7|A0A178UVZ7_ARATH;tr|A0A654FVY1|A0A654FVY1_ARATH;tr|A0A1P8B8F3|A0A1P8B8F3_ARATH;tr|A0A5S9XZ26|A0A5S9XZ26_ARATH	Cold shock protein 1 OS=Arabidopsis thaliana OX=3702 GN=CSP1 PE=1 SV=1	0	0
192_1	tr|A0A2T2Q6T4|A0A2T2Q6T4_9BRAD	2.02336	NA	40575.3	LFLIESPIK	1	1	1	0.024	15552	tr|A0A2T2QTY5|A0A2T2QTY5_9BRAD;tr|A0A4Y9UMP2|A0A4Y9UMP2_9BRAD	Cycloisomerase OS=Bradyrhizobium sp. MOS003 OX=2133946 GN=C7G42_03835 PE=3 SV=1	0	0
520_1	tr|A0A5S9XNV9|A0A5S9XNV9_ARATH	2.12417	NA	119067	SFLEFVMFSR	1	1	1	0.0097	21119	tr|F4JHZ4|F4JHZ4_ARATH;tr|Q56WY9|Q56WY9_ARATH;tr|A0A178V0F5|A0A178V0F5_ARATH;tr|A0A654FKU2|A0A654FKU2_ARATH;tr|A0A7G2EU84|A0A7G2EU84_ARATH;tr|Q8GXP6|Q8GXP6_ARATH	Glycos_transf_1 domain-containing protein OS=Arabidopsis thaliana OX=3702 GN=C24_LOCUS16776 PE=4 SV=1	0	0
508_1	sp|Q93ZX1|RFC4_ARATH	2.58785	NA	37484	DFAAVAVGSNHR	1	1	1	0.0354	20628	tr|F4HY43|F4HY43_ARATH;tr|F4HY46|F4HY46_ARATH;tr|F4HY45|F4HY45_ARATH	Replication factor C subunit 4 OS=Arabidopsis thaliana OX=3702 GN=RFC4 PE=1 SV=1 >tr|A0A178WH05|A0A178WH05_ARATH (thale cress) hypothetical protein OS=Arabidopsis thaliana OX=3702 GN=AXX17_At1g22770 PE=3 SV=1	0	0
393_1	tr|A0A178UDD0|A0A178UDD0_ARATH	2.29979	NA	50612.7	GYEEGAVGSGR	1	1	1	0.0233	16202	tr|A0A7G2F8T3|A0A7G2F8T3_ARATH;sp|Q9C5J8|OEP80_ARATH	TOC75-V OS=Arabidopsis thaliana OX=3702 GN=At5g19620 PE=4 SV=1	0	0
502_1	sp|P42763|ERD14_ARATH	2.76949	NA	20773.8	VATEESSAEVTDR	1	1	1	0.0703	24147	-	Dehydrin ERD14 OS=Arabidopsis thaliana OX=3702 GN=ERD14 PE=1 SV=1 >tr|A0A178WC69|A0A178WC69_ARATH ERD14 OS=Arabidopsis thaliana OX=3702 GN=AXX17_At1g70630 PE=3 SV=1	0	0
440_1	tr|A0A178U868|A0A178U868_ARATH	2.76949	NA	32668.5	WVEIISWEPR	1	1	1	0.0346	22312	sp|F4JZ24|P4H10_ARATH;tr|A0A654GEJ5|A0A654GEJ5_ARATH;tr|F4JZ25|F4JZ25_ARATH;tr|A0A5S9YJI2|A0A5S9YJI2_ARATH	Fe2OG dioxygenase domain-containing protein OS=Arabidopsis thaliana OX=3702 GN=AXX17_At5g65990 PE=4 SV=1	0	0
578_1	sp|P24806|XTH24_ARATH	2.76949	NA	30736.1	IILTVDDTPIR	1	1	1	0.0409	20929	-	Xyloglucan endotransglucosylase/hydrolase protein 24 OS=Arabidopsis thaliana OX=3702 GN=XTH24 PE=1 SV=2 >tr|A0A384LKB4|A0A384LKB4_ARATH Xyloglucan endotransglucosylase/hydrolase OS=Arabidopsis thaliana OX=3702 GN=AXX17_At4g34700 PE=3 SV=1 >tr|Q0WLB0|Q0WLB0_ARATH Xyloglucan endotransglucosylase/hydrolase OS=Arabidopsis thaliana OX=3702 GN=At4g30270 PE=2 SV=1	0	0
442_1	sp|O23252|IF4E1_ARATH	2.76949	NA	26502.8	NASNEAAQVSIGK	1	1	1	0.0553	21737	tr|A0A654FQV2|A0A654FQV2_ARATH;tr|A0A7G2F5B1|A0A7G2F5B1_ARATH	Eukaryotic translation initiation factor 4E-1 OS=Arabidopsis thaliana OX=3702 GN=EIF4E1 PE=1 SV=1 >tr|A0A384LDT9|A0A384LDT9_ARATH mRNA cap-binding protein OS=Arabidopsis thaliana OX=3702 GN=AXX17_At4g21190 PE=3 SV=1 >tr|Q54A13|Q54A13_ARATH mRNA cap-binding protein OS=Arabidopsis thaliana OX=3702 GN=CUM1 PE=2 SV=1	0	0
1_1	tr|A0A654G6Y6|A0A654G6Y6_ARATH	2.12417	NA	36038.6	ALLDVGLIR	1	1	1	0.0286	13204	sp|Q8LBI1|RL51_ARATH;sp|P49227|RL52_ARATH;tr|A0A7G2ELE1|A0A7G2ELE1_ARATH;tr|A0A5S9XG23|A0A5S9XG23_ARATH;tr|A0A654FBV7|A0A654FBV7_ARATH;tr|F4J912|F4J912_ARATH	Ribosomal_L18_c domain-containing protein OS=Arabidopsis thaliana OX=3702 GN=AN1_LOCUS24140 PE=3 SV=1	0	0
554_1	sp|Q8RXH2|NUP85_ARATH	2.76949	NA	80797.5	IAYGSVSPFALLQSR	1	1	1	0.0209	27325	tr|A0A7G2F5J0|A0A7G2F5J0_ARATH	Nuclear pore complex protein NUP85 OS=Arabidopsis thaliana OX=3702 GN=NUP85 PE=1 SV=1 >tr|A0A178V2H2|A0A178V2H2_ARATH Nuclear pore complex protein Nup85 OS=Arabidopsis thaliana OX=3702 GN=AXX17_At4g37720 PE=3 SV=1	0	0
62_1	tr|F4HU00|F4HU00_ARATH	2.90991	NA	90920.5	ADIGIAVADATDAAR	1	1	1	0.0182	24839	tr|A0A1P8BD43|A0A1P8BD43_ARATH;tr|A0A7G2ES79|A0A7G2ES79_ARATH;sp|Q43128|PMA10_ARATH;tr|A0A7G2FGZ3|A0A7G2FGZ3_ARATH;tr|A0A654FDK9|A0A654FDK9_ARATH;sp|Q9M2A0|PMA8_ARATH;tr|A0A1P8AMR6|A0A1P8AMR6_ARATH;sp|Q9SU58|PMA4_ARATH;tr|A0A654ESD3|A0A654ESD3_ARATH;tr|A0A7G2DTV9|A0A7G2DTV9_ARATH;tr|A0A178VNE6|A0A178VNE6_ARATH;tr|A0A1P8AYX4|A0A1P8AYX4_ARATH;sp|P20649|PMA1_ARATH;tr|Q93ZM8|Q93ZM8_ARATH;sp|Q42556|PM…	Plasma membrane ATPase OS=Arabidopsis thaliana OX=3702 GN=HA9 PE=1 SV=2	0	0
599_1	sp|P94072|GL33_ARATH	2.90991	NA	21822.3	AAVTPAFAPAYAGINGLGVSLAR	1	1	2	0.109	30656;30655	tr|A0A178UHR1|A0A178UHR1_ARATH	Germin-like protein subfamily 3 member 3 OS=Arabidopsis thaliana OX=3702 GN=GER3 PE=1 SV=1 >tr|A0A5S9Y5Y3|A0A5S9Y5Y3_ARATH Germin-like protein OS=Arabidopsis thaliana OX=3702 GN=AN1_LOCUS22861 PE=3 SV=1	0	0
353_1	tr|A8MQR3|A8MQR3_ARATH	2.26614	NA	37139.1	LQEFIELVR	1	1	1	0.0279	18025	sp|Q9M2V9|MAEA_ARATH;tr|A0A178VC63|A0A178VC63_ARATH;tr|A0A5S9XKX2|A0A5S9XKX2_ARATH	LisH/CRA/RING-U-box domains-containing protein OS=Arabidopsis thaliana OX=3702 GN=At3g55070 PE=1 SV=1	0	0
69_1	tr|A0A654F8H8|A0A654F8H8_ARATH	2.03594	NA	35354.2	IVELGGHNYSK	1	1	1	0.0367	20004	tr|A0A384KQ28|A0A384KQ28_ARATH	Uncharacterized protein OS=Arabidopsis thaliana OX=3702 GN=AN1_LOCUS13291 PE=3 SV=1	0	0
466_1	tr|A0A7G2FF47|A0A7G2FF47_ARATH	2.76949	NA	128102	TTLLFFR	1	1	1	0.0062	11290	tr|A0A178UTN6|A0A178UTN6_ARATH	(thale cress) hypothetical protein OS=Arabidopsis thaliana OX=3702 GN=AT9943_LOCUS19346 PE=4 SV=1	0	0
369_1	tr|A0A1P8AWY1|A0A1P8AWY1_ARATH	4.46211	NA	61791.9	QIFDEVWR;SVDIVVGDVGEPSTLK	1;1	2	2	0.0426	16549;27376	tr|A0A7G2DTQ6|A0A7G2DTQ6_ARATH;tr|Q9FWQ6|Q9FWQ6_ARATH;tr|A0A1P8AWU9|A0A1P8AWU9_ARATH;tr|A0A178WDD3|A0A178WDD3_ARATH;sp|Q8W4D6|HC173_ARATH	High chlorophyll fluorescence phenotype 173 OS=Arabidopsis thaliana OX=3702 GN=HCF173 PE=1 SV=1	0	0
475_1	sp|Q9SKZ1|PUR_ARATH	3.9513	NA	32181.2	AVTGGGGGGGGSDVELVSK	1	1	1	0.0642	27246	tr|A0A178VVW2|A0A178VVW2_ARATH	Transcription factor Pur-alpha 1 OS=Arabidopsis thaliana OX=3702 GN=PURA1 PE=1 SV=2 >tr|A0A178VXA3|A0A178VXA3_ARATH (thale cress) hypothetical protein OS=Arabidopsis thaliana OX=3702 GN=AXX17_At2g28380 PE=3 SV=1	0	0
211_1	tr|A0A2T2QUF0|A0A2T2QUF0_9BRAD	2.90991	NA	40612.6	TDQYGGSIENR	1	1	1	0.0293	20523	tr|A0A178VWD6|A0A178VWD6_ARATH;tr|A0A4Y9UWM9|A0A4Y9UWM9_9BRAD	Alkene reductase OS=Bradyrhizobium sp. MOS002 OX=2133947 GN=C7G41_01350 PE=4 SV=1	0	0
104_1	sp|Q38890|GUN25_ARATH	2.76949	NA	69147.5	LAGAQLLLSR	1	1	1	0.0161	15048	tr|Q9STD9|Q9STD9_BRANA;tr|C0Z2S7|C0Z2S7_ARATH	Endoglucanase 25 OS=Arabidopsis thaliana OX=3702 GN=KOR PE=1 SV=1 >tr|A0A178UPV5|A0A178UPV5_ARATH Endoglucanase OS=Arabidopsis thaliana OX=3702 GN=AXX17_At5g48570 PE=3 SV=1	0	0
631_1	sp|O49607|SBT16_ARATH	4.94585	NA	80995.5	SATPYDYGSGHLNLGR;TATNVGQAEAVYR	1;1	2	2	0.038	28063;23807	-	Subtilisin-like protease SBT1.6 OS=Arabidopsis thaliana OX=3702 GN=SBT1.6 PE=2 SV=1 >tr|A0A178V235|A0A178V235_ARATH (thale cress) hypothetical protein OS=Arabidopsis thaliana OX=3702 GN=AXX17_At4g39960 PE=3 SV=1	0	0
236_1	tr|A0A7G2EH38|A0A7G2EH38_ARATH	2.76949	NA	13867.4	DVQEASVYEGYTLPK	1	1	1	0.122	28008	tr|A0A7G2EI06|A0A7G2EI06_ARATH;sp|Q8LPJ7|RS262_ARATH;tr|A0A654F0N4|A0A654F0N4_ARATH;sp|Q9LYK9|RS263_ARATH;sp|P49206|RS261_ARATH;tr|A0A5S9XN14|A0A5S9XN14_ARATH	40S ribosomal protein S26 OS=Arabidopsis thaliana OX=3702 GN=AT9943_LOCUS9058 PE=3 SV=1	0	0
234_1	tr|A0A1P8BDR8|A0A1P8BDR8_ARATH	2.76949	NA	53960.2	NATSGQNTEDESHLWNGISASGK	1	1	1	0.0479	31227	tr|A0A654FXU1|A0A654FXU1_ARATH;tr|A0A7G2FAD7|A0A7G2FAD7_ARATH;tr|A0A5S9Y0Y5|A0A5S9Y0Y5_ARATH;tr|A0A178ULK4|A0A178ULK4_ARATH;sp|Q9LYW0|Y5325_ARATH	Phototropic-responsive NPH3 family protein OS=Arabidopsis thaliana OX=3702 GN=At5g03250 PE=1 SV=1	0	0
373_1	sp|Q9M7X9|CITRX_ARATH	7.9026	NA	20656.7	GLPTLFFISPDPSK;VDTDDEYEFAR	1;1	2	2	0.1366	26330;23412	tr|A0A178VMT6|A0A178VMT6_ARATH;tr|A0A7G2EG46|A0A7G2EG46_ARATH	Thioredoxin-like protein CITRX, chloroplastic OS=Arabidopsis thaliana OX=3702 GN=CITRX PE=1 SV=1	0	0
215_1	sp|Q9LDZ0|HSP7J_ARATH	2.90991	NA	72945.7	VQSIVAEIFGK	1	1	1	0.0161	19256	tr|A0A7G2F688|A0A7G2F688_ARATH;tr|A0A178UPX1|A0A178UPX1_ARATH;tr|A0A5S9Y3J7|A0A5S9Y3J7_ARATH	Heat shock 70 kDa protein 10, mitochondrial OS=Arabidopsis thaliana OX=3702 GN=HSP70-10 PE=1 SV=1	0	0
460_1	tr|A0A7G2DTJ8|A0A7G2DTJ8_ARATH	2.40803	NA	21118.3	SLLGGLCNAFSGLMNSSSNGMMNGSILSQQQHR	1	1	1	0.1684	32193	sp|Q84JG5|HLL_ARATH;tr|A0A178WJU5|A0A178WJU5_ARATH	(thale cress) hypothetical protein OS=Arabidopsis thaliana OX=3702 GN=AT9943_LOCUS1519 PE=3 SV=1	0	0
415_1	tr|F4JRV2|F4JRV2_ARATH	3.9513	NA	21084.6	TFMTNLVSWEAVSAR	1	1	1	0.0806	28095	sp|P21276|SODF1_ARATH	Superoxide dismutase OS=Arabidopsis thaliana OX=3702 GN=FSD1 PE=1 SV=1	0	0
649_1	tr|A0A7G2F5X3|A0A7G2F5X3_ARATH	2.76949	NA	110507	NTGPVSTQAASER	1	1	1	0.0133	22392	sp|Q941L0|CESA3_ARATH	Cellulose synthase OS=Arabidopsis thaliana OX=3702 GN=AT9943_LOCUS18372 PE=3 SV=1	0	0
590_1	sp|F4HXV6|NU155_ARATH	2.54384	NA	159913	SLLEDFFTR	1	1	1	0.0061	17480	tr|A0A7G2DUS3|A0A7G2DUS3_ARATH	Nuclear pore complex protein NUP155 OS=Arabidopsis thaliana OX=3702 GN=NUP155 PE=1 SV=1 >tr|A0A178WJ50|A0A178WJ50_ARATH NUP155 OS=Arabidopsis thaliana OX=3702 GN=AXX17_At1g15530 PE=3 SV=1	0	0
419_1	tr|A0A654END7|A0A654END7_ARATH	2.02336	NA	116924	ILSALLTGVNR	1	1	1	0.0105	18276	tr|A0A0P0XJ52|A0A0P0XJ52_ORYSJ;tr|F4IDC2|F4IDC2_ARATH;tr|Q9C9E2|Q9C9E2_ARATH;tr|B3TIK7|B3TIK7_ARATH;tr|A0A178W3Z7|A0A178W3Z7_ARATH;tr|A0A5S9WTA4|A0A5S9WTA4_ARATH	(thale cress) hypothetical protein OS=Arabidopsis thaliana OX=3702 GN=AN1_LOCUS6277 PE=3 SV=1	0	0
15_1	sp|Q93W22|RL103_ARATH	2.76949	NA	24913.2	VAIGQVLLSVR	1	1	1	0.0498	18220	tr|C0Z3F6|C0Z3F6_ARATH;sp|Q08770|RL102_ARATH;tr|A0A1P8AUU3|A0A1P8AUU3_ARATH;sp|Q93VT9|RL101_ARATH;tr|A0A7G2E352|A0A7G2E352_ARATH;tr|Q9XHG5|Q9XHG5_ARATH	60S ribosomal protein L10-3 OS=Arabidopsis thaliana OX=3702 GN=RPL10C PE=2 SV=1 >tr|A0A178W7N6|A0A178W7N6_ARATH SAG24 OS=Arabidopsis thaliana OX=3702 GN=AXX17_At1g60330 PE=3 SV=1	0	0
149_1	sp|P47999|CYSKP_ARATH	2.90991	NA	41629.9	YLSTQLFQSIR	1	1	1	0.0281	23342	-	Cysteine synthase, chloroplastic/chromoplastic OS=Arabidopsis thaliana OX=3702 GN=OASB PE=1 SV=2 >tr|A0A384KAY1|A0A384KAY1_ARATH Cysteine synthase OS=Arabidopsis thaliana OX=3702 GN=AXX17_At2g41270 PE=3 SV=1 >tr|Q0WW95|Q0WW95_ARATH Cysteine synthase OS=Arabidopsis thaliana OX=3702 GN=At2g43750 PE=2 SV=1	0	0
37_1	tr|A8MQE5|A8MQE5_ARATH	2.50665	NA	48584.6	EIEAIGGNTSASASR	1	1	1	0.0333	25390	sp|Q9ZU25|MPPA1_ARATH;sp|O04308|MPPA2_ARATH;tr|A0A178VGY5|A0A178VGY5_ARATH;tr|A0A654ETF0|A0A654ETF0_ARATH	Insulinase (Peptidase family M16) protein OS=Arabidopsis thaliana OX=3702 GN=At1g51980 PE=1 SV=1	0	0
392_1	tr|A0A7G2FD63|A0A7G2FD63_ARATH	2.29979	NA	98441.8	DFGSFTNFR	1	1	1	0.0104	16479	sp|Q9FMX0|SODF3_ARATH;tr|A0A7G2FEG9|A0A7G2FEG9_ARATH;tr|A0A178UE22|A0A178UE22_ARATH;tr|A0A1S6Q8C1|A0A1S6Q8C1_ARATH	Protein-S-isoprenylcysteine O-methyltransferase OS=Arabidopsis thaliana OX=3702 GN=AT9943_LOCUS19863 PE=3 SV=1	0	0
503_1	tr|F4IX26|F4IX26_ARATH	2.45413	NA	34296.4	IVMGLFGEVVPK	1	1	1	0.0383	21745	tr|F4IX28|F4IX28_ARATH;sp|P34791|CP20C_ARATH;tr|A0A7G2EW04|A0A7G2EW04_ARATH	Rotamase CYP 4 OS=Arabidopsis thaliana OX=3702 GN=ROC4 PE=1 SV=1	0	0
107_1	tr|A0A7G2E4W6|A0A7G2E4W6_ARATH	2.54384	NA	59922.8	TILLLAGFK	1	1	1	0.0175	13370	tr|A0A178WD24|A0A178WD24_ARATH;tr|Q94C73|Q94C73_ARATH	(thale cress) hypothetical protein OS=Arabidopsis thaliana OX=3702 GN=AT9943_LOCUS4633 PE=3 SV=1	0	0
122_1	tr|A0A654FTD4|A0A654FTD4_ARATH	2.76949	NA	44942.2	VAEQYITAFGNIAK	1	1	1	0.0341	26391	tr|Q9T082|Q9T082_ARATH;tr|A0A7G2F177|A0A7G2F177_ARATH;tr|A0A178UVT3|A0A178UVT3_ARATH	PHB domain-containing protein OS=Arabidopsis thaliana OX=3702 GN=AN1_LOCUS19529 PE=3 SV=1	0	0
675_1	sp|P49211|RL321_ARATH	2.28037	NA	15493.5	ASQLDVVVTNR	1	1	1	0.0827	19565	-	60S ribosomal protein L32-1 OS=Arabidopsis thaliana OX=3702 GN=RPL32A PE=2 SV=2 >tr|A0A178V453|A0A178V453_ARATH (thale cress) hypothetical protein OS=Arabidopsis thaliana OX=3702 GN=AXX17_At4g21240 PE=3 SV=1	0	0
168_1	tr|A0A7G2FBT9|A0A7G2FBT9_ARATH	6.61213	NA	62929.9	GTALQQLLQLSGR;TLEALAAMWQTR	1;1	2	2	0.043	23966;24092	tr|Q56Z28|Q56Z28_ARATH;tr|A0A654G0A7|A0A654G0A7_ARATH;tr|Q9LFN2|Q9LFN2_ARATH;tr|A0A178UCI2|A0A178UCI2_ARATH;tr|A0A5S9Y390|A0A5S9Y390_ARATH;tr|A0A178UA74|A0A178UA74_ARATH;tr|Q8GX58|Q8GX58_ARATH	(thale cress) hypothetical protein OS=Arabidopsis thaliana OX=3702 GN=AT9943_LOCUS18872 PE=4 SV=1	0	0
433_1	tr|A0A654FY85|A0A654FY85_ARATH	2.76949	NA	71914.7	ITPNQNIVLCDIK	1	1	1	0.0202	26429	sp|Q9LZ66|SIR_ARATH	Assimilatory sulfite reductase (ferredoxin) OS=Arabidopsis thaliana OX=3702 GN=AN1_LOCUS21263 PE=3 SV=1	0	0
74_1	sp|Q9C7C4|EML1_ARATH	2.76949	NA	36889.5	LVSSGISGNESAEALIGR	1	1	1	0.055	28427	tr|A0A178VB56|A0A178VB56_ARATH;tr|A0A178V9V5|A0A178V9V5_ARATH	Protein EMSY-LIKE 1 OS=Arabidopsis thaliana OX=3702 GN=EML1 PE=1 SV=1 >tr|A0A178V8U6|A0A178V8U6_ARATH (thale cress) hypothetical protein OS=Arabidopsis thaliana OX=3702 GN=AXX17_At3g12140 PE=4 SV=1	0	0
61_1	tr|A0A2T2Q3X4|A0A2T2Q3X4_9BRAD	2.2149	NA	40521.7	VLVTLLHEMQK	1	1	1	0.0281	22245	tr|A0A2T2QPT2|A0A2T2QPT2_9BRAD;tr|A0A4Y9USY2|A0A4Y9USY2_9BRAD	Acetyl-CoA C-acyltransferase OS=Bradyrhizobium sp. MOS003 OX=2133946 GN=C7G42_14475 PE=3 SV=1	0	0
18_1	tr|A0A5S9WXW8|A0A5S9WXW8_ARATH	2.28037	NA	27573.6	IGLGDPAVNK	1	1	1	0.0369	13564	tr|A0A178VQX2|A0A178VQX2_ARATH;tr|A0A654ESF6|A0A654ESF6_ARATH;tr|A0A7G2EAA0|A0A7G2EAA0_ARATH	AAI domain-containing protein OS=Arabidopsis thaliana OX=3702 GN=C24_LOCUS7550 PE=3 SV=1	0	0
644_1	sp|O80452|AMPD_ARATH	2.76949	NA	95069.8	NPFPVFFLR	1	1	1	0.0107	17723	-	AMP deaminase OS=Arabidopsis thaliana OX=3702 GN=AMPD PE=1 SV=2 >tr|A0A178VY66|A0A178VY66_ARATH AMP deaminase OS=Arabidopsis thaliana OX=3702 GN=AXX17_At2g35140 PE=3 SV=1	0	0
636_1	sp|Q0WW26|COPG_ARATH	2.76949	NA	98428.5	IIDGTLLTQIER	1	1	1	0.0135	23666	-	Coatomer subunit gamma OS=Arabidopsis thaliana OX=3702 GN=At4g34450 PE=1 SV=2 >tr|A0A384LAW6|A0A384LAW6_ARATH Coatomer subunit gamma OS=Arabidopsis thaliana OX=3702 GN=AXX17_At4g39420 PE=3 SV=1 >tr|B9DHT9|B9DHT9_ARATH Coatomer subunit gamma OS=Arabidopsis thaliana OX=3702 GN=At4g34450 PE=2 SV=1	0	0
605_1	tr|A0A1P8B4B4|A0A1P8B4B4_ARATH	2.76949	NA	45313.9	SDSDLSVFFR	1	1	1	0.0248	18712	sp|Q9SMY7|PME44_ARATH	Pectinesterase OS=Arabidopsis thaliana OX=3702 GN=PME44 PE=1 SV=1	0	0
570_1	tr|A0A178UTW6|A0A178UTW6_ARATH	2.26614	NA	21066.1	TVLAVGPGPK	1	1	1	0.0518	12400	-	Aminoacyl-tRNA hydrolase OS=Arabidopsis thaliana OX=3702 GN=AXX17_At4g37710 PE=4 SV=1 >tr|F4JV77|F4JV77_ARATH Aminoacyl-tRNA hydrolase OS=Arabidopsis thaliana OX=3702 GN=At4g32900 PE=1 SV=1	0	0
399_1	tr|A0A7G2FPF5|A0A7G2FPF5_ARATH	5.31333	NA	51449.3	ASFHNFSYR;LDLIDPYTCTPLIVR	1;1	2	2	0.0538	17495;28608	sp|Q9LVA0|BAG7_ARATH;tr|A0A654GDA9|A0A654GDA9_ARATH;tr|A0A178ULD7|A0A178ULD7_ARATH	(thale cress) hypothetical protein OS=Arabidopsis thaliana OX=3702 GN=AT9943_LOCUS22857 PE=4 SV=1	0	0
81_1	tr|A0A178WHA0|A0A178WHA0_ARATH	2.50665	NA	96423.3	IGDQGQLVSSK	1	1	1	0.0126	17576	tr|A0A654EDG1|A0A654EDG1_ARATH;tr|B3H6L4|B3H6L4_ARATH;tr|A0A5S9W3W6|A0A5S9W3W6_ARATH;tr|A0A7G2DX04|A0A7G2DX04_ARATH;tr|Q9SFY4|Q9SFY4_ARATH	CUE domain-containing protein OS=Arabidopsis thaliana OX=3702 GN=AXX17_At1g28140 PE=4 SV=1	0	0
435_1	sp|O80446|PDXL4_ARATH	2.90991	NA	8136.11	GGVIMDVVNAEQAR	1	1	1	0.1772	25318	sp|O80448|PDX11_ARATH;tr|A0A7G2F4R3|A0A7G2F4R3_ARATH;tr|A0A5S9X571|A0A5S9X571_ARATH;sp|Q8L940|PDX13_ARATH;tr|A0A7G2EII3|A0A7G2EII3_ARATH	Pyridoxal 5'-phosphate synthase PDX1-like 4 OS=Arabidopsis thaliana OX=3702 GN=PDX1L4 PE=3 SV=1 >tr|A0A654F1A6|A0A654F1A6_ARATH (thale cress) hypothetical protein OS=Arabidopsis thaliana OX=3702 GN=AN1_LOCUS10283 PE=3 SV=1	0	0
583_1	tr|A0A0K6GJ27|A0A0K6GJ27_9AGAM	2.76949	NA	28719.9	ELAEEGYSGCEVR;FVMESGAK	1;0	1	1	0.0802	25988;10446	-	40S ribosomal protein S3-1 [Arabidopsis thaliana] OS=Rhizoctonia solani OX=456999 GN=RSOLAG22IIIB_07049 PE=3 SV=1	0	0
638_1	sp|Q9S713|STT7_ARATH	2.76949	NA	63212	TVTETIDEISDGR	1	1	1	0.0231	24930	tr|A0A654EM93|A0A654EM93_ARATH	Serine/threonine-protein kinase STN7, chloroplastic OS=Arabidopsis thaliana OX=3702 GN=STN7 PE=1 SV=1 >tr|A0A178W9J0|A0A178W9J0_ARATH (thale cress) hypothetical protein OS=Arabidopsis thaliana OX=3702 GN=AXX17_At1g62920 PE=4 SV=1	0	0
437_1	sp|O04209|CLC2_ARATH	2.26614	NA	28819.4	LTSQPPSEEAAAPPK	1	1	1	0.0581	26371	tr|A0A5S9X5L6|A0A5S9X5L6_ARATH	Clathrin light chain 2 OS=Arabidopsis thaliana OX=3702 GN=CLC2 PE=1 SV=1 >tr|A0A178W0Q3|A0A178W0Q3_ARATH Clathrin light chain OS=Arabidopsis thaliana OX=3702 GN=AXX17_At2g37070 PE=3 SV=1	0	0
474_1	tr|A0A1I9LPN4|A0A1I9LPN4_ARATH	2.90991	NA	26228.2	IDSNGVASALLEER	1	1	1	0.0588	25563	tr|A0A7G2EP35|A0A7G2EP35_ARATH;sp|Q9LHE5|TO401_ARATH	Translocase of the outer mitochondrial membrane 40 OS=Arabidopsis thaliana OX=3702 GN=TOM40 PE=1 SV=1	0	0
467_1	tr|A8MSD0|A8MSD0_ARATH	2.76949	NA	52746.6	SITPETQQDQIR	1	1	1	0.0256	24561	sp|O22446|HDA19_ARATH	Histone deacetylase OS=Arabidopsis thaliana OX=3702 GN=HD1 PE=1 SV=1	0	0
315_1	tr|A0A654EYY3|A0A654EYY3_ARATH	2.54384	NA	120148	SSSILASGSSRGFHGDSVVQQIDMAFGNSNR	1	1	1	0.0287	32147	tr|A0A5S9X2H8|A0A5S9X2H8_ARATH;sp|P93028|UBE11_ARATH	E1 ubiquitin-activating enzyme OS=Arabidopsis thaliana OX=3702 GN=AN1_LOCUS9416 PE=3 SV=1	0	0
498_1	tr|A8MSF2|A8MSF2_ARATH	11.3588	NA	23873.8	QGGGVVITGVDGGGNAAK;SGDQVVYTSSFFGDELWPADK;TAIQAKPDSVYFVVSR;TIEVEVDKPLGLTLGQK	1;1;1;1	4	4	0.3214	26843;31127;28555;28950	tr|Q9FFJ2|Q9FFJ2_ARATH;tr|A0A5S9Y595|A0A5S9Y595_ARATH	Rubredoxin family protein OS=Arabidopsis thaliana OX=3702 GN=ENH1 PE=1 SV=1	0	0
339_1	tr|A0A5S9WUI8|A0A5S9WUI8_ARATH	2.76949	NA	48138.8	VMDMYEFMNSK	1	1	1	0.0257	24163	sp|Q9C9Q5|RRA2_ARATH;tr|A0A7G2E633|A0A7G2E633_ARATH;sp|Q9LN62|RRA3_ARATH;tr|A0A178WB78|A0A178WB78_ARATH	Glycosyltransferase OS=Arabidopsis thaliana OX=3702 GN=C24_LOCUS6437 PE=3 SV=1	0	0
630_1	tr|A0A1B1W4T7|A0A1B1W4T7_ARATH	2.90991	NA	78631.8	LGIQSFQPILVEGR	1	1	1	0.0206	26846	sp|P56763|RPOC1_ARATH	DNA-directed RNA polymerase subunit beta' OS=Arabidopsis thaliana OX=3702 GN=rpoC1 PE=3 SV=1	0	0
397_1	tr|A0A4Y9UY18|A0A4Y9UY18_9BRAD	2.26614	NA	26796.3	VPLHTLR	1	1	1	0.029	9464	tr|A0A2T2PS13|A0A2T2PS13_9BRAD;tr|A0A2T2QIV1|A0A2T2QIV1_9BRAD;tr|A0A853FHE7|A0A853FHE7_9SPHN	30S ribosomal protein S3 OS=Bradyrhizobium sp. MOS001 OX=2133948 GN=rpsC PE=3 SV=1	0	0
31_1	tr|A0A178WFJ2|A0A178WFJ2_ARATH	2.90991	NA	168887	VTSVAASPGFIFLGR	1	1	1	0.01	26360	tr|A0A5S9WL89|A0A5S9WL89_ARATH;sp|Q9C811|NU160_ARATH;tr|A0A178WFA0|A0A178WFA0_ARATH;tr|A0A654EGL9|A0A654EGL9_ARATH;tr|A0A178WF46|A0A178WF46_ARATH;tr|A0A7G2DZT6|A0A7G2DZT6_ARATH;tr|A0A7G2E182|A0A7G2E182_ARATH	SAR1 OS=Arabidopsis thaliana OX=3702 GN=AXX17_At1g34080 PE=4 SV=1	0	0
463_1	sp|P36210|RK121_ARATH	5.19028	NA	20062.7	IGSEISSLTLEEAR;ILVDYLQDK	1;1	2	2	0.1204	26073;16933	tr|Q8LBJ7|Q8LBJ7_ARATH;sp|P36212|RK123_ARATH;tr|A0A5S9XH20|A0A5S9XH20_ARATH;tr|A0A178V6Q1|A0A178V6Q1_ARATH	50S ribosomal protein L12-1, chloroplastic OS=Arabidopsis thaliana OX=3702 GN=RPL12A PE=2 SV=1 >tr|A0A178VJ19|A0A178VJ19_ARATH (thale cress) hypothetical protein OS=Arabidopsis thaliana OX=3702 GN=AXX17_At3g30330 PE=3 SV=1	0	0
461_1	sp|Q42403|TRXH3_ARATH	2.28037	NA	13100.8	FIAPVFADLAK	1	1	1	0.0932	19288	tr|Q42015|Q42015_ARATH	Thioredoxin H3 OS=Arabidopsis thaliana OX=3702 GN=TRX3 PE=1 SV=1 >tr|A0A178U9K5|A0A178U9K5_ARATH (thale cress) hypothetical protein OS=Arabidopsis thaliana OX=3702 GN=AXX17_At5g40920 PE=4 SV=1	0	0
142_1	tr|F4IJ44|F4IJ44_ARATH	2.26614	NA	32780.9	TVMFSLGK	1	1	1	0.0277	10845	sp|P25071|CML12_ARATH;tr|A0A7G2EI63|A0A7G2EI63_ARATH;tr|A0A178VN60|A0A178VN60_ARATH	Calcium-binding EF hand family protein OS=Arabidopsis thaliana OX=3702 GN=TCH3 PE=1 SV=1	0	0
346_1	tr|A0A5S9XD98|A0A5S9XD98_ARATH	2.76949	NA	57720.9	ATGCNVLLIQK	1	1	1	0.0205	20005	sp|Q9LV21|TCPD_ARATH	T-complex protein 1 subunit delta OS=Arabidopsis thaliana OX=3702 GN=C24_LOCUS13055 PE=3 SV=1	0	0
333_1	tr|A0A0P0VET4|A0A0P0VET4_ORYSJ	3.9513	NA	98095.4	AVPLALGILCISNPK;LSEGYLTLAR	1;0	1	1	0.0278	26918;17365	-	26S proteasome non-ATPase regulatory subunit 2 homolog OS=Oryza sativa subsp. japonica OX=39947 GN=Os02g0146700 PE=3 SV=1	0	0
567_1	sp|Q9CA67|CHLP_ARATH	2.90991	NA	51804.7	VALVGDAAGYVTK	1	1	1	0.0278	21152	-	Geranylgeranyl diphosphate reductase, chloroplastic OS=Arabidopsis thaliana OX=3702 GN=CHLP PE=1 SV=1 >tr|A0A178W817|A0A178W817_ARATH Geranylgeranyl reductase OS=Arabidopsis thaliana OX=3702 GN=AXX17_At1g68850 PE=3 SV=1	0	0
643_1	sp|Q94KD0|TA15B_ARATH	2.76949	NA	42290.1	QEASYEDAATEK	1	1	1	0.0284	23052	-	Transcription initiation factor TFIID subunit 15b OS=Arabidopsis thaliana OX=3702 GN=TAF15B PE=1 SV=1 >tr|A0A178UTZ9|A0A178UTZ9_ARATH TAF15b OS=Arabidopsis thaliana OX=3702 GN=AXX17_At5g57840 PE=4 SV=1	0	0
348_1	tr|A0A178W856|A0A178W856_ARATH	2.90991	NA	42204.3	LTVPVQNFPSLLEK	1	1	1	0.0378	27075	tr|A0A1P8ATX3|A0A1P8ATX3_ARATH;tr|Q8LDC0|Q8LDC0_ARATH	(thale cress) hypothetical protein OS=Arabidopsis thaliana OX=3702 GN=At1g43860 PE=3 SV=1 >tr|Q9MAR2|Q9MAR2_ARATH At1g43860 OS=Arabidopsis thaliana OX=3702 GN=At1g43860 PE=1 SV=1	0	0
300_1	tr|A0A0P0W1Y3|A0A0P0W1Y3_ORYSJ	2.58785	NA	48966.9	FGCTLEFVTNK;GFGGIGGILR;SQEGSQFCR	0;1;0	1	1	0.0686	22335;12621;16702	-	Eukaryotic peptide chain release factor subunit 1-3 (ERF1-3) OS=Oryza sativa subsp. japonica OX=39947 GN=OSJNBa0004L11.18 PE=3 SV=1	0	0
534_1	sp|P49209|RL91_ARATH	2.76949	NA	22003.9	TALSHVDNLISGVTR	1	1	1	0.0773	27058	tr|A0A178WEG1|A0A178WEG1_ARATH;tr|A0A7G2E161|A0A7G2E161_ARATH;tr|Q9C885|Q9C885_ARATH;tr|Q8LCC2|Q8LCC2_ARATH	60S ribosomal protein L9-1 OS=Arabidopsis thaliana OX=3702 GN=RPL9B PE=1 SV=3 >tr|A0A178W8D1|A0A178W8D1_ARATH (thale cress) hypothetical protein OS=Arabidopsis thaliana OX=3702 GN=AXX17_At1g33850 PE=3 SV=1	0	0
148_1	tr|F4IX90|F4IX90_ARATH	2.54384	NA	62438	SLWLMQGMFR	1	1	1	0.0181	21252	sp|Q39033|PLCD2_ARATH;tr|A0A5S9XAG6|A0A5S9XAG6_ARATH	Phosphoinositide phospholipase C OS=Arabidopsis thaliana OX=3702 GN=PLC2 PE=1 SV=1	0	0
169_1	tr|A0A178U9V6|A0A178U9V6_ARATH	2.76949	NA	29111.4	ACVTCCYR	1	1	1	0.0291	16452	sp|Q9LFR3|GASAE_ARATH;tr|A0A654G140|A0A654G140_ARATH;tr|C0Z2Q6|C0Z2Q6_ARATH	GASA14 OS=Arabidopsis thaliana OX=3702 GN=AXX17_At5g14390 PE=3 SV=1	0	0
684_1	sp|Q9LIS3|GAE6_ARATH	2.90991	NA	50538.4	VYNLGNTSPVPVGR	1	1	1	0.0304	25551	-	UDP-glucuronate 4-epimerase 6 OS=Arabidopsis thaliana OX=3702 GN=GAE6 PE=1 SV=1 >tr|A0A384LE13|A0A384LE13_ARATH (thale cress) hypothetical protein OS=Arabidopsis thaliana OX=3702 GN=AXX17_At3g25720 PE=4 SV=1 >tr|I1VCA6|I1VCA6_ARATH UDP-D-glucuronate 4-epimerase 6 (Fragment) OS=Arabidopsis thaliana OX=3702 GN=GAE6 PE=2 SV=1	0	0
530_1	tr|A0A7G2FKW2|A0A7G2FKW2_ARATH	5.35734	NA	38468.4	DDELTILDVR;YNTDEGVFR	1;1	2	2	0.0559	19192;16761	tr|A0A178UFD3|A0A178UFD3_ARATH;tr|A0A5S9YGT6|A0A5S9YGT6_ARATH;sp|Q9FKT5|THOC3_ARATH	(thale cress) hypothetical protein OS=Arabidopsis thaliana OX=3702 GN=AT9943_LOCUS22302 PE=4 SV=1	0	0
17_1	tr|A0A1P8AV08|A0A1P8AV08_ARATH	2.26614	NA	56000.2	EPVFSFWLNR	1	1	1	0.0193	21858	tr|B9DHJ1|B9DHJ1_ARATH;tr|A0A7G2DT14|A0A7G2DT14_ARATH;sp|O65390|APA1_ARATH;tr|Q8H7F3|Q8H7F3_ARATH;tr|A0A5S9TY91|A0A5S9TY91_ARATH	Aspartic proteinase A1 OS=Arabidopsis thaliana OX=3702 GN=APA1 PE=1 SV=1	0	0
96_1	sp|Q9SII0|H2AV2_ARATH	2.76949	NA	14361	GDEELDTLIK	1	1	1	0.0735	17599	tr|A0A178V2I8|A0A178V2I8_ARATH;sp|Q9T0H7|H2A8_ARATH;sp|O23628|H2AV1_ARATH;sp|Q9C944|H2AV3_ARATH;tr|A0A5S9XRY3|A0A5S9XRY3_ARATH;tr|F4JT33|F4JT33_ARATH;tr|A0A178UYL4|A0A178UYL4_ARATH;tr|F0WAI4|F0WAI4_9STRA;tr|A0A5S9XQA7|A0A5S9XQA7_ARATH;tr|A0A654FM41|A0A654FM41_ARATH	Probable histone H2A variant 2 OS=Arabidopsis thaliana OX=3702 GN=At2g38810 PE=2 SV=1 >tr|A0A384KDC8|A0A384KDC8_ARATH Histone H2A OS=Arabidopsis thaliana OX=3702 GN=AXX17_At2g35700 PE=3 SV=1 >tr|Q0WRN0|Q0WRN0_ARATH Histone H2A OS=Arabidopsis thaliana OX=3702 GN=At2g38810 PE=2 SV=1	0	0
340_1	tr|A0A5S9X1L6|A0A5S9X1L6_ARATH	2.76949	NA	77245.3	EEETFGGLGAFR	1	1	1	0.0167	22272	sp|O80983|FTSH4_ARATH;tr|A0A654EWA1|A0A654EWA1_ARATH	AAA domain-containing protein OS=Arabidopsis thaliana OX=3702 GN=C24_LOCUS8859 PE=3 SV=1	0	0
71_1	tr|A0A4Y9UNZ0|A0A4Y9UNZ0_9BRAD	2.66083	NA	26098.6	NIAAELILGVTR	1	1	1	0.0484	21276	tr|A0A2T2QUF2|A0A2T2QUF2_9BRAD;tr|A0A2T2Q7M7|A0A2T2Q7M7_9BRAD	OmpW family protein OS=Bradyrhizobium sp. MOS001 OX=2133948 GN=CT676_27340 PE=3 SV=1	0	0
157_2	tr|A3CA68|A3CA68_ORYSJ	5.41656	NA	49705.3	AFVHWYVGEGMEEGEFSEAR;AVFVDLEPTVIDEVR;EDAANNFAR;LSVDYGK;TIQFVDWCPTGFK;TVGGGDDAFNTFFSETGAGK	0;0;0;0;1;1	2	2	0.1863	31092;28023;14183;8075;27205;29709	tr|Q0DNZ2|Q0DNZ2_ORYSJ;sp|B9DGT7|TBA2_ARATH;sp|P29511|TBA6_ARATH	Tubulin alpha chain OS=Oryza sativa subsp. japonica OX=39947 GN=Os11g0247300 PE=3 SV=1	0	0
656_1	tr|Q0DTW9|Q0DTW9_ORYSJ	2.76949	NA	27859.9	GFEGGQMPLYR	1	1	1	0.0418	20886	-	Os03g0219900 protein OS=Oryza sativa subsp. japonica OX=39947 GN=Os03g0219900 PE=3 SV=1	0	0
573_1	tr|A0A654G0N5|A0A654G0N5_ARATH	2.76949	NA	89634.8	AESQQVSESSGTIGR	1	1	1	0.0182	26558	sp|X5JA13|SECAA_ARATH;tr|A0A178UPZ3|A0A178UPZ3_ARATH;tr|A0A5S9Y3J9|A0A5S9Y3J9_ARATH;tr|F4K0X7|F4K0X7_ARATH;tr|A0A7G2F7S8|A0A7G2F7S8_ARATH;sp|X5JB51|SECAB_ARATH	Uncharacterized protein OS=Arabidopsis thaliana OX=3702 GN=AN1_LOCUS22038 PE=4 SV=1	0	0
645_1	tr|A0A1P8B4C2|A0A1P8B4C2_ARATH	6.72079	NA	108739	LLDTFYQIR;NAILAIMSIYK	1;1	2	2	0.0206	18615;20473	sp|Q9SV20|COPB2_ARATH;sp|Q9SV21|COPB1_ARATH	Coatomer subunit beta OS=Arabidopsis thaliana OX=3702 GN=At4g31480 PE=1 SV=1	0	0
672_1	tr|A0A5S9WPI9|A0A5S9WPI9_ARATH	2.14101	NA	37207.4	TVLVHVIGEK	1	1	1	0.0292	16620	tr|A0A178WJL5|A0A178WJL5_ARATH	Uncharacterized protein OS=Arabidopsis thaliana OX=3702 GN=C24_LOCUS3711 PE=4 SV=1	0	0
670_1	sp|Q39085|DIM_ARATH	2.29979	NA	65352.3	GEEFDGSEAVR	1	1	1	0.0196	19363	-	Delta(24)-sterol reductase OS=Arabidopsis thaliana OX=3702 GN=DIM PE=1 SV=2 >tr|A0A178V7D0|A0A178V7D0_ARATH (thale cress) hypothetical protein OS=Arabidopsis thaliana OX=3702 GN=AXX17_At3g21080 PE=4 SV=1	0	0
261_1	tr|A0A7G2DZI1|A0A7G2DZI1_ARATH	2.54384	NA	66466.2	LANAAPEQQR	1	1	1	0.0163	16686	sp|Q9FXA2|PABP8_ARATH;tr|A0A654EM44|A0A654EM44_ARATH;tr|A0A178W710|A0A178W710_ARATH	Polyadenylate-binding protein OS=Arabidopsis thaliana OX=3702 GN=AT9943_LOCUS3469 PE=3 SV=1	0	0
75_1	sp|P22954|HS702_ARATH	2.26614	NA	71342.2	ATAGDTHLGGEDFDNR;FSDASVQSDR;MVNHFVQEFK;NALENYAYNMR;NAVVTVPAYFNDSQR;NQVAMNPVNTVFDAK;TTPSYVAFTDSER;VEIIANDQGNR;VQQLLQDFFNGK	0;1;0;0;0;0;0;0;0	1	1	0.173	27846;17059;21469;23393;23709;27879;27750;25559;20273;20299;24959;24977;24994	-	Heat shock 70 kDa protein 2 OS=Arabidopsis thaliana OX=3702 GN=HSP70-2 PE=1 SV=2 >tr|A0A178UTH3|A0A178UTH3_ARATH (thale cress) hypothetical protein OS=Arabidopsis thaliana OX=3702 GN=AXX17_At5g01620 PE=3 SV=1	0	0
436_1	sp|Q56X76|RH39_ARATH	2.76949	NA	68881.3	TLAYLLPIVQLMR	1	1	1	0.0209	26490	-	DEAD-box ATP-dependent RNA helicase 39 OS=Arabidopsis thaliana OX=3702 GN=RH39 PE=2 SV=2 >tr|A0A178V449|A0A178V449_ARATH (thale cress) hypothetical protein OS=Arabidopsis thaliana OX=3702 GN=AXX17_At4g10910 PE=4 SV=1	0	0
364_1	tr|A0A178VGZ6|A0A178VGZ6_ARATH	2.28037	NA	60718.8	DIIIATGSVPFVPK	1	1	1	0.0246	25292	sp|F4JLP5|PLPD2_ARATH;tr|A0A7G2F2X0|A0A7G2F2X0_ARATH;tr|A0A178V7V2|A0A178V7V2_ARATH;tr|A0A5S9XED1|A0A5S9XED1_ARATH;tr|A0A654FPS4|A0A654FPS4_ARATH;sp|A8MS68|PLPD1_ARATH	Dihydrolipoyl dehydrogenase OS=Arabidopsis thaliana OX=3702 GN=At3g16950 PE=3 SV=1	0	0
316_1	sp|Q9C9W5|HPR1_ARATH	2.90991	NA	42220.9	EGMATLAALNVLGR	1	1	1	0.0363	24569	tr|A0A7G2E3G5|A0A7G2E3G5_ARATH;tr|A0A654ELZ9|A0A654ELZ9_ARATH	Glycerate dehydrogenase HPR, peroxisomal OS=Arabidopsis thaliana OX=3702 GN=HPR PE=1 SV=1 >tr|A0A178WM81|A0A178WM81_ARATH HPR OS=Arabidopsis thaliana OX=3702 GN=AXX17_At1g62030 PE=3 SV=1	0	0
131_1	tr|A0A178UGF3|A0A178UGF3_ARATH	2.58785	NA	60220.1	EGGSLVTLFADSLLPER	1	1	1	0.0311	28722	tr|A0A5S9Y1Q3|A0A5S9Y1Q3_ARATH;sp|Q9FFK6|NUP88_ARATH;tr|A0A7G2F5C7|A0A7G2F5C7_ARATH;tr|A0A178UFX5|A0A178UFX5_ARATH	MOS7 OS=Arabidopsis thaliana OX=3702 GN=At5g05680 PE=4 SV=1	0	0
512_1	tr|Q9M8Y2|Q9M8Y2_ARATH	5.53898	NA	103054	ETTESVVTGESEK;LTFMDELMER	1;1	2	2	0.0252	24197;21606	tr|A0A178VI88|A0A178VI88_ARATH;tr|F4J3M2|F4J3M2_ARATH	T6K12.12 protein OS=Arabidopsis thaliana OX=3702 GN=T6K12.12 PE=4 SV=1	0	0
113_1	tr|F0WPK3|F0WPK3_9STRA	2.90991	NA	53747.9	IVLEVAQHLGENTVR;VGLTGLTVAEYFR	1;0	1	1	0.0559	27871;24756	-	ATP synthase subunit beta OS=Albugo laibachii Nc14 OX=890382 GN=AlNc14C187G8348 PE=3 SV=1	0	0
510_1	tr|A0A5S9WXB8|A0A5S9WXB8_ARATH	2.76949	NA	14283.7	GLFAPLVVVTR	1	1	1	0.0827	18700	sp|Q9SL05|PGR5_ARATH	(thale cress) hypothetical protein OS=Arabidopsis thaliana OX=3702 GN=AN1_LOCUS7576 PE=4 SV=1	0	0
516_1	tr|A0A2T2Q1T9|A0A2T2Q1T9_9BRAD	2.03594	NA	31322.3	ILILLR	1	1	1	0.0215	7085	tr|A0A4Y9UVM3|A0A4Y9UVM3_9BRAD	Squalene synthase HpnD OS=Bradyrhizobium sp. MOS003 OX=2133946 GN=hpnD PE=4 SV=1	0	0
