# Supplementary material for: Lipid droplets in Arabidopsis thaliana leaves contain myosin-binding proteins and enzymes associated with furan-containing fatty acid biosynthesis
Source: Front Plant Sci. 2024 Mar 1;15:1331479. doi: 10.3389/fpls.2024.1331479 (PMC10940516; doi:10.3389/fpls.2024.1331479)
Supplement: Supplementary file 3 [file Table_3.xlsx]

## Sheet: MYOB14-proSummary
Table S3. Proteins identified among the co-immunoprecipitants of transgenic MYOB14-GFP-expressing plants by mass spectrometry.
The Protein ID and descriptions were obtained from The Uniprot database (https://www.uniprot.org/).
MYOB14 and Myosin XIK are shown in red and blue, respectively.
Group_ID	Protein_ID	Protein_Qscore	Protein_FDR	Protein_Mass	PeptideSeqs	PepIsUnique	Unique_Peptide_Num	Unique_Spectra_Num	Coverage	Peptide_Query	Sameset	Description	Abundance	iBAQ
118_1	tr|A0A1P8BA81|A0A1P8BA81_ARATH	2.20332	NA	27910.3	VVLSVTPR	1	1	1	0.0312	10226	tr|A0A178U8W0|A0A178U8W0_ARATH;tr|A0A5S9YEZ1|A0A5S9YEZ1_ARATH;tr|Q9FJM1|Q9FJM1_ARATH;tr|A0A7G2FKY9|A0A7G2FKY9_ARATH;tr|A0A654GC64|A0A654GC64_ARATH	26S proteasome regulatory subunit OS=Arabidopsis thaliana OX=3702 GN=MTI20.21 PE=1 SV=1	2.92962e+07	2.66329e+06
143_1	tr|A0A1P8ARS7|A0A1P8ARS7_ARATH	11.0018	NA	53723.6	EQNVFETLIGK;FQELTPEK;IAEGYEMASR;QQQILLATQVVK	1;1;1;1	4	5	0.0851	22016;13871;17816;18312;24163	sp|O04450|TCPE_ARATH	CCT-epsilon OS=Arabidopsis thaliana OX=3702 GN=At1g24510 PE=1 SV=1	1.43824e+07	449449
33_1	sp|P0DH99|EF1A1_ARATH	16.3161	NA	49470.8	EHALLAFTLGVK;IGGIGTVPVGR;STNLDWYK;STTTGHLIYK;VETGMIKPGMVVTFAPTGLTTEVK;YYCTVIDAPGHR	1;1;1;1;1;1	6	11	0.1715	22539;22540;14835;14843;17659;17658;33382;33427;33383;25868;25869	tr|A0A5S9YFS8|A0A5S9YFS8_ARATH	Elongation factor 1-alpha 1 OS=Arabidopsis thaliana OX=3702 GN=A1 PE=1 SV=1 >sp|Q0WL56|EF1A3_ARATH Elongation factor 1-alpha 3 OS=Arabidopsis thaliana OX=3702 GN=A3 PE=1 SV=2 >sp|Q8GTY0|EF1A4_ARATH Elongation factor 1-alpha 4 OS=Arabidopsis thaliana OX=3702 GN=A4 PE=1 SV=2 >sp|Q8W4H7|EF1A2_ARATH Elongation factor 1-alpha 2 OS=Arabidopsis thaliana OX=3702 GN=A2 PE=1 SV=2 >tr|A0A178WJC9|A0A178WJC9_…	1.08055e+07	385911
48_1	tr|A0A384KCA8|A0A384KCA8_ARATH	4.78974	NA	27121.9	FMAFDR;MLQFINYR	1;1	2	2	0.0545	7507;16572	tr|A0A654G7Y4|A0A654G7Y4_ARATH;tr|A0A178UT49|A0A178UT49_ARATH;tr|Q67ZP4|Q67ZP4_ARATH;tr|A0A5S9YBI2|A0A5S9YBI2_ARATH;tr|Q8LG45|Q8LG45_ARATH	Small nuclear ribonucleoprotein-associated protein OS=Arabidopsis thaliana OX=3702 GN=At4g20440 PE=3 SV=1 >tr|Q9SUN5|Q9SUN5_ARATH Small nuclear ribonucleoprotein-associated protein OS=Arabidopsis thaliana OX=3702 GN=smB PE=1 SV=1	7.45871e+06	932339
89_1	tr|A0A0F7C956|A0A0F7C956_ARATH	21.7859	NA	51217.8	DDENVNSQPFMR;DLAVEGNEIIR;DNGLLLHIHR;DTDILAAFR;ESTLGFVDLLR;LSGGDHIHAGTVVGK;TFQGPPHGIQVER;WSPELAAACEVWK	1;1;1;1;1;1;1;1	8	15	0.203	25866;26174;20750;19633;19631;19632;14719;21308;21307;25811;25810;25809;26150;26149;27453	sp|O03042|RBL_ARATH;tr|A0A142I795|A0A142I795_ARATH;tr|A0A075M556|A0A075M556_ARATH	Ribulose bisphosphate carboxylase large chain (Fragment) OS=Arabidopsis thaliana OX=3702 GN=rbcL PE=3 SV=1	7.15678e+06	298199
40_2	tr|F4K015|F4K015_ARATH	37.7237	NA	67468.3	EYAEFLHLPR;EYFSNTTEYR;GGNPTHSIFDR;IPGIQSLINK;LGKPIAADAGGK;LSSLLNEDPAIMER;LVTEADGYQPHLIAPEQGYR;QLAMDNIR;RPLVLQLQK;SYIEKPNCIILAISPANQDLATSDAIK;TVLELETELSR;VAVDGQSDSIVK;VEVTNAAIESLDK;VYNVFDNQLPAALK	1;1;1;1;1;1;1;1;1;1;1;1;1;1	14	18	0.2997	21945;22793;19963;19964;16519;16974;16976;27948;28137;32801;32800;13453;16907;34080;22333;20466;24618;27993	sp|P42697|DRP1A_ARATH	Dynamin-like protein OS=Arabidopsis thaliana OX=3702 GN=DL1 PE=1 SV=1	6.76475e+06	153744
166_1	sp|Q5E924|G3PP2_ARATH	4.92926	NA	44817.9	GASQNIIPSSTGAAK;VGINGFGR	1;1	2	2	0.0548	24885;8533	tr|A0A7G2DU31|A0A7G2DU31_ARATH;sp|Q9SAJ6|G3PP1_ARATH;tr|A0A178WL08|A0A178WL08_ARATH;tr|A0A0P0X033|A0A0P0X033_ORYSJ;tr|A0A178W311|A0A178W311_ARATH;tr|A0A7G2E8N1|A0A7G2E8N1_ARATH	Glyceraldehyde-3-phosphate dehydrogenase GAPCP2, chloroplastic OS=Arabidopsis thaliana OX=3702 GN=GAPCP2 PE=2 SV=1 >tr|A0A654EL52|A0A654EL52_ARATH Glyceraldehyde-3-phosphate dehydrogenase OS=Arabidopsis thaliana OX=3702 GN=AN1_LOCUS1762 PE=3 SV=1	6.59396e+06	274748
405_1	sp|Q9FGX1|ACLB2_ARATH	2.41698	NA	65786	FGGAIDDAAR	1	1	1	0.0164	13893	tr|Q570J1|Q570J1_ARATH;tr|A0A7G2EG38|A0A7G2EG38_ARATH;sp|Q9C522|ACLB1_ARATH;tr|A0A7G2FJB4|A0A7G2FJB4_ARATH;tr|Q42036|Q42036_ARATH	ATP-citrate synthase beta chain protein 2 OS=Arabidopsis thaliana OX=3702 GN=ACLB-2 PE=1 SV=1 >tr|A0A178UM28|A0A178UM28_ARATH ATP citrate synthase OS=Arabidopsis thaliana OX=3702 GN=AXX17_At5g48220 PE=4 SV=1	6.134e+06	175257
436_1	tr|A0A654FJQ4|A0A654FJQ4_ARATH	2.75045	NA	23084	IALESESPAK	1	1	1	0.0472	15352	sp|Q9M2D8|Y3126_ARATH;tr|A0A178VD02|A0A178VD02_ARATH;tr|A0A5S9XMT1|A0A5S9XMT1_ARATH	Uncharacterized protein OS=Arabidopsis thaliana OX=3702 GN=AN1_LOCUS16501 PE=3 SV=1	5.93952e+06	349383
74_1	sp|O04309|JAL35_ARATH	15.7687	NA	48466.6	IFSVDAPAIVSLK;IVGFYGQAGEYLYK;LGVNVAPIAK;TSIPYGLEGGTEFVLEK;TSQPFGLTSGEEAELGGGK;VYVGQGDSGVVYVK	1;1;1;1;1;1	6	6	0.1929	24008;28199;13592;30343;30531;26227	tr|A0A654F7T7|A0A654F7T7_ARATH;tr|A0A178VLL2|A0A178VLL2_ARATH;tr|A0A1I9LQM9|A0A1I9LQM9_ARATH	Jacalin-related lectin 35 OS=Arabidopsis thaliana OX=3702 GN=JAL35 PE=1 SV=1	4.11828e+06	196109
479_1	sp|Q9ZUA0|OST1B_ARATH	21.2696	NA	52186.4	DPSAVLPFTVNQELQVK;NLAMVQALATTGK;TVVVLQK;VESFTSIEPANR;VPLEDYLFEASDGR;VVLPEGSK;YGPYENR;YSYLDIVGR	1;1;1;1;1;1;1;1	8	8	0.1875	30696;23015;7534;23782;28221;8798;11117;16605	-	Dolichyl-diphosphooligosaccharide--protein glycosyltransferase subunit 1B OS=Arabidopsis thaliana OX=3702 GN=OST1B PE=1 SV=1	3.78068e+06	151227
68_2	tr|A0A5S9Y7I1|A0A5S9Y7I1_ARATH	26.4953	NA	60461	ASGLWYQSFLR;DLDVMEELGVK;FSFAWSR;GINEDGINYYSGLIDGLIAR;GLNVWDGFTHR;GMLNVMEHFK;GSYYHPR;HWITINQLFTVPTR;IGPVMITR;WFLPYDDTLESK	1;1;1;1;1;1;1;1;1;1	10	13	0.2098	23207;21234;11183;32288;22601;22599;22600;20143;10500;29387;29396;10729;26914	sp|Q9C5C2|BGL37_ARATH;tr|A0A7G2FHB3|A0A7G2FHB3_ARATH;tr|A0A654G484|A0A654G484_ARATH	Uncharacterized protein OS=Arabidopsis thaliana OX=3702 GN=C24_LOCUS23225 PE=3 SV=1	3.63457e+06	129806
248_2	sp|Q9LQ55|DRP2B_ARATH	20.2638	NA	100167	AFVPPQHFIR;AHNALVLK;APIIIDLSR;ATSPQPDGPSSTGGSLK;EVVAIASAALDGFK;EYDPESTR;FLLHLAGGEGSGWK;GQDAEQSLLNR;IALVDTLASQIR;IESLIQEDQNVK;KPVDPEEELR;LGEQLVSSAEGTR;LPNILTGLQGK;MVVALVDMER;QLSIHDNR;SAVLNSLIGHPVLPTGENGATR;SILTGAPQSK;SLAAVQALLSNQGPPK;TAGPEGEITAGYLMK;TVGIISK;VLVDIVSASANATPGLGR;VVASFEGNFPNR;WMSQEVR	0;0;1;1;0;0;0;1;0;0;1;1;1;0;0;0;0;1;0;1;0;0;0	8	8	0.2978	20317;20316;10078;14061;27929;24672;14005;26262;26264;20787;22569;25169;20312;23733;18643;18917;13607;32542;14151;28018;27567;5883;29518;23500;12693	tr|A0A5S9WQM5|A0A5S9WQM5_ARATH;tr|A0A7G2E5D6|A0A7G2E5D6_ARATH	Dynamin-2B OS=Arabidopsis thaliana OX=3702 GN=DRP2B PE=1 SV=2 >tr|A0A654EJE7|A0A654EJE7_ARATH Dynamin GTPase OS=Arabidopsis thaliana OX=3702 GN=AN1_LOCUS4936 PE=3 SV=1 >tr|G1JSJ5|G1JSJ5_ARATH Dynamin GTPase OS=Arabidopsis thaliana OX=3702 GN=At1g59610 PE=3 SV=1	3.15379e+06	51701.5
558_1	sp|O80565|OEP37_ARATH	18.316	NA	38810.9	EISQPQVSFTSK;HVSVLYDVEEK;LGWASLWVGDEAGK;LSFQNNSQR;SSVLMFR;STLDVHPR;VTSEFDSDSLLFLNK	1;1;1;1;1;1;1	7	7	0.2216	23806;23009;26565;16863;9143;11923;29264	tr|A0A5S9X6T5|A0A5S9X6T5_ARATH	Outer envelope pore protein 37, chloroplastic OS=Arabidopsis thaliana OX=3702 GN=OEP37 PE=2 SV=2 >tr|A0A178VRQ0|A0A178VRQ0_ARATH (thale cress) hypothetical protein OS=Arabidopsis thaliana OX=3702 GN=AXX17_At2g41490 PE=4 SV=1	2.96055e+06	155819
10_1	tr|A0A0P0VA38|A0A0P0VA38_ORYSJ	2.75045	NA	41761.1	IQNAGTEVVEAK;LFGVTTLDVVR	1;0	1	1	0.0581	21552;20514	tr|A0A0P0X991|A0A0P0X991_ORYSJ	Malate dehydrogenase OS=Oryza sativa subsp. japonica OX=39947 GN=Os01g0829800 PE=3 SV=1	2.7835e+06	111340
202_1	tr|A0A178UBZ3|A0A178UBZ3_ARATH	27.5045	NA	41204.7	AQEAMQSSGFDSEPVFNAAK;DQIVSSLTEVEK;GDLTPAQTLDLLCTK;GSNIIILDSYTDSAK;LGTDSYNFSFAQVLSPSR;NCYIVTDGFSGGR;TINQVQETGSSVFDATQR;TVTDVAQQTSK;VFQVVGDALKPALDTALPIAK;VISIPLEELPNK	1;1;1;1;1;1;1;1;1;1	10	13	0.4016	32191;23749;28582;28057;31386;31387;25765;25766;31333;19319;32357;32356;23837	tr|A0A7G2FBQ0|A0A7G2FBQ0_ARATH;sp|Q9FN48|CAS_ARATH	CaS OS=Arabidopsis thaliana OX=3702 GN=AXX17_At5g22580 PE=4 SV=1	2.58384e+06	112341
510_1	tr|A0A853FMR6|A0A853FMR6_9SPHN	2.64161	NA	46115.9	GIGPAYEDK	1	1	1	0.021	12646	tr|A0A2T2Q8E2|A0A2T2Q8E2_9BRAD;tr|A0A2T2QRE9|A0A2T2QRE9_9BRAD;tr|A0A4Y9UJT2|A0A4Y9UJT2_9BRAD	Adenylosuccinate synthase OS=Sphingomonas sp. R-74633 OX=2751188 GN=HZY97_11535 PE=4 SV=1	2.53443e+06	101377
530_1	sp|Q9STE8|TC753_ARATH	26.5408	NA	89133.3	FTYGLVMEEITTR;FVNGAVVGQR;GGAPTLASFQPGGSVTFEHR;GYNMGELGAAR;LLPSGGISADGPPTTLSGTGVDR;NIAEVGAEIR;SAEVSTEWSIVPGR;TGQGSSYGAGVK;TVFQVDQGLGIGSK;VSDIMFFDR	1;1;1;1;1;1;1;1;1;1	10	10	0.1663	27640;15436;31602;18163;32365;16186;27037;17381;25826;17907	tr|A0A654FDF9|A0A654FDF9_ARATH;tr|A0A178VEL0|A0A178VEL0_ARATH;tr|A0A5S9XIK2|A0A5S9XIK2_ARATH	Protein TOC75-3, chloroplastic OS=Arabidopsis thaliana OX=3702 GN=TOC75-3 PE=1 SV=1	2.46085e+06	60020.6
30_1	tr|F0W612|F0W612_9STRA	2.75045	NA	41771.7	AGFAGDDAPR;ELTALAPSTMK;GYSFTTTAER;IWHHTFYNELR;VAPEEHPVLLTEAPLNPK	0;1;0;0;0	1	2	0.1596	13447;13448;18884;19322;17989;26978;26986;26975;26974;26987;26993;26997;26985;26959;26963;26958;26984;26955;26992;26968;26990;27000;26962;26960;26999;26996;26965;26952;26950;26998;26956;26972;26953;26977;26995;26979;26971;26973;26991;26988;26976;26961;26967;26994;31140;31139	-	PREDICTED: similar to Actin putative OS=Albugo laibachii Nc14 OX=890382 GN=AlNc14C23G2317 PE=3 SV=1	2.32108e+06	92843.3
376_1	sp|Q9FX54|G3PC2_ARATH	18.9551	NA	36890	AASFNIIPSSTGAAK;AATYDEIK;DAPMFVVGVNEHEYK;FGIVEGLMTTVHSITATQK;GILGYTEDDVVSTDFVGDNR;TLLFGEKPVTVFGIR;VVDLIVHMSK	1;1;1;1;1;1;1	7	13	0.3018	25566;11524;29456;29455;29629;29628;31793;32380;32381;28902;28903;18237;18238	sp|P25858|G3PC1_ARATH	Glyceraldehyde-3-phosphate dehydrogenase GAPC2, cytosolic OS=Arabidopsis thaliana OX=3702 GN=GAPC2 PE=1 SV=1 >tr|A0A178W4Q5|A0A178W4Q5_ARATH Glyceraldehyde-3-phosphate dehydrogenase OS=Arabidopsis thaliana OX=3702 GN=AXX17_At1g13910 PE=3 SV=1	2.23237e+06	101471
34_4	sp|P31167|ADT1_ARATH	4.78974	NA	41449.4	AVAGAGVLSGYDK;DEGFGSLWR;GFNISCVGIIVYR;LQLIVFGK;SSLDAFK;TIKDEGFGSLWR;YFPTQALNFAFK	1;0;0;0;1;0;0	2	2	0.1706	20198;16010;26691;11746;7052;25027;25028;25796	-	ADP,ATP carrier protein 1, mitochondrial OS=Arabidopsis thaliana OX=3702 GN=AAC1 PE=1 SV=2 >tr|A0A384KYV2|A0A384KYV2_ARATH ADP/ATP translocase OS=Arabidopsis thaliana OX=3702 GN=AXX17_At3g08150 PE=3 SV=1 >tr|Q0WVD8|Q0WVD8_ARATH ADP/ATP translocase OS=Arabidopsis thaliana OX=3702 GN=At3g08580 PE=2 SV=1	2.21716e+06	92381.8
150_1	tr|A0A178VW63|A0A178VW63_ARATH	24.404	NA	49068.6	EGPPVFEQPEMTYEK;FVESLGVEK;FYWAPTR;GLAYDTSDDQQDITR;LVVHITK;MCCLFINDLDAGAGR;VPIICTGNDFSTLYAPLIR;VPLILGIWGGK;VQLAETYLSQAALGDANADAIGR	1;1;1;1;1;1;1;1;1	9	11	0.2713	29881;30035;14338;12371;29096;8239;29244;32272;18618;33040;33039	tr|A0A178VUM0|A0A178VUM0_ARATH;sp|P10896|RCA_ARATH	(thale cress) hypothetical protein OS=Arabidopsis thaliana OX=3702 GN=At2g39730 PE=4 SV=1	1.91772e+06	79904.9
39_2	sp|Q42547|CATA3_ARATH	18.6217	NA	56659.6	APGVQTPVIVR;DLHDAIASGNYPEWK;FDFDPLDVTK;GIWISYWSQADR;GPVLLEDYHLIEK;IFAYGDTQR;IWPEDILPLQPVGR;LGPNYLQLPVNAPK;VPTPTNSYTGIR;WVEILSEPR	0;1;0;1;1;1;1;0;1;1	7	10	0.2419	18120;29274;29275;19853;26458;27126;16144;28454;27107;22699;22700;22721;17888	tr|A0A1P8AWT7|A0A1P8AWT7_ARATH;tr|A0A654ECE2|A0A654ECE2_ARATH;tr|B9DHU0|B9DHU0_ARATH	Catalase-3 OS=Arabidopsis thaliana OX=3702 GN=CAT3 PE=1 SV=3 >tr|A0A5S9VCL0|A0A5S9VCL0_ARATH Catalase OS=Arabidopsis thaliana OX=3702 GN=AT9943_LOCUS1782 PE=3 SV=1	1.91683e+06	66097.6
447_1	sp|Q24JN5|P4H5_ARATH	7.24217	NA	32670.8	RGHDEVVEVIEK;TNDLTNIVR;WVEVISWEPR	1;1;1	3	3	0.1065	25049;15385;22582	-	Prolyl 4-hydroxylase 5 OS=Arabidopsis thaliana OX=3702 GN=P4H5 PE=2 SV=1 >tr|A0A178VTC7|A0A178VTC7_ARATH (thale cress) hypothetical protein OS=Arabidopsis thaliana OX=3702 GN=AXX17_At2g13020 PE=4 SV=1	1.87415e+06	133868
513_1	tr|A0A384KW99|A0A384KW99_ARATH	21.6274	NA	43421.7	FYIFNK;KYFTIQDTDVWK;MESFNTLLK;NSYLSEVFSIGGR;SELFSVTENFLNPR;SWNIQINPSGLGTGEGK;TMWGFSQVLPIDTFK;YFTIQDTDVWK	1;1;1;1;1;1;1;1	8	9	0.2269	8900;27413;17002;16504;25451;28644;29694;29793;25164	tr|A0A1I9LRA3|A0A1I9LRA3_ARATH	Uncharacterized protein OS=Arabidopsis thaliana OX=3702 GN=AXX17_At3g21710 PE=4 SV=1 >tr|Q9LTQ5|Q9LTQ5_ARATH AT3g20370/MQC12_13 OS=Arabidopsis thaliana OX=3702 GN=At3g20370 PE=1 SV=1	1.86891e+06	84950.5
336_1	sp|P19366|ATPB_ARATH	32.1077	NA	53900.1	ATNLEMESK;AVAMSATEGLK;EGNDLYMEMK;ESGVINEQNLAESK;FLSQPFFVAEVFTGSPGK;FVQAGSEVSALLGR;IFNVLGEPVDNLGPVDTR;IVGEEHYETAQQVK;LSIFETGIK;TVLIMELINNIAK;VGLTALTMAEYFR;VVDLLAPYR	1;1;1;1;1;1;1;1;1;1;1;1	12	14	0.3052	14737;16375;20759;27036;31160;31159;25549;31148;28431;14343;26267;26554;26261;15391	-	ATP synthase subunit beta, chloroplastic OS=Arabidopsis thaliana OX=3702 GN=atpB PE=1 SV=2 >tr|A0A1B1W4V2|A0A1B1W4V2_ARATH ATP synthase subunit beta, chloroplastic OS=Arabidopsis thaliana OX=3702 GN=atpB PE=3 SV=1	1.84175e+06	65776.7
210_1	sp|O04314|JAL30_ARATH	23.9318	NA	32138.3	ADVLLHK;GANLWDDGSTHDAVTK;IFGSDGSVITMLR;IGVHVRPLSN;NGQPEQAPLR;QLTAFGSDDGTVWDDGAYVGVK;QTSPPFGLEAGTVFELK;TSDVIGSDEGTHFTLQVK;VYVGQAQDGISAVK	1;1;1;1;1;1;1;1;1	9	14	0.4262	7795;28982;25086;24769;24770;16809;17331;17353;32932;30188;30189;31005;31004;25564	-	PYK10-binding protein 1 OS=Arabidopsis thaliana OX=3702 GN=PBP1 PE=1 SV=1	1.783e+06	127357
175_1	tr|A0A5S9WVP4|A0A5S9WVP4_ARATH	39.8192	NA	236827	EDALLSASAEIASLR;EIAETEISLMR;ESSESLHAAEEISR;HSDLESEMSAK;LAEATAELAR;LAELAQSQAQK;LQATLDTVQSTEEVR;LQDSVSEQSNMEK;LQSDFDDR;LQSQLESALK;NIDIADYNR;SLEAELVSLR;SPVATTQQLPK;SSDLSPAVVPGR;TTTDAVVEQSVK	1;1;1;1;1;1;1;1;1;1;1;1;1;1;1	15	15	0.0822	27447;22382;27430;20861;15356;19579;29013;26646;13979;17544;16860;17543;19109;19540;22011	tr|A0A178W7V3|A0A178W7V3_ARATH;sp|A4GSN8|NUA_ARATH	TPR_MLP1_2 domain-containing protein OS=Arabidopsis thaliana OX=3702 GN=C24_LOCUS6863 PE=4 SV=1	1.75911e+06	12565.1
411_1	sp|Q9SA52|CP41B_ARATH	24.7541	NA	42593	AGGFPEPEIVHYNPK;DLATAFLNVLGNEK;DQHFFASVEK;EAEEVEPILEALPK;EGHQVTLFTR;FIGLFLSR;QLPGESDQDFADFSSK;SSLSAEGFDVVYDINGR;YVTFDGLAK	1;1;1;1;1;1;1;1;1	9	11	0.2989	28670;28671;26798;20191;27716;19620;19621;12749;29657;30251;14491	tr|A0A1P8ATL2|A0A1P8ATL2_ARATH	Chloroplast stem-loop binding protein of 41 kDa b, chloroplastic OS=Arabidopsis thaliana OX=3702 GN=CSP41B PE=1 SV=1 >tr|A0A178W6T5|A0A178W6T5_ARATH (thale cress) hypothetical protein OS=Arabidopsis thaliana OX=3702 GN=AXX17_At1g09240 PE=4 SV=1	1.70535e+06	74145.8
410_1	sp|O04310|JAL34_ARATH	29.5438	NA	72429.6	LEGAGSEAGTLWDDGAFDGVR;LTAEGGETGAVWDDGSHDDVK;NFGVDTVVTTLIFK;NGSQVVFGDER;SGFQISAPEATGK;SLSTQEVITALTFTTNK;SSTTPVPSTPLK;TAGPFGIVSGTK;TNLNTYEVSIYPFEPSTDTK;TSYGPYGTK;VYVGQGQDGVAAVK	1;1;1;1;1;1;1;1;1;1;1	11	12	0.2326	32154;32328;27573;20215;22398;30450;20401;18061;32982;32981;13346;24668	-	Jacalin-related lectin 34 OS=Arabidopsis thaliana OX=3702 GN=JAL34 PE=1 SV=1	1.63276e+06	54425.5
96_2	tr|A0A178USI4|A0A178USI4_ARATH	10.2501	NA	24107.6	FPFLLVDR;IQEILPHR;KPVIAGDTLVMR;SNFFFAGIDK;VIEYTAGVSAVAIK;YEAFPTVMDINK	0;1;0;1;1;1	4	4	0.2922	14316;14318;14317;14286;22566;22565;18404;25291;25424	-	(3R)-hydroxymyristoyl-[acyl-carrier-protein] dehydratase OS=Arabidopsis thaliana OX=3702 GN=At5g10160 PE=3 SV=1 >tr|Q9LX13|Q9LX13_ARATH (3R)-hydroxymyristoyl-[acyl-carrier-protein] dehydratase OS=Arabidopsis thaliana OX=3702 GN=At5g10160 PE=1 SV=1	1.60952e+06	134127
116_1	sp|F4JZY1|CIP1_ARATH	42.8208	NA	181867	ELEEQVESSK;ELELETLGK;ELNQNLNSSEEEK;GTELSALTQK;HLEEQALLEK;ILDISNEIQEAQK;ILWTATNWVIER;QQIEAANLEIADLK;QQVSDLSASLK;QSSSSIETLTAEIDGLR;SADQQVADMK;SELSNQITDVQK;TTVVEQLEAQNR;VESAEEQVK;VLELSESLK;VVDLSASLNAAEEEK	1;1;1;1;1;1;1;1;1;1;1;1;1;1;1;1	16	16	0.1173	19312;15001;27271;15437;20256;26741;26760;27597;19270;30111;16815;24037;24602;14642;14624;27801	tr|A0A178U9B6|A0A178U9B6_ARATH	COP1-interactive protein 1 OS=Arabidopsis thaliana OX=3702 GN=CIP1 PE=1 SV=1	1.49829e+06	12382.6
61_1	sp|Q94BR4|PR19A_ARATH	7.40619	NA	56830.9	FTQLSSHPLHK;IWGCSEDGNYTSR;LIQTHISDYGK;TLASVDALEK	0;1;1;1	3	3	0.086	22449;27428;21947;15411	tr|F4I5P3|F4I5P3_ARATH;tr|A0A178W396|A0A178W396_ARATH;tr|A0A7G2DPY6|A0A7G2DPY6_ARATH	Pre-mRNA-processing factor 19 homolog 1 OS=Arabidopsis thaliana OX=3702 GN=PRP19A PE=1 SV=1 >tr|A0A5S9SJG6|A0A5S9SJG6_ARATH Pre-mRNA-processing factor 19 OS=Arabidopsis thaliana OX=3702 GN=C24_LOCUS407 PE=3 SV=1	1.49708e+06	59883.1
40_1	sp|Q9FNX5|DRP1E_ARATH	35.4578	NA	69760.4	GTNALEVLEGR;IASNVSAYVNMVSDTLR;IPSILSLINK;IYGVFDNQLPAALK;LALLNYFYSQISK;LIEGALGYFR;LPQEIERPVTNSK;LQHPWVGIVNR;LVDMESAYLTAEFFR;NQTASPSSATLDQYGDGHFR;QLGQLLDEDPALMDR;SSVLESIVGR;TDDGTEEYAEFLHLPK;VAVEGQPETIAEDIESMVR	1;1;1;1;1;1;1;0;1;1;1;1;1;1	13	16	0.3109	18797;30342;16985;16986;27492;27642;18179;26886;23046;23045;29987;32279;29254;15413;30528;30526;31921;31919	tr|A0A178VKQ6|A0A178VKQ6_ARATH	Phragmoplastin DRP1E OS=Arabidopsis thaliana OX=3702 GN=DRP1E PE=1 SV=1 >tr|A0A654FJF4|A0A654FJF4_ARATH (thale cress) hypothetical protein OS=Arabidopsis thaliana OX=3702 GN=AN1_LOCUS16399 PE=3 SV=1	1.39986e+06	35893.9
425_1	tr|Q6UB63|Q6UB63_9STRA	2.75045	NA	8250.23	IINEPTAAAIAYGIDK	1	1	2	0.2051	28737;28738	tr|F0WU59|F0WU59_9STRA	Putative dnaK-type molecular chaperone (Fragment) OS=Hyaloperonospora parasitica OX=123356 PE=2 SV=1	1.39596e+06	697978
40_3	sp|Q8LF21|DRP1C_ARATH	37.5426	NA	68679.9	DDIDAVAWK;EQEYFETSPEYGHLASR;FPTLASDIAAAANEALER;GPAEATVDAVHFVLK;GTDCLDVLEGR;IPSIVALINK;LLSQHLETVIR;LQHPWVGIVNR;NAPAPNADPYSDNHFR;SIDEINAELDR;SLIGLINK;SLLNFFYAQVGR;TEDGTTEYAEFLHAPK;VAVDGQPESIVQDIENMVR;VVSEADGYQPHLIAPEQGYR	1;1;1;1;1;1;1;0;1;1;1;1;1;1;1	14	19	0.3322	15025;31751;31752;30497;30496;27572;20897;16073;22786;22787;23046;23045;29925;29926;21937;9824;25149;30127;32057;32677;32676	-	Phragmoplastin DRP1C OS=Arabidopsis thaliana OX=3702 GN=DRP1C PE=1 SV=2 >tr|A0A178W4V6|A0A178W4V6_ARATH (thale cress) hypothetical protein OS=Arabidopsis thaliana OX=3702 GN=AXX17_At1g15510 PE=3 SV=1	1.38784e+06	35585.7
58_1	tr|Q9SVR1|Q9SVR1_ARATH	12.2023	NA	33045.1	AALMVELEQER;ASLEMEGK;FAYDEEEMNILK;LLEVAVEQEK;NSELMDR	1;1;1;1;1	5	6	0.1702	22309;10021;26746;27035;18760;10018	-	MYOB14, At4g13160 OS=Arabidopsis thaliana OX=3702 GN=At4g13160 PE=1 SV=1	1.37843e+06	86152.1
46_1	sp|O49006|PME3_ARATH	8.25135	NA	64215.8	IGATSDLQSVK;TDPNQNTGIVIQK;TVAAAVAAAPENSNK	1;1;1	3	3	0.0659	17597;25430;25125	tr|Q56W36|Q56W36_ARATH;tr|A0A178VDL9|A0A178VDL9_ARATH	Pectinesterase/pectinesterase inhibitor 3 OS=Arabidopsis thaliana OX=3702 GN=PME3 PE=1 SV=2 >tr|A0A654F735|A0A654F735_ARATH Pectinesterase OS=Arabidopsis thaliana OX=3702 GN=AN1_LOCUS12796 PE=3 SV=1	1.34468e+06	42021.2
231_2	tr|A0A5S9XCB9|A0A5S9XCB9_ARATH	16.5027	NA	29740.9	AGYWVQTLVGK;DETPFSHGQGLYINPIQFK;DVNLSSGER;HDVWSWSFEN;NTITIAPENVK;SGALSMTR;TSFTFSITPR;VLNDVLLQNMYAGFAGSMGR	1;1;0;1;1;0;1;1	6	7	0.3616	20567;32472;32473;13451;22712;19953;8612;18720;32312	sp|Q9LJR2|LECT2_ARATH	(thale cress) hypothetical protein OS=Arabidopsis thaliana OX=3702 GN=AN1_LOCUS12906 PE=3 SV=1	1.30337e+06	86891.2
12_2	tr|A0A654FIY7|A0A654FIY7_ARATH	10.6683	NA	65983.6	AVYPFAVILSPTR;MLDMGFEPQIR;QSLTLVFVETK;SHLMDLLHAQR;TPILVATDVAAR;VGSSTDLITQR;YVRPTPVQR	1;0;1;0;0;1;1	4	4	0.1275	25550;23494;21711;23079;20694;19295;17510	sp|Q8LA13|RH11_ARATH	RNA helicase OS=Arabidopsis thaliana OX=3702 GN=AN1_LOCUS16228 PE=4 SV=1	1.29115e+06	37975
348_1	tr|A0A7G2FPF5|A0A7G2FPF5_ARATH	12.7431	NA	51449.3	ASFHNFSYR;EMPPEYAAVMIQR;LDLIDPYTCTPLIVR;LEAEIEGSGER;TFDMPDSLIR	1;1;1;1;1	5	7	0.13	17876;17878;17877;27288;29956;19669;19797	sp|Q9LVA0|BAG7_ARATH;tr|A0A654GDA9|A0A654GDA9_ARATH;tr|A0A178ULD7|A0A178ULD7_ARATH	(thale cress) hypothetical protein OS=Arabidopsis thaliana OX=3702 GN=AT9943_LOCUS22857 PE=4 SV=1	1.27925e+06	60916.4
534_1	tr|A0A178V8Y8|A0A178V8Y8_ARATH	35.7559	NA	91668.8	AASIYTGVYSR;EGLWNLFVPVDSAAR;ENVLPEHPPSVQR;FAADNVSGFPTNPSQFK;FDHDALFR;IADGPDEVHLGTIGK;IDNLVFHPSEDR;LLQSAHAVDR;LLVLEAADHLDK;QGDSYVINGTK;QYLASTSEGKPER;TDFNAPK;WLMGNASAGER	1;1;1;1;1;1;1;1;1;1;1;1;1	13	17	0.1881	19617;28855;26755;30231;14686;27081;27082;25693;25694;17338;17362;23509;19458;26141;26143;7689;20187	sp|Q8RWZ3|IBR3_ARATH	IBR3 OS=Arabidopsis thaliana OX=3702 GN=AXX17_At3g06690 PE=3 SV=1	1.24879e+06	24486.2
314_1	tr|A0A178V7Z2|A0A178V7Z2_ARATH	16.5027	NA	43990.2	ANPNADASAQQAFVTNVINR;DLPQTYWPYGK;ELIVYPTGETMR;FVVQLLAPLGCLPIVR;IGPMLNEFAK;TGNECYELLNDLAK	1;1;1;1;1;1	6	8	0.2117	32068;32069;24140;25026;30016;17626;18084;28508	tr|A0A5S9XC03|A0A5S9XC03_ARATH;sp|Q9LJG3|ESM1_ARATH	ESM1 OS=Arabidopsis thaliana OX=3702 GN=AXX17_At3g14780 PE=3 SV=1	1.23102e+06	61550.9
123_1	tr|F4K6T0|F4K6T0_ARATH	8.14252	NA	69844.8	DEIVLIAR;DGILLLELDR;GIPSTLGVLGTK;LEEIGVTPEQFR	1;0;1;1	3	3	0.0686	12037;18729;18336;25203	sp|Q8VZV7|PMT9_ARATH;tr|A0A654G108|A0A654G108_ARATH	Methyltransferase OS=Arabidopsis thaliana OX=3702 GN=At5g14430 PE=1 SV=1	1.17921e+06	28076.5
123_3	sp|Q940J9|PMT8_ARATH	18.9197	NA	70463	GCSAEDLLIEMDR;GIPAYLGVLGTK;HSEIIPCLDR;ILRPTGFVIIR;LADFGYSTDMFEK;LDLSLMEHYER;LGSSYLSGDDDNGDTK;QDDSVANAEDSLVVAK;QQVDSYWNLMSSK	1;0;1;1;1;0;1;1;1	7	8	0.1846	26852;19661;21020;21022;22212;27097;24945;24948;28554;28745;27913	-	Probable methyltransferase PMT8 OS=Arabidopsis thaliana OX=3702 GN=At1g04430 PE=2 SV=1 >tr|A0A178W2D5|A0A178W2D5_ARATH Methyltransferase OS=Arabidopsis thaliana OX=3702 GN=AXX17_At1g03710 PE=3 SV=1	1.17409e+06	30105
380_1	sp|Q9CAX6|RS142_ARATH	2.75045	NA	16262.7	IEDVTPIPTDSTR;TPGPGAQSALR;VETVTLGPSVR	0;0;1	1	1	0.2333	25730;15652;18766	-	40S ribosomal protein S14-2 OS=Arabidopsis thaliana OX=3702 GN=RPS14B PE=1 SV=1 >tr|A0A384KVT5|A0A384KVT5_ARATH (thale cress) hypothetical protein OS=Arabidopsis thaliana OX=3702 GN=AXX17_At3g11430 PE=3 SV=1 >tr|Q1H555|Q1H555_ARATH At3g11510 OS=Arabidopsis thaliana OX=3702 PE=2 SV=1	1.11677e+06	139596
161_2	sp|Q9FI56|CLPC1_ARATH	23.0271	NA	103388	AIDLIDEAGSR;EIELQVTER;GSGFVAVEIPFTPR;IASGDVPETIEGK;LDMSEFMER;LIGSPPGYVGYTEGGQLTEAVR;QYFRPEFLNR;TAIAEGLAQR;VLELSLEEAR;VPEPTVDETIQILK	1;1;1;1;1;1;1;0;1;1	9	9	0.1313	18822;17538;26345;22943;18740;32828;24176;14948;18803;27870	-	Chaperone protein ClpC1, chloroplastic OS=Arabidopsis thaliana OX=3702 GN=CLPC1 PE=1 SV=1 >tr|A0A178UE63|A0A178UE63_ARATH (thale cress) hypothetical protein OS=Arabidopsis thaliana OX=3702 GN=AXX17_At5g49710 PE=3 SV=1	1.10297e+06	20053.9
382_1	sp|Q944K2|OST48_ARATH	29.3344	NA	48713.8	LSSPPQLTGSSISLVSVMQAR;SDVILGK;SGNEQFVTELSK;SIADFVDSGR;SSHSIFFNTLK;VGETDEPAIYR;VLSASPSAYSANPSSK;VLVLLDDLSLK;VPDVYGVFQFK;VVISGSVQLFSDR;WVFHER	1;1;1;1;1;1;1;1;1;1;1	11	12	0.2952	32323;32321;6164;23547;16017;22092;21296;27706;20728;22531;24987;10317	tr|A0A7G2FKH3|A0A7G2FKH3_ARATH	Dolichyl-diphosphooligosaccharide--protein glycosyltransferase 48 kDa subunit OS=Arabidopsis thaliana OX=3702 GN=OST48 PE=2 SV=1 >tr|A0A178UHG1|A0A178UHG1_ARATH Dolichyl-diphosphooligosaccharide--protein glycosyltransferase 48 kDa subunit OS=Arabidopsis thaliana OX=3702 GN=AXX17_At5g66680 PE=3 SV=1	1.04207e+06	34735.5
240_1	tr|A0A654F8N8|A0A654F8N8_ARATH	25.5037	NA	80726.9	EFEAATNSLK;EFEAATSGLK;EFEAVTESFK;LTTSLNNLVDTHR;NSMLEAFER;NSMLEAIER;QNMLDEIER;QSMLDAIER;QSMLDEIER;TVDSVFAAAK	1;1;1;1;1;1;1;1;1;1	10	11	0.1335	17329;15593;19572;26496;26495;16938;15874;18466;15873;17648;14364	sp|Q9LSB4|NAI2_ARATH;tr|A0A178VJ32|A0A178VJ32_ARATH	Uncharacterized protein OS=Arabidopsis thaliana OX=3702 GN=AN1_LOCUS12979 PE=4 SV=1	1.00663e+06	19737.9
100_1	tr|A0A654EG47|A0A654EG47_ARATH	19.2532	NA	49032.1	AGWFPSAYVEK;AMLEVDDQQQNVTSQR;ESDISEEAYIK;QVAGTGWSEGEYK;TMIYSAPLEDAR;VAHHFGTSYK;YGDENPDANTPLSR	1;1;1;1;1;1;1	7	7	0.1991	21417;30635;22155;25078;24123;18437;27481	tr|A0A7G2DX66|A0A7G2DX66_ARATH;tr|A0A178W7G6|A0A178W7G6_ARATH;sp|Q9C865|SH3P1_ARATH	SH3 domain-containing protein OS=Arabidopsis thaliana OX=3702 GN=AN1_LOCUS3194 PE=4 SV=1	977851	34923.2
88_1	tr|A0A5S9WW00|A0A5S9WW00_ARATH	20.959	NA	202376	EMEGESLEANR;IADVLLLMEK;IEATTWDALIK;LYVEAGEVEK;SMAAQLAQGDPFK;TIVSAPGLSIGSALDK;TLLANCVAAGNVK;VQEAEAIFEK	1;1;1;1;1;1;1;1	8	8	0.0521	21698;18396;21611;18109;24064;27188;23290;18940	sp|Q9C977|PP135_ARATH;tr|A0A5S9WW29|A0A5S9WW29_ARATH	Uncharacterized protein OS=Arabidopsis thaliana OX=3702 GN=C24_LOCUS6958 PE=3 SV=1	966199	9029.9
174_2	tr|A0A5S9X678|A0A5S9X678_ARATH	19.7925	NA	96526.4	DYGVLDFDSTDAR;EAHAGQLVPVGSSPR;EGINAEQLAR;IAGFLASNTHR;LLLYTIISGSR;NEAPSQSIAATR;NLDQLEALSK;QLLTEILLR;TGYYEEAR;TNMIDTSR;TSGLILAGNDILETYK	1;1;1;1;0;0;1;1;0;1;1	8	9	0.1429	26286;26797;26795;17070;19576;20945;21153;17939;17017;13759;12278;29194	sp|O22224|NP93A_ARATH	Nuclear pore protein OS=Arabidopsis thaliana OX=3702 GN=C24_LOCUS10500 PE=3 SV=1	952841	19445.7
3_1	tr|O65449|O65449_ARATH	29.998	NA	60418.1	DQIGSFYYFPSLAFHK;EPFLISWNGVQQR;GWGGNTFTVQPGK;ISNVGVATSLNFR;ITYGDIYPLGVK;NLPNPDGVLINGR;QYLGQQFYLR;TIILANSAPWINGK;VLTTTSILHYSNSR;VYTSSTSYR;YAVNGASFVAPDTPLK	1;1;1;1;1;1;1;1;1;1;1	11	13	0.2643	30914;30915;27786;23768;24360;23555;24392;22945;26708;26695;27992;15916;28624	tr|A0A178USM7|A0A178USM7_ARATH	At4g22010 OS=Arabidopsis thaliana OX=3702 GN=sks4 PE=1 SV=1	946325	33797.3
325_1	tr|A0A5S9XPM5|A0A5S9XPM5_ARATH	12.774	NA	51428.8	GGLSFPSQTK;LTQPAYVALR;TAGGFSGAVISGLSQGSGEYFMR;TSVFTPLLTNPK;VPGVSESQFK	1;1;1;1;1	5	5	0.1346	14718;17978;32873;23017;16376	-	(thale cress) hypothetical protein OS=Arabidopsis thaliana OX=3702 GN=AT9943_LOCUS14248 PE=4 SV=1 >tr|Q9M356|Q9M356_ARATH Eukaryotic aspartyl protease family protein OS=Arabidopsis thaliana OX=3702 GN=F15G16.210 PE=1 SV=1	931315	44348.3
294_1	sp|Q9LN62|RRA3_ARATH	13.4542	NA	48220.9	AMLEVQIASIK;EVIVALANANVK;ILEEIAVDK;TNPTILPDESINPR;VMDMYEFMNSK	1;1;1;1;1	5	5	0.1332	20039;21057;14952;27715;24730	-	Arabinosyltransferase RRA3 OS=Arabidopsis thaliana OX=3702 GN=RRA3 PE=2 SV=1 >tr|A0A178WBS7|A0A178WBS7_ARATH Glycosyltransferase OS=Arabidopsis thaliana OX=3702 GN=AXX17_At1g20300 PE=3 SV=1	928372	42198.7
249_3	tr|A0A7G2E9Y2|A0A7G2E9Y2_ARATH	8.25135	NA	104074	IATEEQIQAQQR;NSTYMSEAQR;SALNALLFR;VTWGYINR	1;1;0;1	3	3	0.0421	25148;19570;14257;14362	tr|A0A654EV73|A0A654EV73_ARATH;tr|A0A178VLF9|A0A178VLF9_ARATH	(thale cress) hypothetical protein OS=Arabidopsis thaliana OX=3702 GN=AT9943_LOCUS7035 PE=4 SV=1	907535	13750.5
437_1	tr|Q9M8Y2|Q9M8Y2_ARATH	2.75045	NA	103054	IVELIDALDAMR	1	1	1	0.0131	23981	tr|A0A178VI88|A0A178VI88_ARATH;tr|A0A7G2EJX3|A0A7G2EJX3_ARATH;tr|F4J3M2|F4J3M2_ARATH	T6K12.12 protein OS=Arabidopsis thaliana OX=3702 GN=T6K12.12 PE=4 SV=1	875929	19465.1
214_1	sp|P17745|EFTU_ARATH	24.2305	NA	51597.6	FEAIIYVLK;ILDEALAGDNVGLLLR;KYDEIDAAPEER;MVMPGDR;QVGVPDMVVFLNK;SYTVTGVEMFQK;TTLTAALTMALASIGSSVAK;VGETVDLVGLR;YDEIDAAPEER	1;1;1;1;1;1;1;1;1	9	12	0.2101	16923;28935;25579;25578;25577;8127;25797;25456;24631;30944;18767;22732	-	Elongation factor Tu, chloroplastic OS=Arabidopsis thaliana OX=3702 GN=TUFA PE=1 SV=1 >tr|A0A178UY83|A0A178UY83_ARATH Elongation factor Tu OS=Arabidopsis thaliana OX=3702 GN=AXX17_At4g23840 PE=3 SV=1	861237	34449.5
431_1	sp|Q9SYA9|STKLD_ARATH	13.7523	NA	40854.7	FLNEVASMFVEASK;MIASLGVDEYYVK;QQWSLVSVESK;SPYVDTNAFYDFLK;TIALNTVNLK	1;1;1;1;1	5	5	0.1649	27763;26550;22357;28918;16653	tr|A0A5S9WNV2|A0A5S9WNV2_ARATH	Probable transcription factor At1g61730 OS=Arabidopsis thaliana OX=3702 GN=At1g61730 PE=1 SV=1	860809	39127.7
281_1	tr|A0A7G2EI77|A0A7G2EI77_ARATH	14.8561	NA	85272	EAVFSDSR;IAEALNTSGLQEK;IAINENMNEFGK;LTDAPNYESLK;SMVELLK;TPGVTEAYQK	1;1;1;1;1;1	6	6	0.0793	11517;24266;24385;21326;8537;16867	sp|Q9LD43|ACCA_ARATH	Acetyl-CoA carboxytransferase OS=Arabidopsis thaliana OX=3702 GN=AT9943_LOCUS8809 PE=3 SV=1	834348	17752.1
359_1	tr|A0A2T2QDF6|A0A2T2QDF6_9BRAD	5.16743	NA	73525.3	NNEAFIDR;QILYLLGPVGGGK	1;1	2	2	0.0325	13493;22923	tr|A0A2T2Q9B2|A0A2T2Q9B2_9BRAD;tr|A0A4Y9UX00|A0A4Y9UX00_9BRAD	PrkA family serine protein kinase OS=Bradyrhizobium sp. MOS002 OX=2133947 GN=C7G41_29705 PE=4 SV=1	832103	19812
138_1	tr|A0A178UB17|A0A178UB17_ARATH	7.50244	NA	84361	ITDSTELSDYR;QLNLTGAR;SPSNYDSWFDYVR	1;1;1	3	4	0.0454	22548;10290;28487;28472	tr|A0A7G2FCX7|A0A7G2FCX7_ARATH;tr|Q9FJ37|Q9FJ37_ARATH;tr|A0A5S9YB62|A0A5S9YB62_ARATH;tr|Q8GTX9|Q8GTX9_ARATH	Uncharacterized protein OS=Arabidopsis thaliana OX=3702 GN=AXX17_At5g39580 PE=4 SV=1	816896	16671.3
35_1	sp|O48802|PHOX2_ARATH	10.1706	NA	82656.7	FVYDHDIR;IPLDESAGK;LAGASEADIATVVK;VVLKPVSHSPK	1;1;1;1	4	4	0.0559	15953;12064;23707;19710	tr|P92988|P92988_ARATH	Protein CLMP1 OS=Arabidopsis thaliana OX=3702 GN=CLMP1 PE=1 SV=1 >tr|A0A178WN90|A0A178WN90_ARATH (thale cress) hypothetical protein OS=Arabidopsis thaliana OX=3702 GN=AXX17_At1g55690 PE=1 SV=1	809612	23131.8
283_1	sp|P10795|RBS1A_ARATH	10.3349	NA	20203	EHGNSPGYYDGR;FETLSYLPDLTDSELAK;IIGFDNTR;LPLFGCTDSAQVLK	1;1;1;1	4	5	0.2833	23815;23816;31068;12224;27491	tr|A0A075M569|A0A075M569_ARATH	Ribulose bisphosphate carboxylase small subunit 1A, chloroplastic OS=Arabidopsis thaliana OX=3702 GN=RBCS-1A PE=1 SV=2 >tr|A0A178WD57|A0A178WD57_ARATH Ribulose bisphosphate carboxylase small subunit OS=Arabidopsis thaliana OX=3702 GN=AXX17_At1g60950 PE=3 SV=1	782904	55921.7
81_1	tr|A0A178UIJ0|A0A178UIJ0_ARATH	17.5624	NA	172443	ATGAASLTPQR;NSELATELENATR;SNSILVSGESGAGK;TFYEFLNR;TLDPDSATGSR;TTSASLFGR;YLAYLGGR	1;1;1;1;1;1;1	7	7	0.0486	16220;25800;22697;16735;17612;12338;11575	tr|A0A654G2W9|A0A654G2W9_ARATH;sp|F4K5J1|MYO17_ARATH;tr|A0A7G2FDZ9|A0A7G2FDZ9_ARATH;tr|A0A1P8BCY2|A0A1P8BCY2_ARATH	Myosin XIK OS=Arabidopsis thaliana OX=3702 PE=3 SV=1	782261	7669.23
110_3	sp|Q9SR37|BGL23_ARATH	15.7915	NA	59682.7	CNNDNGDVAVDFFHR;DFLSQGVRPSALK;EYADFVFQEYGGK;FGLYYVDFK;GPALWDIYCR;HLLSMQEAVCIDK;IGIAHSPAWFEAHDLADSQDGASIDR;WMQDSLITWESK	1;1;1;0;0;1;1;1	6	9	0.2118	29873;25207;27541;27542;18578;18582;21320;21321;27408;33867;33868;27353;27100	tr|A0A7G2EJH9|A0A7G2EJH9_ARATH	Beta-glucosidase 23 OS=Arabidopsis thaliana OX=3702 GN=BGLU23 PE=1 SV=1 >tr|A0A178VCN3|A0A178VCN3_ARATH PYK10 OS=Arabidopsis thaliana OX=3702 GN=AXX17_At3g08880 PE=3 SV=1	768646	30745.8
99_2	sp|P56757|ATPA_ARATH	16.1692	NA	55294	ASSVAQVVTSLQER;EAYPGDVFYLHSR;IAQIPVSEAYLGR;LIESPAPGIISR;TLTAEAESFLK;TNKPQFQEIIASTK;VINALANPIDGR	1;0;1;1;1;1;1	6	6	0.1755	26310;27566;27564;25188;21375;20250;28170;21372	-	ATP synthase subunit alpha, chloroplastic OS=Arabidopsis thaliana OX=3702 GN=atpA PE=1 SV=1 >tr|A0A1B1W4S8|A0A1B1W4S8_ARATH ATP synthase subunit alpha, chloroplastic OS=Arabidopsis thaliana OX=3702 GN=atpA PE=3 SV=1	745663	32420.1
23_1	sp|Q9LNC5|CLO_ARATH	40.0494	NA	110372	AFVQFILEPLYK;ALQFNTLPVVK;DSIVQGFQWGAR;EGPLCDEPIR;IAPEPLHR;IYSQVIGEHK;LWGDVYYHSDTR;NVALVGHLQHGK;QGPNILLDDTLPTEVDR;SDTSVFDVFGR;TATEPLNPSELPK;TKYDWDLLAAR;VAYSAFLMATPR;VLGEGYSPEDEEDMTIK;YDWDLLAAR	1;1;1;1;1;1;1;1;1;1;1;1;1;1;1	15	16	0.1702	26189;20778;24065;19547;12154;19216;19215;26892;21897;30760;20763;24788;23833;23189;30870;17707	tr|A0A654E776|A0A654E776_ARATH	110 kDa U5 small nuclear ribonucleoprotein component CLO OS=Arabidopsis thaliana OX=3702 GN=CLO PE=1 SV=1 >tr|A0A5S9SW58|A0A5S9SW58_ARATH Tr-type G domain-containing protein OS=Arabidopsis thaliana OX=3702 GN=C24_LOCUS600 PE=3 SV=1	742500	13258.9
192_1	sp|Q8W4H8|GDL19_ARATH	14.703	NA	43115.6	AANWNDDFVK;ELVVYPADEPMR;FSDGLIAPDFLAK;FVIQTLAPLGCLPIVR;NDISLLYSSGASK;SYLFFDGR;TLLPQTFWPYGK	1;1;1;0;1;1;1	6	8	0.2176	19356;25222;24717;30041;23890;14242;25853;25852;25854	tr|A0A178WIZ0|A0A178WIZ0_ARATH;tr|A0A5S9WPS1|A0A5S9WPS1_ARATH	Inactive GDSL esterase/lipase-like protein 23 OS=Arabidopsis thaliana OX=3702 GN=GLL23 PE=1 SV=1	738635	36931.8
120_1	tr|A0A654FH34|A0A654FH34_ARATH	2.03929	NA	45461.1	VLIDVPNSR	1	1	1	0.0212	14480	tr|A0A384KZH7|A0A384KZH7_ARATH	(thale cress) hypothetical protein OS=Arabidopsis thaliana OX=3702 GN=AN1_LOCUS15811 PE=4 SV=1 >tr|Q8L934|Q8L934_ARATH Nucleoid DNA-binding-like protein OS=Arabidopsis thaliana OX=3702 PE=2 SV=1	690264	38348
358_1	sp|Q9STF2|PTA16_ARATH	24.7541	NA	54325.4	AGVPDLGAAQDLAR;EAEAASLAEDAQQK;LGSQFATAIQNASETPK;LNAVQSPFQDAESIAK;NPFQFDFGK;SLIPVVTNPSTGLVFGNNR;SQPLTISDLIEK;TSLTEDFSPEK;VAQTDVAYTLIK	1;1;1;1;1;1;1;1;1	9	9	0.2431	23879;26038;29730;29303;17023;31372;23679;21381;23099	-	Protein PLASTID TRANSCRIPTIONALLY ACTIVE 16, chloroplastic OS=Arabidopsis thaliana OX=3702 GN=PTAC16 PE=1 SV=1 >tr|A0A654FDF6|A0A654FDF6_ARATH (thale cress) hypothetical protein OS=Arabidopsis thaliana OX=3702 GN=AN1_LOCUS15011 PE=4 SV=1	685967	22865.6
192_2	tr|A0A5S9WPT2|A0A5S9WPT2_ARATH	21.7226	NA	43200.2	AANWNDDFVAK;ELTVYPVDEPMR;FSDGLITPDFLAK;FVIQTLAPLGCLPIVR;IGPMLNEMAR;NDISALYSSGASK;NNPTADASAQQAFVTSVTNK;SFLFFDGR;TLVAQGFWPYGK	1;1;1;0;1;1;1;1;1	8	9	0.2941	21318;25821;25349;30041;17962;22859;31887;31886;13766;24127	sp|Q1H583|GDL18_ARATH	Uncharacterized protein OS=Arabidopsis thaliana OX=3702 GN=AN1_LOCUS4522 PE=3 SV=1	670122	33506.1
123_4	sp|Q8H118|PMT1_ARATH	13.7523	NA	69311.8	ALHWEAVETK;DGILLLELDR;DVWVMNVVPEDGPNTLK;GIPAYLGVLGTK;LADFGYSTDIFEK;LDLSLMEHYER;LGLGGDDDDSTK;SDQNWMVVK;TASESDQDSDNVILIVQK;TYDLLHAWDIISDIK;VDTYWDLLSPK	1;0;0;0;1;0;1;0;1;0;1	5	6	0.2259	19508;19506;18729;30876;19661;26806;24945;24948;19743;17230;31187;30084;23502	-	Probable methyltransferase PMT1 OS=Arabidopsis thaliana OX=3702 GN=At3g23300 PE=2 SV=2 >tr|A0A178VBP4|A0A178VBP4_ARATH Methyltransferase OS=Arabidopsis thaliana OX=3702 GN=AXX17_At3g25360 PE=3 SV=1	668158	16704
208_1	sp|P59259|H4_ARATH	11.0018	NA	11402.4	DAVTYTEHAR;DNIQGITKPAIR;ISGLIYEETR;TVTAMDVVYALK	1;1;1;1	4	6	0.4272	18908;18905;23178;19407;22827;23191	-	Histone H4 OS=Arabidopsis thaliana OX=3702 GN=At1g07660 PE=1 SV=2 >tr|A0A384LKZ7|A0A384LKZ7_ARATH Histone H4 OS=Arabidopsis thaliana OX=3702 GN=AXX17_At1g07310 PE=3 SV=1 >tr|A0A5S6RAZ7|A0A5S6RAZ7_ORYSJ Histone H4 OS=Oryza sativa subsp. japonica OX=39947 GN=OSJNBb0064P21.1 PE=3 SV=1 >tr|Q6NR90|Q6NR90_ARATH Histone H4 OS=Arabidopsis thaliana OX=3702 GN=At1g07660 PE=2 SV=1	665236	110873
343_1	tr|B3H778|B3H778_ARATH	2.37428	NA	48998.2	VVAPWR	1	1	1	0.0133	6064	tr|A0A7G2F0N3|A0A7G2F0N3_ARATH;tr|A3CG54|A3CG54_ORYSJ;sp|Q9SZX3|ASSY_ARATH	Citrulline--aspartate ligase OS=Arabidopsis thaliana OX=3702 GN=At4g24830 PE=1 SV=1	659792	21283.6
238_1	tr|A0A384KGL0|A0A384KGL0_ARATH	12.658	NA	39836.6	IPEGFGPR;IPESLTNIYR;LSAITIADWK;SYFTVLDLSYNNLK;TLDLIGNQISGGIPYDIGR	1;1;1;1;1	5	5	0.1671	10280;20156;17568;28894;31513	tr|A0A7G2EPA0|A0A7G2EPA0_ARATH	LRRNT_2 domain-containing protein OS=Arabidopsis thaliana OX=3702 GN=At3g20820 PE=4 SV=1 >tr|Q9LT39|Q9LT39_ARATH Leucine-rich repeat (LRR) family protein OS=Arabidopsis thaliana OX=3702 GN=At3g20820 PE=1 SV=1	650091	29549.6
569_1	tr|F0WUB9|F0WUB9_9STRA	2.03929	NA	65201	VIPSLNGK	1	1	1	0.0132	8797	-	Uncharacterized protein ALNC14_111410 OS=Albugo laibachii Nc14 OX=890382 GN=ALNC14_111410 PE=3 SV=1	616360	19261.2
85_1	tr|A0A7G2ETI3|A0A7G2ETI3_ARATH	4.82064	NA	8136.36	EGIPPDQQR;ESTLHLVIR	1;1	2	2	0.25	15210;16065	-	(thale cress) hypothetical protein OS=Arabidopsis thaliana OX=3702 GN=AT9943_LOCUS13444 PE=4 SV=1	607567	86795.2
113_1	tr|A0A1P8ART2|A0A1P8ART2_ARATH	5.5009	NA	52249.1	ALYDQYGEAGVK;VSVPNQISAGER	1;1	2	2	0.0494	22881;21485	tr|Q94F41|Q94F41_ARATH;tr|A0A7G2E8T0|A0A7G2E8T0_ARATH;tr|B9DFS2|B9DFS2_ARATH;tr|Q9SSD4|Q9SSD4_ARATH;tr|A0A654EVN8|A0A654EVN8_ARATH	Molecular chaperone Hsp40/DnaJ family protein OS=Arabidopsis thaliana OX=3702 GN=DJA7 PE=1 SV=1	601566	24062.6
349_1	tr|A0A5S9Y8M9|A0A5S9Y8M9_ARATH	28.7949	NA	112213	AENVEDTADQSAIK;ALFEVLQR;ALQYFPTIEDPSTR;AVEYFELSK;DVAVLDFSYK;GLSVFISDVR;IPATLNK;MLMVTDVQDIIK;NPDAVNVDGWADR;VPILSGSTDPESVAR;YLGLENMTR	1;1;1;1;1;1;1;1;1;1;1	11	11	0.1194	26580;13428;28492;16602;18717;16837;6774;24962;25447;27157;16944	tr|A0A654G3Q7|A0A654G3Q7_ARATH;tr|A0A178UMB9|A0A178UMB9_ARATH;sp|Q8LPK4|AP2A2_ARATH;tr|A0A5S9Y6B8|A0A5S9Y6B8_ARATH;tr|A0A7G2FBM7|A0A7G2FBM7_ARATH;tr|A0A178USA0|A0A178USA0_ARATH;tr|A0A7G2F9E5|A0A7G2F9E5_ARATH;sp|Q8LPL6|AP2A1_ARATH	AP-2 complex subunit alpha OS=Arabidopsis thaliana OX=3702 GN=C24_LOCUS22894 PE=3 SV=1	595474	10092.8
119_1	sp|Q9LUT2|METK4_ARATH	8.25135	NA	42768.7	ANVDYEQIVR;FVIGGPHGDAGLTGR;TIFHLNPSGR	1;1;1	3	4	0.0891	20176;25917;25918;18289	-	S-adenosylmethionine synthase 4 OS=Arabidopsis thaliana OX=3702 GN=METK4 PE=1 SV=1 >tr|A0A178VIP8|A0A178VIP8_ARATH S-adenosylmethionine synthase OS=Arabidopsis thaliana OX=3702 GN=AXX17_At3g18350 PE=3 SV=1	577049	27478.5
181_1	tr|A0A178UHF6|A0A178UHF6_ARATH	4.58034	NA	50296.2	LGLMSGFIK;MNFADIEK	1;1	2	2	0.0365	13145;13180	tr|A0A5S9YEU0|A0A5S9YEU0_ARATH;tr|A0A654GC51|A0A654GC51_ARATH;sp|Q9FLQ4|ODO2A_ARATH;tr|A0A7G2FK60|A0A7G2FK60_ARATH	Dihydrolipoyllysine-residue succinyltransferase OS=Arabidopsis thaliana OX=3702 GN=AXX17_At5g54170 PE=3 SV=1	568159	23673.3
459_1	sp|Q8VXX4|RFC3_ARATH	7.10953	NA	40574.5	INAPSQEEIVK;TLIMALLK;VLVLNEVDK	1;1;1	3	3	0.0791	20715;11265;14924	tr|A0A178UAT4|A0A178UAT4_ARATH;tr|A0A5S9Y7Q0|A0A5S9Y7Q0_ARATH	Replication factor C subunit 3 OS=Arabidopsis thaliana OX=3702 GN=RFC3 PE=2 SV=1 >tr|A0A654G4M8|A0A654G4M8_ARATH AAA domain-containing protein OS=Arabidopsis thaliana OX=3702 GN=AN1_LOCUS23505 PE=4 SV=1	563604	21677.1
65_1	tr|A0A654F8H8|A0A654F8H8_ARATH	15.6415	NA	35354.2	ELFEKPPELR;GASEVVSVGAAAAAAR;IDASYYGYR;IVELGGHNYSK;MTDLEGNIIDVPNPSGR;VAEIQNEGLGEHR	1;1;1;1;1;1	6	7	0.2533	21520;24586;17256;20443;30244;25872;25873	tr|A0A384KQ28|A0A384KQ28_ARATH	Uncharacterized protein OS=Arabidopsis thaliana OX=3702 GN=AN1_LOCUS13291 PE=3 SV=1	559093	29425.9
11_1	tr|A0A654FZ75|A0A654FZ75_ARATH	10.2273	NA	46875.1	LGPTSQPQR;SSLYYVNLVAIR;VAGGGTIPPPQGLLGLGR;VLIDVPNGR	1;1;1;1	4	4	0.1093	13635;24818;28739;13612	tr|A0A178UC28|A0A178UC28_ARATH;tr|A0A5S9Y231|A0A5S9Y231_ARATH	Peptidase A1 domain-containing protein OS=Arabidopsis thaliana OX=3702 GN=AN1_LOCUS21520 PE=4 SV=1	556252	22250.1
24_1	sp|P20649|PMA1_ARATH	11.0018	NA	104158	ADIGIAVADATDAAR;ELSEIAEQAK;LGDIIPADAR;VDQSALTGESLPVTK	1;1;1;1	4	4	0.0527	25472;17560;15240;27437	tr|F4JPJ7|F4JPJ7_ARATH;tr|C0Z2R2|C0Z2R2_ARATH;sp|P19456|PMA2_ARATH;tr|A0A1P8AYX4|A0A1P8AYX4_ARATH	ATPase 1, plasma membrane-type OS=Arabidopsis thaliana OX=3702 GN=AHA1 PE=1 SV=3 >tr|A0A178VSN5|A0A178VSN5_ARATH Plasma membrane ATPase OS=Arabidopsis thaliana OX=3702 GN=AXX17_At2g14320 PE=3 SV=1	554878	10670.7
248_1	tr|A0A7G2DUE4|A0A7G2DUE4_ARATH	16.1265	NA	99135.6	AAAASSYSDNSGTESSPR;AFVPPQHFIR;AHNALVLK;APIIIELSR;ATSPQPDGPTAGGSLK;EVVAIASAALDGFK;EYDPESTR;FLLHLAGGEGSGWK;IALVDTLASQIR;IESLIQEDQNVK;KPIDPEEELR;LPSVLSGLQGK;MVVALVDMER;QLSIHDNR;SAVLNSLIGHPVLPTGENGATR;SILTGAPQSK;TAGPEGEITAGYLMK;VLVDIVSASANATPGLGR;VVASFEGNFPNR;VVLEADGYQPYLISPEK;WMSQEVR	1;0;0;1;1;0;0;0;0;0;1;1;0;0;0;0;0;0;0;1;0	6	6	0.2856	29690;20317;20316;10078;14453;26490;24672;14005;26262;26264;22569;25169;20667;17013;18917;13607;32542;14151;27567;29518;23500;30930;12693	sp|Q9SE83|DRP2A_ARATH;tr|A0A5S9TLG4|A0A5S9TLG4_ARATH	Dynamin GTPase OS=Arabidopsis thaliana OX=3702 GN=AT9943_LOCUS852 PE=3 SV=1	549201	8858.08
38_1	tr|A0A178WFF4|A0A178WFF4_ARATH	2.41698	NA	37854.8	LQALEQQAELR	1	1	1	0.0323	22535	sp|Q9MA75|VIP1_ARATH;tr|A0A5S9WP91|A0A5S9WP91_ARATH;tr|A0A7G2E247|A0A7G2E247_ARATH	VIP1 OS=Arabidopsis thaliana OX=3702 GN=AXX17_At1g39550 PE=4 SV=1	532775	33298.4
501_1	tr|A0A7G2E1Y9|A0A7G2E1Y9_ARATH	5.20287	NA	28018.3	ANELFVGR;EQGPLFGFTK	1;1	2	2	0.0679	11365;17739	sp|Q9XF91|PSBS_ARATH	(thale cress) hypothetical protein OS=Arabidopsis thaliana OX=3702 GN=AT9943_LOCUS3179 PE=4 SV=1	531775	37983.9
220_1	tr|A0A654FH78|A0A654FH78_ARATH	10.6683	NA	69293.9	ATYHFLINSK;ISDVLLLMER;SLLPLYADIGDSDNVR;TPAYGMIER	1;1;1;1	4	4	0.0738	19777;19658;29594;15163	sp|Q9LRP6|PP234_ARATH;tr|A0A178VLP4|A0A178VLP4_ARATH;tr|A0A5S9XCM6|A0A5S9XCM6_ARATH;tr|A0A7G2EII4|A0A7G2EII4_ARATH	Uncharacterized protein OS=Arabidopsis thaliana OX=3702 GN=AN1_LOCUS12940 PE=4 SV=1	530759	13269
280_1	sp|P28769|TCPA_ARATH	21.4565	NA	59192.1	AGANVILTTK;DSYLLNGYALNTGR;EVGDGTTSVVIVAAELLK;GANDYMLDEMER;IADDDVILIK;TSLGPVGLDK;TSSAVSLILR;VLVELAELQDR	1;1;1;1;1;1;1;1	8	8	0.1743	13754;27611;30065;25719;17481;13717;15415;22190	tr|A0A654FE88|A0A654FE88_ARATH	T-complex protein 1 subunit alpha OS=Arabidopsis thaliana OX=3702 GN=CCT1 PE=1 SV=1 >tr|A0A178VBD4|A0A178VBD4_ARATH CCT-alpha OS=Arabidopsis thaliana OX=3702 GN=AXX17_At3g21390 PE=3 SV=1	523721	14547.8
207_1	tr|A0A2T2Q977|A0A2T2Q977_9BRAD	2.75045	NA	73475.6	EAGNMVDLDSNPTK	1	1	2	0.0199	26820;26579	tr|A0A4Y9UW54|A0A4Y9UW54_9BRAD;tr|A0A2T2QDQ4|A0A2T2QDQ4_9BRAD	Potassium-transporting ATPase ATP-binding subunit OS=Bradyrhizobium sp. MOS003 OX=2133946 GN=kdpB PE=3 SV=1	513433	16562.4
347_1	tr|A0A5S9VEI8|A0A5S9VEI8_ARATH	23.9005	NA	246923	ALVAEVVGNLSNR;DTAMANDTLSR;ELSGDQSLTGR;LFSLSDEFK;LITDFQEGGDSGGGR;LPQNPNYYNLQGVSHR;SGYFQVTDLGR;VVYIAPLEAIAK;YYDLSAQELGELIR	1;1;1;1;1;1;1;1;1	9	9	0.0516	23639;19791;18912;16603;26853;30794;21092;22272;28814	tr|A0A178W7K6|A0A178W7K6_ARATH;tr|A0A654EBP4|A0A654EBP4_ARATH;sp|Q9SYP1|DEXHC_ARATH	(thale cress) hypothetical protein OS=Arabidopsis thaliana OX=3702 GN=AT9943_LOCUS1822 PE=4 SV=1	511269	4190.73
102_1	tr|A0A178ULT4|A0A178ULT4_ARATH	10.1566	NA	106984	EVPAAVFGGLAR;NLPVTHPQYDSLNNTFER;QNPHNVEQWHR;SDPEFWNK	1;1;1;1	4	4	0.0534	19581;32251;25745;14735	tr|A0A5S9Y8J1|A0A5S9Y8J1_ARATH;tr|A0A654G5R1|A0A654G5R1_ARATH;tr|A0A7G2FFQ0|A0A7G2FFQ0_ARATH	Uncharacterized protein OS=Arabidopsis thaliana OX=3702 GN=At5g28740 PE=4 SV=1 >tr|Q9LKU3|Q9LKU3_ARATH Tetratricopeptide repeat (TPR)-like superfamily protein OS=Arabidopsis thaliana OX=3702 GN=T32B20.g PE=1 SV=1	509658	8494.3
176_1	tr|A0A178VRB0|A0A178VRB0_ARATH	5.5009	NA	28036.1	FGEAVWFK;GPSGSPWYGSDR	1;1	2	3	0.0755	13632;13631;21718	sp|P04778|CB1C_ARATH;tr|Q9C8S5|Q9C8S5_ARATH;sp|P0CJ48|CB1A_ARATH	Chlorophyll a-b binding protein, chloroplastic OS=Arabidopsis thaliana OX=3702 GN=At2g34420 PE=3 SV=1 >tr|Q39141|Q39141_ARATH Chlorophyll a-b binding protein, chloroplastic OS=Arabidopsis thaliana OX=3702 GN=Lhb1B2 PE=1 SV=1	508403	56489.2
56_1	sp|Q84W56|RNJ_ARATH	13.4542	NA	100490	DLLIVTTGSQAEPR;IDEAPLDGK;LSGDPSVGSGVAALR;TLEDDIIDSAR;VITTQFASNIHR	1;1;1;1;1	5	6	0.067	26729;12877;24556;21231;24589;24588	tr|A0A178UH95|A0A178UH95_ARATH	Ribonuclease J OS=Arabidopsis thaliana OX=3702 GN=RNJ PE=1 SV=1 >tr|A0A5S9YHU8|A0A5S9YHU8_ARATH Myb-like domain-containing protein OS=Arabidopsis thaliana OX=3702 GN=AN1_LOCUS26656 PE=4 SV=1	506309	8729.47
126_1	tr|F4IJ44|F4IJ44_ARATH	5.5009	NA	32780.9	LTDDQITEYR;NGDGYITVNELR	1;1	2	2	0.0761	21383;23822	sp|P25071|CML12_ARATH;tr|A0A1P8B183|A0A1P8B183_ARATH;tr|A0A7G2EI63|A0A7G2EI63_ARATH;tr|A0A178VN60|A0A178VN60_ARATH	Calcium-binding EF hand family protein OS=Arabidopsis thaliana OX=3702 GN=TCH3 PE=1 SV=1	504888	29699.3
333_1	tr|A0A178VFQ6|A0A178VFQ6_ARATH	18.1967	NA	104628	ADTFNLQHR;FTDESSSLTEQITK;GGDPALVLNNLYR;IASMDIIPASLR;LIEQEAIELK;NAVIITEIPYQTNK;VTSIVPVSEFAEDR	1;1;1;1;1;1;1	7	7	0.0904	17096;27915;24888;22267;19563;28139;27489	sp|Q9CAF6|GYRA_ARATH	DNA topoisomerase (ATP-hydrolyzing) OS=Arabidopsis thaliana OX=3702 GN=AXX17_At3g10540 PE=3 SV=1	500232	8624.69
59_1	tr|A0A7G2FLA8|A0A7G2FLA8_ARATH	13.7523	NA	105646	LAVNLIPFPR;LHFFMVGFAPLTSR;NSSYFVEWIPNNVK;VSEQFTAMFR;YTGDSDLQLER	1;1;1;1;1	5	6	0.0622	18219;28358;28357;29085;20413;22485	sp|Q56YW9|TBB2_ARATH;tr|A0A7G2FJ31|A0A7G2FJ31_ARATH;tr|A0A178ULE0|A0A178ULE0_ARATH	(thale cress) hypothetical protein OS=Arabidopsis thaliana OX=3702 GN=AT9943_LOCUS22885 PE=3 SV=1	493806	9876.13
101_1	sp|P83483|ATPBM_ARATH	16.5027	NA	59634	FTQANSEVSALLGR;IPSAVGYQPTLASDLGALQER;TEHYLPIHR;TVLIMELINNVAK;VGLTGLTVAEYFR;VLNTGAPITVPVGR	1;1;1;1;1;1	6	7	0.1511	26618;32452;32459;18996;25995;25388;24726	tr|A0A178UB86|A0A178UB86_ARATH;sp|Q9C5A9|ATPBO_ARATH;sp|P83484|ATPBN_ARATH;tr|Q8H135|Q8H135_ARATH;tr|A0A178UFZ5|A0A178UFZ5_ARATH	ATP synthase subunit beta-1, mitochondrial OS=Arabidopsis thaliana OX=3702 GN=At5g08670 PE=1 SV=1 >tr|A0A654FZJ9|A0A654FZJ9_ARATH ATP synthase subunit beta OS=Arabidopsis thaliana OX=3702 GN=AN1_LOCUS21698 PE=3 SV=1	489789	15799.6
427_1	sp|Q9XFS7|NLTP5_ARATH	2.75045	NA	12486.4	ISYPISAR	1	1	1	0.0678	11409	-	Non-specific lipid-transfer protein 5 OS=Arabidopsis thaliana OX=3702 GN=LTP5 PE=1 SV=1 >tr|A0A178VLH1|A0A178VLH1_ARATH Non-specific lipid-transfer protein OS=Arabidopsis thaliana OX=3702 GN=AXX17_At3g45940 PE=3 SV=1	478271	59783.8
562_1	tr|Q41965|Q41965_ARATH	2.75045	NA	7651.11	TLSDYNIQK	1	1	1	0.1176	16478	-	Ubiquitin (Fragment) OS=Arabidopsis thaliana OX=3702 PE=2 SV=1	473896	67699.4
159_3	sp|Q9SQI8|ODP24_ARATH	8.25135	NA	50049.1	DGFFSVK;EIFMPALSSTMTEGK;ITASDVETAAGIAPSK;SSIAPPPPPPPPVTAK;VGYPVNTDALDALYEK	0;0;1;1;1	3	3	0.1458	7914;28530;27228;27554;29780	tr|A0A178V5Z1|A0A178V5Z1_ARATH	Dihydrolipoyllysine-residue acetyltransferase component 4 of pyruvate dehydrogenase complex, chloroplastic OS=Arabidopsis thaliana OX=3702 GN=LTA2 PE=2 SV=1 >tr|A0A5S9XFR8|A0A5S9XFR8_ARATH Dihydrolipoamide acetyltransferase component of pyruvate dehydrogenase complex OS=Arabidopsis thaliana OX=3702 GN=AT9943_LOCUS12055 PE=3 SV=1	471070	20481.3
493_1	sp|Q9SJE1|CHLD_ARATH	7.95332	NA	83232.2	AVELVILPR;IMIVAITDGR;VAAVGIATQFQER	1;1;1	3	3	0.0421	14407;16722;24639	tr|A0A7G2DRM3|A0A7G2DRM3_ARATH;tr|A0A5S9TBL7|A0A5S9TBL7_ARATH	Magnesium-chelatase subunit ChlD, chloroplastic OS=Arabidopsis thaliana OX=3702 GN=CHLD PE=1 SV=3 >tr|A0A178W355|A0A178W355_ARATH Mg-protoporphyrin IX chelatase OS=Arabidopsis thaliana OX=3702 GN=AXX17_At1g08350 PE=3 SV=1	467710	10393.5
228_1	tr|A0A2T2QJD5|A0A2T2QJD5_9BRAD	4.83523	NA	66919	INIVDTPGHADFGGEVER;NIAIIAHVDHGK	1;1	2	3	0.0493	30963;30961;22292	-	50S ribosomal subunit assembly factor BipA OS=Bradyrhizobium sp. MOS002 OX=2133947 GN=typA PE=3 SV=1	464065	12542.3
96_1	tr|A0A654F055|A0A654F055_ARATH	5.5009	NA	24302.4	FPAFPTVMDINQIR;FPFLLVDR;KPVIAGDTLVMR;VIEYTPGVSAVAIK	1;0;0;1	2	2	0.2182	28607;14316;14318;14317;22566;22565;25798	tr|A0A178W084|A0A178W084_ARATH;tr|Q9SIE3|Q9SIE3_ARATH	(3R)-hydroxymyristoyl-[acyl-carrier-protein] dehydratase OS=Arabidopsis thaliana OX=3702 GN=AN1_LOCUS8603 PE=3 SV=1	461896	46189.6
128_1	tr|A0A654FB98|A0A654FB98_ARATH	21.2772	NA	193113	EGLVSDAIESFIR;FNLIYVITK;FQELFAQTK;GNLPGAENLVVQR;LNSYESLELSR;LQQFQGAVDAAR;SPEQVSAAVK;TVDNDLALK	1;1;1;1;1;1;1;1	8	8	0.0504	25585;17367;17391;24129;22822;22651;14562;13776	tr|A0A5S9XCD9|A0A5S9XCD9_ARATH;sp|Q0WLB5|CLAH2_ARATH;sp|Q0WNJ6|CLAH1_ARATH	Clathrin heavy chain OS=Arabidopsis thaliana OX=3702 GN=AN1_LOCUS12433 PE=3 SV=1	447034	4912.47
105_1	tr|A0A5S9XFH7|A0A5S9XFH7_ARATH	4.76718	NA	64267.9	FYLPEMYPK;HVFHVVTDK;ILFLDDDVVVQK;SLALAYASYAR	0;1;0;1	2	2	0.0733	19612;16480;24916;19555	tr|A0A178VIB0|A0A178VIB0_ARATH;tr|A0A7G2ELA5|A0A7G2ELA5_ARATH;sp|Q9LSG3|GAUT8_ARATH	Hexosyltransferase OS=Arabidopsis thaliana OX=3702 GN=C24_LOCUS13825 PE=3 SV=1	444193	12338.7
279_1	sp|O23654|VATA_ARATH	7.87518	NA	68768.8	ISGDVYIPR;LAADTPLLTGQR;TTLVANTSNMPVAAR	1;1;1	3	3	0.0578	14680;21457;27446	-	V-type proton ATPase catalytic subunit A OS=Arabidopsis thaliana OX=3702 GN=VHA-A PE=1 SV=1 >tr|A0A384LM33|A0A384LM33_ARATH V-ATPase 69 kDa subunit OS=Arabidopsis thaliana OX=3702 GN=AXX17_At1g73590 PE=3 SV=1 >tr|Q0WLF6|Q0WLF6_ARATH V-ATPase 69 kDa subunit OS=Arabidopsis thaliana OX=3702 GN=At1g78900 PE=2 SV=1	444106	10328.1
509_1	sp|Q93W95|PMTD_ARATH	4.82064	NA	67511.6	KPLTLDVIYDR;SQIQFALER	1;1	2	2	0.0333	23348;16803	tr|A0A178UY42|A0A178UY42_ARATH	Probable pectin methyltransferase QUA3 OS=Arabidopsis thaliana OX=3702 GN=QUA3 PE=2 SV=1 >tr|A0A654FKP2|A0A654FKP2_ARATH Methyltransferase OS=Arabidopsis thaliana OX=3702 GN=AN1_LOCUS16844 PE=3 SV=1	441413	12982.7
132_1	sp|P93014|RR5_ARATH	7.91788	NA	32624.8	ATLAAVQQMR;QLGSNNALNNAR;YSTFPHR	1;1;1	3	3	0.0957	16717;21867;11436	tr|A0A178VN84|A0A178VN84_ARATH	30S ribosomal protein S5, chloroplastic OS=Arabidopsis thaliana OX=3702 GN=rps5 PE=2 SV=1 >tr|A0A654F988|A0A654F988_ARATH S5 DRBM domain-containing protein OS=Arabidopsis thaliana OX=3702 GN=AN1_LOCUS9818 PE=3 SV=1	434223	21711.2
223_1	tr|F4K1G7|F4K1G7_ARATH	12.4787	NA	104981	ALEGGLGVSLLER;EVITLAVQQGER;IDEFTSQMSQLLQVER;IHGLADALTYER;SNNLGAVGFLGDSR	1;1;1;1;1	5	5	0.0697	22893;23657;30946;23974;24982	tr|A0A178UJD5|A0A178UJD5_ARATH;tr|Q9FGC2|Q9FGC2_ARATH;tr|A0A5S9YAS0|A0A5S9YAS0_ARATH;tr|A0A654G5F7|A0A654G5F7_ARATH	P-loop containing nucleoside triphosphate hydrolases superfamily protein OS=Arabidopsis thaliana OX=3702 GN=MEE13.8 PE=1 SV=1	433742	9036.3
254_1	tr|F4K180|F4K180_ARATH	24.7541	NA	70849.7	EGSAILMHTSSQK;GSSDDWLIGGR;GWVTLQLIR;IQGAVFDLPEEIAK;LTEEAGDYTAFR;LYAIATTSTSK;SVTGFLSDLYR;TILSDLITVYAK;TIVFTQTK	1;1;1;1;1;1;1;1;1	9	9	0.1542	24610;18904;16621;27199;24227;18689;21513;23510;12290	tr|A0A178URN6|A0A178URN6_ARATH;sp|Q8L7S8|RH3_ARATH	RNA helicase OS=Arabidopsis thaliana OX=3702 GN=emb1138 PE=1 SV=1	431707	10792.7
73_1	sp|Q8L960|SVR1_ARATH	4.90436	NA	45080	LPSDLGLGK;LSHPSSSLPK	1;1	2	2	0.0463	11162;15602	-	Putative ribosomal large subunit pseudouridine synthase SVR1, chloroplastic OS=Arabidopsis thaliana OX=3702 GN=SVR1 PE=1 SV=1 >tr|A0A178VP33|A0A178VP33_ARATH (thale cress) hypothetical protein OS=Arabidopsis thaliana OX=3702 GN=AXX17_At2g36050 PE=3 SV=1	429041	17876.7
99_1	tr|A0A4Y9URB8|A0A4Y9URB8_9BRAD	5.20287	NA	55118	APGIIPR;EAYPGDVFYLHSR;VVDALGNPIDGK	1;0;1	2	2	0.0629	5973;27566;27564;19879	tr|A0A2T2QEA1|A0A2T2QEA1_9BRAD	ATP synthase subunit alpha OS=Bradyrhizobium sp. MOS001 OX=2133948 GN=atpA PE=3 SV=1	427718	14748.9
77_1	tr|A0A178WFN9|A0A178WFN9_ARATH	8.25135	NA	91554.2	FPGVPYTFFSQR;SIQDAYIHAIR;VILLVWDDR	1;1;1	3	3	0.0395	25771;22261;17890	tr|A0A5S9WLP7|A0A5S9WLP7_ARATH;sp|Q9SSQ9|PLDA2_ARATH	Phospholipase D OS=Arabidopsis thaliana OX=3702 GN=AXX17_At1g46860 PE=3 SV=1	426801	8891.69
231_1	tr|A0A5S9XCW0|A0A5S9XCW0_ARATH	8.25135	NA	30478.5	DSTITVTLAPENVK;DVNLSSGER;HDIWSWSFENAAK;SGALSMTR;VLNEVLLQNMYAGFAGSMGR	1;0;1;0;1	3	4	0.2319	26552;13451;27974;8612;32451;32450	tr|A0A178VKX6|A0A178VKX6_ARATH;tr|A0A7G2EN98|A0A7G2EN98_ARATH;sp|Q9LK72|LECT5_ARATH	Lectin_legB domain-containing protein OS=Arabidopsis thaliana OX=3702 GN=C24_LOCUS12870 PE=3 SV=1	408470	34039.1
381_1	tr|A0A178VU36|A0A178VU36_ARATH	5.5009	NA	35271.7	LDNSAVSEVGAR;VASLVTVFEAAASDR	1;1	2	2	0.0846	20461;27305	tr|A0A7G2E982|A0A7G2E982_ARATH;tr|A0A5S9X1Y5|A0A5S9X1Y5_ARATH;tr|O48783|O48783_ARATH	Methyltransf_21 domain-containing protein OS=Arabidopsis thaliana OX=3702 GN=AXX17_At2g22540 PE=4 SV=1	405692	22538.4
266_1	tr|Q94EY7|Q94EY7_ARATH	8.25135	NA	26625.9	QSVSVVGSAISGNTISR;TFADVVGGDDVGEIVNGGTK;TGDASSFLER	1;1;1	3	3	0.1888	28753;31118;16502	tr|A0A178US69|A0A178US69_ARATH	Uncharacterized protein At5g16550 OS=Arabidopsis thaliana OX=3702 GN=MQK4.29 PE=2 SV=1	404095	36735.9
352_1	tr|A0A7G2F9H7|A0A7G2F9H7_ARATH	16.0873	NA	69594.1	DAAVVQVASSEHK;ENNIIDAGDSEK;INSATVAAAEK;LPANDQEAVGNNEPAK;TGNVTSFWMDHIK;VPEAQITNSATPTTTPR	1;1;1;1;1;1	6	7	0.1291	23609;22670;16297;28793;27302;27301;29910	tr|A0A178V0X9|A0A178V0X9_ARATH;tr|A0A654FXJ3|A0A654FXJ3_ARATH	(thale cress) hypothetical protein OS=Arabidopsis thaliana OX=3702 GN=AT9943_LOCUS17952 PE=4 SV=1	403742	10624.8
550_1	tr|B0LYL3|B0LYL3_ARATH	2.37428	NA	11893.9	YKEDIQIMK	1	1	2	0.0741	19057;19505	-	Beta-glucosidase 1 (Fragment) OS=Arabidopsis thaliana OX=3702 GN=BGL1 PE=3 SV=1	402953	57564.8
458_1	tr|A0A1P8AZX9|A0A1P8AZX9_ARATH	2.03929	NA	124446	LEQVEVAR	1	1	1	0.0075	12468	tr|A0A654EXR7|A0A654EXR7_ARATH;tr|A0A178W205|A0A178W205_ARATH;tr|A0A7G2EE76|A0A7G2EE76_ARATH;sp|Q56YN8|SMC3_ARATH	Structural maintenance of chromosomes (SMC) family protein OS=Arabidopsis thaliana OX=3702 GN=TTN7 PE=1 SV=1	400091	4879.16
179_1	sp|O23144|PPI1_ARATH	16.5027	NA	68837.2	AYSNIHDLR;DEITVLENELK;DETNSEYYQNR;GDDAPINFGSVGELPK;GPETIPR;NPDEKPLIAPEAAPSK	1;1;1;1;1;1	6	8	0.1144	16702;16703;22623;25212;28280;7102;28900;28899	tr|A0A7G2F2Y3|A0A7G2F2Y3_ARATH	Proton pump-interactor 1 OS=Arabidopsis thaliana OX=3702 GN=PPI1 PE=1 SV=2	386852	10180.3
242_1	sp|Q9FVQ1|NUCL1_ARATH	15.5788	NA	58738.6	ADVENFFK;EHFSSCGEIK;EPEDDIDTK;GFGHVEFASSEEAQK;GIAYLEFSEGK;SSDVEMVDAEK	1;1;1;1;1;1	6	6	0.1149	13231;19761;15843;28355;20363;20238	tr|A0A178W6B8|A0A178W6B8_ARATH;tr|A0A5S9WN51|A0A5S9WN51_ARATH	Nucleolin 1 OS=Arabidopsis thaliana OX=3702 GN=NUCL1 PE=1 SV=1	386464	10170.1
564_1	tr|B9FWP3|B9FWP3_ORYSJ	2.75045	NA	57711.7	GSNQLVIDEAER	1	1	1	0.0225	23280	-	T-complex protein 1 subunit delta OS=Oryza sativa subsp. japonica OX=39947 GN=Os02g0332200 PE=3 SV=1	375994	11749.8
515_1	tr|A0A5S9XLG4|A0A5S9XLG4_ARATH	7.37075	NA	102999	FELVDQLTHLTK;LQSLAFQLTEK;TGGGGLDLSSR	1;1;1	3	3	0.0377	25734;22023;14673	tr|A0A5S9XLD4|A0A5S9XLD4_ARATH;tr|A0A178VBT8|A0A178VBT8_ARATH;tr|A0A654FH19|A0A654FH19_ARATH;sp|O49160|EIF3C_ARATH	Eukaryotic translation initiation factor 3 subunit C OS=Arabidopsis thaliana OX=3702 GN=C24_LOCUS15876 PE=3 SV=1	371325	7140.87
78_1	sp|Q39043|BIP2_ARATH	11.0018	NA	73515.9	EAEEFAEEDK;NGHVEIIANDQGNR;SQIDEIVLVGGSTR;VEIESLFDGVDLSEPLTR	1;1;1;1	4	5	0.0838	19838;27316;27315;26292;31622	tr|A0A7G2FF51|A0A7G2FF51_ARATH;tr|A0A1P8BF32|A0A1P8BF32_ARATH	Heat shock 70 kDa protein BIP2 OS=Arabidopsis thaliana OX=3702 GN=BIP2 PE=1 SV=2 >tr|A0A178UG43|A0A178UG43_ARATH BIP2 OS=Arabidopsis thaliana OX=3702 GN=AXX17_At5g39840 PE=3 SV=1	369195	9229.88
157_1	tr|A0A853FJ81|A0A853FJ81_9SPHN	4.45397	NA	57510.3	AMLEDIAILTK;LAGGVAVIK	1;1	2	2	0.0366	20471;8779	-	Chaperonin GroEL OS=Sphingomonas sp. R-74633 OX=2751188 GN=groL PE=4 SV=1	368468	11165.7
139_1	tr|A0A4Y9UNS3|A0A4Y9UNS3_9BRAD	8.25135	NA	51396.5	GIYPAVDPLDSTSR;TVLIQELINNVAK;VVDLLAPYAK	1;1;1	3	3	0.0771	26583;25939;16725	tr|A0A2T2Q650|A0A2T2Q650_9BRAD;tr|A0A2T2QE29|A0A2T2QE29_9BRAD	ATP synthase subunit beta OS=Bradyrhizobium sp. MOS001 OX=2133948 GN=atpD PE=3 SV=1	366418	13086.3
124_1	tr|A0A5S9X0D3|A0A5S9X0D3_ARATH	2.75045	NA	50236	IELDPNLTSLVGR;VLGTDELNAYLNK	1;0	1	1	0.0602	25415;25839	sp|O64816|CSK2P_ARATH	Protein kinase domain-containing protein OS=Arabidopsis thaliana OX=3702 GN=C24_LOCUS8539 PE=3 SV=1	360508	13352.2
168_1	tr|A0A4Y9ULG5|A0A4Y9ULG5_9BRAD	2.75045	NA	34968.5	AVAAGMNPMDLK;VGNEGVITVEEAK	0;1	1	1	0.0762	20459;20867;23700	-	60 kDa chaperonin (Fragment) OS=Bradyrhizobium sp. MOS001 OX=2133948 GN=CT676_36225 PE=3 SV=1	360425	18021.3
12_1	tr|A0A178V5S3|A0A178V5S3_ARATH	4.98084	NA	47186.5	ELATQIQEEAVK;GADIVVATPGR;MLDMGFEPQIR	1;1;0	2	2	0.0798	23977;15679;23494	tr|A0A178V775|A0A178V775_ARATH;tr|A0A7G2EF27|A0A7G2EF27_ARATH;tr|A0A7G2EHK8|A0A7G2EHK8_ARATH;sp|Q8H136|RH14_ARATH	Uncharacterized protein OS=Arabidopsis thaliana OX=3702 GN=At3g01540 PE=3 SV=1	356432	11497.8
188_1	tr|A0A178WMY0|A0A178WMY0_ARATH	5.5009	NA	37341.2	ADTPIDANEIR;TVTIVELIK	1;1	2	2	0.0571	20388;14570	tr|A0A654EPD5|A0A654EPD5_ARATH;tr|A0A7G2E7L2|A0A7G2E7L2_ARATH;tr|Q9LQR7|Q9LQR7_ARATH	Alba domain-containing protein OS=Arabidopsis thaliana OX=3702 GN=AXX17_At1g70450 PE=4 SV=1	354191	16866.2
536_1	sp|Q940Q8|IX10L_ARATH	4.50176	NA	47164.1	ATLVQTFGQR;SIFVYFR	1;1	2	2	0.041	17661;12124	sp|Q9FZJ1|IRX10_ARATH;tr|A0A7G2FL11|A0A7G2FL11_ARATH	Probable beta-1,4-xylosyltransferase IRX10L OS=Arabidopsis thaliana OX=3702 GN=IRX10L PE=2 SV=1 >tr|A0A178UAL2|A0A178UAL2_ARATH GUT1 OS=Arabidopsis thaliana OX=3702 GN=AXX17_At5g61350 PE=3 SV=1	350274	14594.8
357_2	sp|O48773|PDI23_ARATH	7.95332	NA	47724.2	APIDYQGAR;LAPEWK;SAFELQHLLEFVK;SSPYPYEGAR	1;0;1;1	3	3	0.0864	13829;6450;27655;17815	-	Protein disulfide-isomerase 2-3 OS=Arabidopsis thaliana OX=3702 GN=PDIL2-3 PE=2 SV=1 >tr|A0A178W2K0|A0A178W2K0_ARATH Protein disulfide-isomerase OS=Arabidopsis thaliana OX=3702 GN=AXX17_At2g29350 PE=3 SV=1	348919	15170.4
236_1	tr|A0A5S9Y6Y7|A0A5S9Y6Y7_ARATH	2.75045	NA	15792.8	QVHPDIGISSK	1	1	2	0.0759	19409;19410	tr|A0A178WBK5|A0A178WBK5_ARATH;sp|Q9LQQ4|H2B1_ARATH;sp|Q9SI96|H2B3_ARATH;tr|Q0WS75|Q0WS75_ARATH;sp|P40283|H2B11_ARATH;sp|O23629|H2B6_ARATH;tr|A0A178UDD3|A0A178UDD3_ARATH;tr|A0A7G2EQH7|A0A7G2EQH7_ARATH;sp|Q9FFC0|H2B10_ARATH;tr|Q42152|Q42152_ARATH;sp|Q9LZT0|H2B7_ARATH	Histone H2B OS=Arabidopsis thaliana OX=3702 GN=C24_LOCUS22911 PE=3 SV=1	347942	34794.2
582_1	tr|Q0E3R4|Q0E3R4_ORYSJ	2.45242	NA	44461.2	ILLQLQDGR	1	1	1	0.0214	15684	-	Os02g0158900 protein OS=Oryza sativa subsp. japonica OX=39947 GN=Os02g0158900 PE=4 SV=1	344745	15670.2
106_1	tr|A0A5S9XN02|A0A5S9XN02_ARATH	15.5346	NA	67254.2	DNYSPGWK;FAGGLYTTSVEAFIPNTGR;GSLVEHVK;IYEEYLAVPVVK;MFEINFENEK;TIGVMIMTHGDDK	1;1;1;1;1;1	6	9	0.1186	13151;31499;31498;10157;25324;22576;25199;25200;25198	tr|A0A1I9LNS4|A0A1I9LNS4_ARATH;sp|Q9M1R2|SYPC_ARATH;tr|A0A7G2EVS1|A0A7G2EVS1_ARATH	Prolyl-tRNA synthetase OS=Arabidopsis thaliana OX=3702 GN=C24_LOCUS16471 PE=3 SV=1	341788	10052.6
16_1	tr|A0A178W155|A0A178W155_ARATH	4.90485	NA	37432	AITAWDTNSGK;LLLELENPSR	1;1	2	2	0.0609	18932;19515	tr|Q8H177|Q8H177_ARATH;tr|Q9SS57|Q9SS57_ARATH	(thale cress) hypothetical protein OS=Arabidopsis thaliana OX=3702 GN=At1g65030 PE=4 SV=1 >tr|Q5XEV4|Q5XEV4_ARATH At1g65030 OS=Arabidopsis thaliana OX=3702 GN=At1g65030 PE=1 SV=1	337940	16092.4
154_1	sp|Q9FEA2|SYEM_ARATH	2.45242	NA	63425.8	IEDTDLER	1	1	1	0.014	13825	tr|A0A7G2FPK9|A0A7G2FPK9_ARATH;tr|A0A0P0VE61|A0A0P0VE61_ORYSJ	Glutamate--tRNA ligase, chloroplastic/mitochondrial OS=Arabidopsis thaliana OX=3702 GN=OVA3 PE=1 SV=1 >tr|A0A178UAG6|A0A178UAG6_ARATH Glutamyl-tRNA synthetase OS=Arabidopsis thaliana OX=3702 GN=AXX17_At5g63640 PE=3 SV=1	337582	10549.4
332_1	sp|Q07473|CB4A_ARATH	5.5009	NA	31120	FFDPLGLAADPEK;STPFQPYSEVFGIQR	1;1	2	3	0.0966	25254;29669;29667	tr|A0A7G2F4T1|A0A7G2F4T1_ARATH	Chlorophyll a-b binding protein CP29.1, chloroplastic OS=Arabidopsis thaliana OX=3702 GN=LHCB4.1 PE=1 SV=1 >tr|A0A384LC70|A0A384LC70_ARATH Chlorophyll a-b binding protein, chloroplastic OS=Arabidopsis thaliana OX=3702 GN=AXX17_At5g00570 PE=3 SV=1 >tr|Q0WW97|Q0WW97_ARATH Chlorophyll a-b binding protein, chloroplastic OS=Arabidopsis thaliana OX=3702 GN=At5g01530 PE=2 SV=1	335293	23949.5
171_1	tr|A0A7G2FC17|A0A7G2FC17_ARATH	5.08547	NA	84490.9	IVSQLLTLMDGLK;LAGESESNLR	1;1	2	2	0.0302	25500;16318	sp|Q9SCN8|CD48D_ARATH;sp|P54609|CD48A_ARATH;tr|A0A178URT8|A0A178URT8_ARATH;sp|Q9LZF6|CD48E_ARATH;tr|A0A178VB32|A0A178VB32_ARATH;tr|A0A654FXU5|A0A654FXU5_ARATH;tr|A0A7G2EJB3|A0A7G2EJB3_ARATH;tr|Q0DV37|Q0DV37_ORYSJ	(thale cress) hypothetical protein OS=Arabidopsis thaliana OX=3702 GN=AT9943_LOCUS18206 PE=4 SV=1	330974	7880.33
112_1	tr|A0A7G2E7T5|A0A7G2E7T5_ARATH	12.8471	NA	131652	AWFAINMDNLR;LTTEWFQNLDLQR;NSQLLLSSAATR;SPLTVLESESTIR;YGQIAAEEVPK	1;1;1;1;1	5	5	0.052	23803;28769;21613;25512;20118	tr|A0A178VWK0|A0A178VWK0_ARATH;tr|A0A7G2E7U4|A0A7G2E7U4_ARATH;sp|Q9SKT6|GAUTA_ARATH	(thale cress) hypothetical protein OS=Arabidopsis thaliana OX=3702 GN=AT9943_LOCUS7251 PE=3 SV=1	328637	4694.81
201_1	tr|A0A2T2PS93|A0A2T2PS93_9BRAD	12.7431	NA	43312.4	LLDQGQAGDNIGALLR;NMITGAAQMDGAILVVSAADGPMPQTR;QVGVPALVVFLNK;TSLTAAITK;TTVTGVEMFR	1;1;1;1;1	5	5	0.1894	28666;33808;24497;11370;18225	tr|A0A2T2QK03|A0A2T2QK03_9BRAD;tr|A0A4Y9UVC2|A0A4Y9UVC2_9BRAD	Elongation factor Tu OS=Bradyrhizobium sp. MOS003 OX=2133946 GN=tuf PE=3 SV=1	327266	15584.1
448_2	sp|Q9C512|MNS1_ARATH	5.04722	NA	63492	EHEVEVFK;MQSFFLAETLK;SISGYGIWK;VVGGLLSAYDLSGDK	1;0;1;0	2	2	0.0768	14577;22911;14421;26637	-	Mannosyl-oligosaccharide 1,2-alpha-mannosidase MNS1 OS=Arabidopsis thaliana OX=3702 GN=MNS1 PE=1 SV=1 >tr|A0A178W2E7|A0A178W2E7_ARATH alpha-1,2-Mannosidase OS=Arabidopsis thaliana OX=3702 GN=AXX17_At1g45800 PE=3 SV=1	324578	11592.1
522_1	tr|A0A7G2F3V1|A0A7G2F3V1_ARATH	8.06476	NA	29135	FQSEEAQFLK;TYENAFFSK;VTDELIYAK	1;1;1	3	3	0.1065	20682;17225;15568	sp|Q84K90|RHIP1_ARATH	(thale cress) hypothetical protein OS=Arabidopsis thaliana OX=3702 GN=AT9943_LOCUS16727 PE=4 SV=1	322364	24797.2
502_1	sp|Q9FMU6|MPCP3_ARATH	8.06476	NA	40063.5	FGFYEYFK;IGMVGLFTR;TYSDLAGPEYTAK	1;1;1	3	3	0.08	17053;13939;25162	-	Mitochondrial phosphate carrier protein 3, mitochondrial OS=Arabidopsis thaliana OX=3702 GN=MPT3 PE=1 SV=1 >tr|A0A178UMU4|A0A178UMU4_ARATH (thale cress) hypothetical protein OS=Arabidopsis thaliana OX=3702 GN=AXX17_At5g13490 PE=3 SV=1	319164	14507.5
161_1	sp|Q8VYJ7|CLPB4_ARATH	2.75045	NA	108595	NNPVIIGEPGVGK;TAIAEGLAQR	1;0	1	1	0.0239	22422;14948	tr|A0A7G2ED05|A0A7G2ED05_ARATH;tr|A0A5S9X1A4|A0A5S9X1A4_ARATH;tr|A0A178VSB4|A0A178VSB4_ARATH;tr|A0A654EXJ3|A0A654EXJ3_ARATH	Chaperone protein ClpB4, mitochondrial OS=Arabidopsis thaliana OX=3702 GN=CLPB4 PE=2 SV=1	317444	5290.73
554_1	sp|Q940P8|TCPB_ARATH	13.2051	NA	57249.6	DSFLDEGFILDK;GASHHVLDEAER;GSTNLEAIQIIK;IGIGQPK;SLHDALCVLSQTVNDTR	1;1;1;1;1	5	5	0.1139	24825;23070;22270;5769;30987	-	T-complex protein 1 subunit beta OS=Arabidopsis thaliana OX=3702 GN=CCT2 PE=1 SV=1 >tr|A0A178UL10|A0A178UL10_ARATH CCT-beta OS=Arabidopsis thaliana OX=3702 GN=AXX17_At5g20840 PE=3 SV=1	315457	9013.07
98_1	tr|A7VJH1|A7VJH1_ARATH	5.5009	NA	31238	DNVSAEFMDGILR;LANLGTVWSPR	1;1	2	2	0.0839	26163;20368	tr|A0A5S9SZ36|A0A5S9SZ36_ARATH;tr|A0A654ECF7|A0A654ECF7_ARATH;tr|A0A178WNY8|A0A178WNY8_ARATH	26-kD peroxisomal membrane protein OS=Arabidopsis thaliana OX=3702 PE=2 SV=1	309695	19355.9
105_2	sp|Q9FWA4|GAUT9_ARATH	5.5009	NA	64118.8	FYLPEMYPK;ILFLDDDVVVQK;SVVMNAEEPWK;TFLALQSDPLK	0;0;1;1	2	2	0.0766	19612;24916;22349;20855	tr|W8Q387|W8Q387_ARATH	Probable galacturonosyltransferase 9 OS=Arabidopsis thaliana OX=3702 GN=GAUT9 PE=2 SV=1 >tr|A0A178VEE3|A0A178VEE3_ARATH Hexosyltransferase OS=Arabidopsis thaliana OX=3702 GN=AXX17_At3g01570 PE=3 SV=1	308389	7907.42
12_3	tr|A0A7G2EDK3|A0A7G2EDK3_ARATH	24.456	NA	67572.7	ELASQIHDEAK;HAIPILLEGR;MLDMGFEPQIR;QALTLVFVETK;QTLLFSATFPR;SHLMDLLHAQR;TPILVATDVAAR;TVYPLAVILSPTR;VEFVLDSDK;VGSSTDLIVQR;VVVAYGGTPINQQLR;YVKPTPVQR	1;1;0;1;1;0;0;1;1;1;1;1	9	9	0.2117	21046;17599;23494;21283;22100;23079;20694;25479;15558;19251;28275;16685	tr|A0A178VXF4|A0A178VXF4_ARATH;sp|Q84W89|RH37_ARATH	RNA helicase OS=Arabidopsis thaliana OX=3702 GN=AT9943_LOCUS9243 PE=4 SV=1	304581	9229.73
387_1	tr|Q8HT11|Q8HT11_ARATH	5.5009	NA	43974.7	LGANVGSAQGPTGLGK;SPTGEVIFGGETMR	1;1	2	2	0.075	25411;26421	sp|P56778|PSBC_ARATH	Photosystem II CP43 reaction center protein (Fragment) OS=Arabidopsis thaliana OX=3702 GN=psbC PE=3 SV=1	300174	23090.3
301_1	tr|A0A5S9XD98|A0A5S9XD98_ARATH	7.23762	NA	57720.9	IAVIQFQISPPK;LGGTVDDTHTVK;QLGAWAK	1;1;1	3	4	0.0578	23616;21096;21095;7222	sp|Q9LV21|TCPD_ARATH	T-complex protein 1 subunit delta OS=Arabidopsis thaliana OX=3702 GN=C24_LOCUS13055 PE=3 SV=1	293103	8881.9
251_1	tr|Q9XIJ0|Q9XIJ0_ARATH	4.87911	NA	17110.7	NDQVDMMK;VEVAEEPTDITVK	1;1	2	2	0.1373	13545;25474	tr|A0A178WFK1|A0A178WFK1_ARATH	Nucleic acid-binding, OB-fold-like protein OS=Arabidopsis thaliana OX=3702 GN=At1g10590 PE=1 SV=1	292033	29203.3
573_1	sp|Q84WV1|TCPG_ARATH	7.79767	NA	60301.4	ALEDSIAVLDK;EEDWEVLLK;VPGGQFEDSEVLK	1;1;1	3	3	0.0595	19218;18849;24929	tr|A0A7G2FE44|A0A7G2FE44_ARATH	T-complex protein 1 subunit gamma OS=Arabidopsis thaliana OX=3702 GN=CCT3 PE=1 SV=1 >tr|A0A178UHF4|A0A178UHF4_ARATH T-complex protein 1 subunit gamma OS=Arabidopsis thaliana OX=3702 GN=AXX17_At5g26390 PE=3 SV=1	290769	7455.61
256_1	tr|F0WTC6|F0WTC6_9STRA	2.75045	NA	41865.5	TYFEKPR	1	1	1	0.0183	12378	-	3-deoxy-7-phosphoheptulonate synthase OS=Albugo laibachii Nc14 OX=890382 GN=AlNc14C249G9606 PE=3 SV=1	290097	12612.9
209_1	tr|A0A178WFU8|A0A178WFU8_ARATH	4.76694	NA	112048	LSDELAEDLFR;VEQLDELQK	1;1	2	2	0.0197	22744;17102	tr|A0A654E9F5|A0A654E9F5_ARATH;tr|A0A7G2DQP5|A0A7G2DQP5_ARATH;sp|Q8LPR9|TI110_ARATH	TIC110 OS=Arabidopsis thaliana OX=3702 GN=AXX17_At1g06570 PE=4 SV=1	285601	4681.98
135_1	tr|A0A7G2E447|A0A7G2E447_ARATH	21.2547	NA	66761.9	ALSGVSSVQFPWVK;DLILQLVEK;EVALAGAPGSK;FEAIYPLLK;LAGEGNPVLAK;LIPPPSFEILLR;LTFPASSAR;SLEEQAEDR	1;1;1;1;1;1;1;1	8	8	0.1377	26799;16157;14112;16878;16097;24754;12656;16334	tr|Q9S791|Q9S791_ARATH;tr|A0A178WI68|A0A178WI68_ARATH	(thale cress) hypothetical protein OS=Arabidopsis thaliana OX=3702 GN=AT9943_LOCUS5170 PE=3 SV=1	285112	8146.05
505_1	sp|Q9SB42|STKLS_ARATH	8.06476	NA	40249.7	EAAPEAIK;TEDDIEFAK;VVNTGLSIGK	1;1;1	3	3	0.0734	8793;16050;13753	tr|A0A654FSK0|A0A654FSK0_ARATH	GLABROUS1 enhancer-binding protein-like OS=Arabidopsis thaliana OX=3702 GN=GEBPL PE=1 SV=1 >tr|A0A178V1T9|A0A178V1T9_ARATH (thale cress) hypothetical protein OS=Arabidopsis thaliana OX=3702 GN=AXX17_At4g29110 PE=3 SV=1	280895	13375.9
60_1	tr|A0A7G2FHX0|A0A7G2FHX0_ARATH	7.67972	NA	37172.3	FDGSFPALR;IPAELGTLQNLR;YLYLQENR	1;1;1	3	3	0.0881	14389;23160;17003	tr|A0A178UJF1|A0A178UJF1_ARATH;tr|F4K217|F4K217_ARATH	(thale cress) hypothetical protein OS=Arabidopsis thaliana OX=3702 GN=AT9943_LOCUS22754 PE=4 SV=1	279686	17480.4
448_1	tr|A0A654F9A2|A0A654F9A2_ARATH	2.41698	NA	65004.8	LQQMLEEIK;MQSFFLAETLK;VVGGLLSAYDLSGDK	1;0;0	1	1	0.0612	17972;22911;26637	sp|Q8H116|MNS2_ARATH;tr|A0A178VCU4|A0A178VCU4_ARATH	alpha-1,2-Mannosidase OS=Arabidopsis thaliana OX=3702 GN=AN1_LOCUS13544 PE=3 SV=1	277148	9898.14
68_1	sp|P37702|BGL38_ARATH	16.5027	NA	61093.9	GFIFGVASSAYQVEGGR;GLNVWDSFTHR;LFNSGNFEK;NWITINQLYTVPTR;WFLPFDHSQESK;YYNGLIDGLVAK	1;1;1;1;1;1	6	6	0.1386	29563;23305;15673;29321;27071;23190	-	Myrosinase 1 OS=Arabidopsis thaliana OX=3702 GN=TGG1 PE=1 SV=1 >tr|A0A178U7L7|A0A178U7L7_ARATH TGG1 OS=Arabidopsis thaliana OX=3702 GN=AXX17_At5g25990 PE=3 SV=1	275706	8615.81
468_1	tr|A0A178VCC5|A0A178VCC5_ARATH	7.79767	NA	46400.8	GEDVVHPLK;GTGETINDR;SNPGEVVKPDSYK	1;1;1	3	4	0.0738	13934;13035;25253;25252	tr|F4J1V2|F4J1V2_ARATH;sp|Q94AW8|DNAJ3_ARATH	(thale cress) hypothetical protein OS=Arabidopsis thaliana OX=3702 GN=AXX17_At3g37660 PE=3 SV=1	272674	12984.5
560_1	tr|Q0J1K3|Q0J1K3_ORYSJ	2.75045	NA	53844	LASLTICPNIAGQILISLVMDPPK	1	1	1	0.0494	33547	-	Os09g0433900 protein OS=Oryza sativa subsp. japonica OX=39947 GN=Os09g0433900 PE=4 SV=1	272669	11855.2
375_1	tr|A0A178VUX9|A0A178VUX9_ARATH	10.893	NA	37861.5	FNPAGTLIASGSHDR;GPPLIISGSDDGTAK;MVHIWDTTSR;YQITAVSFSDAADK	1;1;1;1	4	5	0.1574	27397;27396;25429;21181;26943	tr|A0A5S9X6Q6|A0A5S9X6Q6_ARATH	(thale cress) hypothetical protein OS=Arabidopsis thaliana OX=3702 GN=AXX17_At2g41290 PE=4 SV=1 >tr|O22826|O22826_ARATH At2g43770 OS=Arabidopsis thaliana OX=3702 GN=At2g43770 PE=1 SV=1	265585	12646.9
34_1	tr|A0A0P0WKE7|A0A0P0WKE7_ORYSJ	2.75045	NA	40951	GFNISCVGIIVYR;TLASDGIAGLYR;YFPTQALNFAFK	0;1;0	1	1	0.0974	26691;20959;25796	-	ADP/ATP translocase OS=Oryza sativa subsp. japonica OX=39947 GN=Os05g0302700 PE=3 SV=1	265500	11062.5
417_1	tr|A0A853FP76|A0A853FP76_9SPHN	2.33501	NA	47263.6	LMGFGHR	1	1	1	0.0164	8473	tr|A0A2T2QG46|A0A2T2QG46_9BRAD;tr|A0A2T2PSF6|A0A2T2PSF6_9BRAD;tr|A0A4Y9V4V0|A0A4Y9V4V0_9BRAD	Citrate synthase OS=Sphingomonas sp. R-74633 OX=2751188 GN=HZY97_02615 PE=4 SV=1	260307	16269.2
331_1	sp|Q8W4E6|HPAT1_ARATH	7.87518	NA	40946.8	DGLGAAFPFFYIEPK;GPVTNIDPIGNSPVIVGK;IQASAGPGSEMGGFTR	1;1;1	3	3	0.1339	28834;29860;27699	-	Hydroxyproline O-arabinosyltransferase 1 OS=Arabidopsis thaliana OX=3702 GN=HPAT1 PE=1 SV=1 >tr|A0A178UGC6|A0A178UGC6_ARATH Hydroxyproline O-arabinosylatransferase 1 (Fragment) OS=Arabidopsis thaliana OX=3702 GN=AT5G25265.1 PE=2 SV=1 >tr|A0A384KAX2|A0A384KAX2_ARATH Uncharacterized protein OS=Arabidopsis thaliana OX=3702 GN=AXX17_At5g25130 PE=4 SV=1	259428	15260.5
144_1	sp|Q8LAN3|P4H4_ARATH	2.75045	NA	33039.5	TSSGTFISK	1	1	1	0.0302	11993	sp|F4JAU3|P4H2_ARATH;tr|A0A7G2EJQ9|A0A7G2EJQ9_ARATH;tr|A0A654F4K7|A0A654F4K7_ARATH;tr|A0A5S9X9P2|A0A5S9X9P2_ARATH	Probable prolyl 4-hydroxylase 4 OS=Arabidopsis thaliana OX=3702 GN=P4H4 PE=2 SV=1 >tr|A0A654G2F9|A0A654G2F9_ARATH Procollagen-proline 4-dioxygenase OS=Arabidopsis thaliana OX=3702 GN=AN1_LOCUS22678 PE=3 SV=1	258142	14341.2
262_1	tr|A0A5S9XBH8|A0A5S9XBH8_ARATH	2.75045	NA	31790.6	SLGIQAIGLEGDVR	1	1	1	0.047	25433	sp|Q9LTV6|DECR2_ARATH;tr|A0A178V7H2|A0A178V7H2_ARATH	(thale cress) hypothetical protein OS=Arabidopsis thaliana OX=3702 GN=AT9943_LOCUS10848 PE=4 SV=1	255805	15987.8
83_1	tr|A0A654FG10|A0A654FG10_ARATH	13.4542	NA	48411.5	ADFSPVYDVGLLR;AQGQGTPLMPNR;IFDVNPDILR;NVNFAIFR;TQTSIDSVK	1;1;1;1;1	5	6	0.1158	25879;21829;20006;20036;13561;13498	tr|Q94AJ8|Q94AJ8_ARATH;tr|A0A178VAF7|A0A178VAF7_ARATH	Glucan endo-1,3-beta-D-glucosidase OS=Arabidopsis thaliana OX=3702 GN=AN1_LOCUS15915 PE=3 SV=1 >tr|Q9M2T6|Q9M2T6_ARATH Glucan endo-1,3-beta-D-glucosidase OS=Arabidopsis thaliana OX=3702 GN=T22E16.90 PE=1 SV=1	254548	13397.3
388_1	sp|Q93YZ7|ILVH2_ARATH	10.7449	NA	53839.5	EQAPVSVLR;GYNIESLAVGLNR;ITTVIPATDESVSK;VEDISSEPQVER	1;1;1;1	4	4	0.0978	14085;24964;26049;24598	tr|A0A7G2ECL1|A0A7G2ECL1_ARATH	Acetolactate synthase small subunit 2, chloroplastic OS=Arabidopsis thaliana OX=3702 GN=At2g31810 PE=1 SV=1 >tr|A0A178VQ69|A0A178VQ69_ARATH Acetohydroxy-acid synthase small subunit OS=Arabidopsis thaliana OX=3702 GN=AXX17_At2g28020 PE=3 SV=1	252986	6657.53
72_3	sp|P22953|HS701_ARATH	10.7038	NA	71313.1	ATAGDTHLGGEDFDNR;DAGVIAGLNVMR;ELESICNPIIAK;FEELNMDLFR;FSDSSVQSDMK;IQAGPADKPMIYVEYK;MVNHFVQEFK;NALENYAYNMR;NAVVTVPAYFNDSQR;SINPDEAVAYGAAVQGAILSGEGNEK;TTPSYVAFTDSER;VQQLLQDFFNGK	0;0;0;1;1;1;0;0;0;1;0;0	4	5	0.2519	28873;20423;24585;23246;22878;20779;30207;22039;22038;23965;24276;28926;28925;33496;26288;25607;25629;25644;25630	tr|F4KCE5|F4KCE5_ARATH	Heat shock 70 kDa protein 1 OS=Arabidopsis thaliana OX=3702 GN=HSP70-1 PE=1 SV=3 >tr|A0A178UL64|A0A178UL64_ARATH (thale cress) hypothetical protein OS=Arabidopsis thaliana OX=3702 GN=AXX17_At5g01630 PE=3 SV=1	251008	6784
54_1	tr|A0A5S9X414|A0A5S9X414_ARATH	5.5009	NA	14524.4	FDELMAAANEEK;KPLFFYVNLAK	1;1	2	2	0.1783	24137;23589	tr|A0A178W7M4|A0A178W7M4_ARATH;tr|A0A7G2EH37|A0A7G2EH37_ARATH;sp|O22969|Y2416_ARATH	Alba domain-containing protein OS=Arabidopsis thaliana OX=3702 GN=C24_LOCUS9695 PE=4 SV=1	249740	24974
72_2	sp|O65719|HSP7C_ARATH	11.0018	NA	71103.2	ATAGDTHLGGEDFDNR;DAGVIAGLNVMR;EIAEAYLGTTIK;ELESICNPIIAK;FEELNIDLFR;FTDSSVQSDIK;MVNHFVQEFK;NALENYAYNMR;NAVVTVPAYFNDSQR;TTPSYVAFTDSER;VQQLLVDFFNGK	0;0;1;0;1;1;0;0;0;0;1	4	5	0.2065	28873;20423;22782;24585;22466;20680;22039;22038;23965;24276;28926;28925;26288;25005;25033	-	Heat shock 70 kDa protein 3 OS=Arabidopsis thaliana OX=3702 GN=HSP70-3 PE=1 SV=1 >tr|A0A178VI76|A0A178VI76_ARATH (thale cress) hypothetical protein OS=Arabidopsis thaliana OX=3702 GN=AXX17_At3g09090 PE=1 SV=1	249271	6559.76
288_1	tr|A0A7G2DTC3|A0A7G2DTC3_ARATH	2.45242	NA	51218.2	AEAVEEDIK	1	1	1	0.0203	14208	tr|A0A7G2DVY8|A0A7G2DVY8_ARATH;tr|A0A178W864|A0A178W864_ARATH;tr|A0A178W9R2|A0A178W9R2_ARATH;tr|Q9XI49|Q9XI49_ARATH;tr|F4HZI6|F4HZI6_ARATH;tr|A0A654E9Y9|A0A654E9Y9_ARATH;tr|A0A5S9UII1|A0A5S9UII1_ARATH;tr|F4HZI7|F4HZI7_ARATH	(thale cress) hypothetical protein OS=Arabidopsis thaliana OX=3702 GN=AT9943_LOCUS1312 PE=3 SV=1	249080	8895.73
450_1	tr|F0WDT3|F0WDT3_9STRA	2.02407	NA	118101	VYYDLLQER	1	1	1	0.0087	19906	-	Oxoglutarate dehydrogenase (succinyl-transferring) OS=Albugo laibachii Nc14 OX=890382 GN=ALNC14_055030 PE=3 SV=1	247195	4336.76
571_1	tr|F0W927|F0W927_9STRA	2.20332	NA	80116.5	IVEIYGPESSGK	1	1	1	0.0167	22043	-	Protein recA putative OS=Albugo laibachii Nc14 OX=890382 GN=AlNc14C38G3298 PE=3 SV=1	243139	5403.09
122_1	tr|A0A2T2QJL7|A0A2T2QJL7_9BRAD	2.75045	NA	46974.7	HVQVAEMVIEK	1	1	1	0.0261	22139	tr|A0A4Y9V2K4|A0A4Y9V2K4_9BRAD;tr|A0A2T2Q5W0|A0A2T2Q5W0_9BRAD	Transcription termination factor Rho OS=Bradyrhizobium sp. MOS002 OX=2133947 GN=rho PE=3 SV=1	242624	9704.96
123_2	sp|Q93YV7|PMT3_ARATH	7.91788	NA	69192.5	DGILLLELDR;DVWVMNVVPEDGPNTLK;GIPASLGVLGTK;LADFGYSTGMFEK;LDLSLMEHYER;SDQNWMVVK;TYDLLHAWDIISDIK;VDTYWDLLSPR	0;0;1;1;0;0;0;1	3	3	0.1612	18729;30876;17433;26134;24945;24948;17230;30084;24081	tr|A0A654FP69|A0A654FP69_ARATH;tr|A0A5S9XSH6|A0A5S9XSH6_ARATH	Probable methyltransferase PMT3 OS=Arabidopsis thaliana OX=3702 GN=At4g14360 PE=2 SV=1 >tr|A0A178V5A4|A0A178V5A4_ARATH Methyltransferase OS=Arabidopsis thaliana OX=3702 GN=AXX17_At4g16540 PE=3 SV=1	241254	5744.14
305_1	tr|F4IGL5|F4IGL5_ARATH	4.76694	NA	41781.3	ATPEQVASYTLK;LASIGLENTEANR	1;1	2	2	0.0643	22746;24603	sp|Q9SJU4|ALFP1_ARATH;tr|F4IGL7|F4IGL7_ARATH;tr|C0Z2F2|C0Z2F2_ARATH	Fructose-bisphosphate aldolase OS=Arabidopsis thaliana OX=3702 GN=FBA1 PE=1 SV=1	240724	12669.7
156_1	sp|P43286|PIP21_ARATH	4.95377	NA	30454.8	AFQSSYYTR;SFGAAVIYNK	1;1	2	2	0.0662	17702;16118	tr|Q42277|Q42277_ARATH;tr|A0A178VAS8|A0A178VAS8_ARATH	Aquaporin PIP2-1 OS=Arabidopsis thaliana OX=3702 GN=PIP2-1 PE=1 SV=1 >tr|A0A178V8P4|A0A178V8P4_ARATH (thale cress) hypothetical protein OS=Arabidopsis thaliana OX=3702 GN=AXX17_At3g47810 PE=3 SV=1	239687	29960.9
457_1	tr|A0A5S9Y912|A0A5S9Y912_ARATH	5.5009	NA	33706.7	SLPWQSGLFEDGLR;VNVNVTGLNGR	1;1	2	2	0.0794	28179;18351	sp|Q6NQ72|THO4D_ARATH;tr|A0A654G5U7|A0A654G5U7_ARATH;tr|A8MQ78|A8MQ78_ARATH	RRM domain-containing protein OS=Arabidopsis thaliana OX=3702 GN=C24_LOCUS23758 PE=4 SV=1	238374	11918.7
62_2	sp|Q9FLT0|TSN2_ARATH	19.2532	NA	107675	AIHDQNFTGK;FYVQTVGDQK;GDTAVAAAATPGANIAELIISR;GGIDEPFAWESR;SNHYDALLAAEAR;TGTFLGSMWEK;TITLSSLMAPK;VASIQNQLAALSLK;VMDFGSVFLPSPTK;VPGAAEASIR	0;1;1;1;0;1;1;1;1;0	7	8	0.1289	17928;19533;31962;24063;25488;21473;18891;25956;27114;27115;13268	-	Ribonuclease TUDOR 2 OS=Arabidopsis thaliana OX=3702 GN=TSN2 PE=1 SV=1	238260	3971
503_1	tr|A0A7G2E8I5|A0A7G2E8I5_ARATH	11.0018	NA	84580.1	SLTPQQEAAGLGR;TAQEVVNEVR;TYSPLIFR;YIETGALGGK	1;1;1;1	4	4	0.0514	23210;18379;14020;14363	tr|A0A5S9WVL1|A0A5S9WVL1_ARATH;sp|Q56ZN6|AVP2_ARATH	H(+)-exporting diphosphatase OS=Arabidopsis thaliana OX=3702 GN=AT9943_LOCUS5873 PE=3 SV=1	224965	7498.83
87_1	tr|A0A7G2DT91|A0A7G2DT91_ARATH	2.75045	NA	59360.9	TYALFLEER	1	1	1	0.0168	18285	tr|A0A5S9XVX5|A0A5S9XVX5_ARATH;tr|A0A654EBZ8|A0A654EBZ8_ARATH;tr|A0A7G2EAP0|A0A7G2EAP0_ARATH;tr|A0A7G2FL30|A0A7G2FL30_ARATH;sp|Q9LVD8|CAP7_ARATH;tr|A0A5S9YER3|A0A5S9YER3_ARATH;tr|A0A654ESM7|A0A654ESM7_ARATH;sp|Q8VYT2|CAP6_ARATH;sp|P94017|CAP9_ARATH;tr|A0A7G2F3R8|A0A7G2F3R8_ARATH;sp|Q8LBH2|CAP8_ARATH;tr|A0A178VZG1|A0A178VZG1_ARATH;tr|A0A7G2FN72|A0A7G2FN72_ARATH;tr|A0A178W5R2|A0A178W5R2_ARATH;tr|A0…	(thale cress) hypothetical protein OS=Arabidopsis thaliana OX=3702 GN=AT9943_LOCUS1284 PE=4 SV=1	224887	8031.69
159_2	tr|A0A7G2DV84|A0A7G2DV84_ARATH	11.0018	NA	45568.1	APPASPPTAAVEAPVSVEK;AVAASAVHPASEGGK;EIFMPALSSTMTEGK;IVASPYAK;NQMQVNVTADHR	1;1;0;1;1	4	4	0.1575	30175;23830;28530;9513;25101	sp|Q9C8P0|ODP25_ARATH	Dihydrolipoamide acetyltransferase component of pyruvate dehydrogenase complex OS=Arabidopsis thaliana OX=3702 GN=AT9943_LOCUS2908 PE=3 SV=1	223922	8612.4
217_1	tr|A0A2T2QIP3|A0A2T2QIP3_9BRAD	11.0018	NA	155545	FATSDLNDLYR;KPETINYR;LGIQAFEPVLIEGK;TANSGYLTR	1;1;1;1	4	4	0.03	22901;14693;26923;13605	tr|A0A4Y9UXM6|A0A4Y9UXM6_9BRAD;tr|A0A853FPG8|A0A853FPG8_9SPHN;tr|A0A2T2PRW6|A0A2T2PRW6_9BRAD	DNA-directed RNA polymerase subunit beta' OS=Bradyrhizobium sp. MOS002 OX=2133947 GN=rpoC PE=3 SV=1	222369	2340.73
474_1	tr|A0A7G2F529|A0A7G2F529_ARATH	4.83396	NA	50309.7	LIDFGAAADLR;NSTLVDDVR	1;1	2	2	0.0445	18886;14645	tr|A0A178U7X9|A0A178U7X9_ARATH;sp|Q9LZV4|STN8_ARATH;tr|A0A5S9Y0V7|A0A5S9Y0V7_ARATH	(thale cress) hypothetical protein OS=Arabidopsis thaliana OX=3702 GN=AT9943_LOCUS18080 PE=4 SV=1	220057	10002.6
473_1	tr|A0A7G2F8L3|A0A7G2F8L3_ARATH	10.7038	NA	39242.7	EETSENMGER;IYLTQLYVLGAR;LFNPDQYAR;VNYLPYGIDYFQGPTGR	1;1;1;1	4	4	0.1322	19423;25053;17733;31172	tr|A0A654FU57|A0A654FU57_ARATH;sp|Q9SZW7|GDL68_ARATH	(thale cress) hypothetical protein OS=Arabidopsis thaliana OX=3702 GN=AT9943_LOCUS17097 PE=3 SV=1	220000	16923.1
574_1	sp|Q9C5Z3|EIF3E_ARATH	11.0018	NA	51717.4	LNLNYEEAER;SFSSPLNQVQNR;TQIIDLFNQDK;YLATAFIVNK	1;1;1;1	4	4	0.0975	21324;24324;23447;18214	-	Eukaryotic translation initiation factor 3 subunit E OS=Arabidopsis thaliana OX=3702 GN=TIF3E1 PE=1 SV=1 >tr|A0A178VL03|A0A178VL03_ARATH Eukaryotic translation initiation factor 3 subunit E OS=Arabidopsis thaliana OX=3702 GN=AXX17_At3g51870 PE=3 SV=1	218068	7268.92
577_1	tr|F0W238|F0W238_9STRA	2.75045	NA	21309.8	MIMSVEQK	1	1	1	0.0415	13129	-	Uncharacterized protein AlNc14C8G1111 OS=Albugo laibachii Nc14 OX=890382 GN=AlNc14C8G1111 PE=4 SV=1	217676	43535.2
225_1	tr|A0A5S9WZF4|A0A5S9WZF4_ARATH	2.75045	NA	87956.8	VIAAGDVTGR	1	1	1	0.0124	12925	tr|Q8L853|Q8L853_ARATH;tr|A0A654EU39|A0A654EU39_ARATH;tr|A0A178VYC6|A0A178VYC6_ARATH;tr|O64620|O64620_ARATH	Uncharacterized protein OS=Arabidopsis thaliana OX=3702 GN=C24_LOCUS8096 PE=4 SV=1 >tr|F4IRI1|F4IRI1_ARATH Transducin/WD40 repeat-like superfamily protein OS=Arabidopsis thaliana OX=3702 GN=At2g18900 PE=1 SV=1	217647	5882.34
377_1	tr|A0A853FRJ9|A0A853FRJ9_9SPHN	2.03929	NA	153645	VSALGPGGLTR	1	1	1	0.0079	14890	-	DNA-directed RNA polymerase subunit beta OS=Sphingomonas sp. R-74633 OX=2751188 GN=rpoB PE=4 SV=1	214293	2381.04
392_1	sp|P36210|RK121_ARATH	2.75045	NA	20062.7	IGSEISSLTLEEAR	1	1	1	0.0733	26796	tr|Q8LBJ7|Q8LBJ7_ARATH;sp|P36212|RK123_ARATH;tr|A0A5S9XH20|A0A5S9XH20_ARATH;tr|A0A178V6Q1|A0A178V6Q1_ARATH	50S ribosomal protein L12-1, chloroplastic OS=Arabidopsis thaliana OX=3702 GN=RPL12A PE=2 SV=1 >tr|A0A178VJ19|A0A178VJ19_ARATH (thale cress) hypothetical protein OS=Arabidopsis thaliana OX=3702 GN=AXX17_At3g30330 PE=3 SV=1	212739	19339.9
61_2	sp|O22785|PR19B_ARATH	13.7523	NA	56692.8	AAVDEELGPDAK;FTQLSSHPLHK;FVGDSDLVLTASADK;NPGDGNYACGYTLNDHSAEVR;QIPQTLASIDTLER;TGEIIKPK	1;0;1;1;1;1	5	5	0.1543	20387;22449;27336;32953;27902;10705	tr|F4IVT2|F4IVT2_ARATH	Pre-mRNA-processing factor 19 homolog 2 OS=Arabidopsis thaliana OX=3702 GN=PRP19B PE=1 SV=3 >tr|A0A654EYF2|A0A654EYF2_ARATH Pre-mRNA-processing factor 19 OS=Arabidopsis thaliana OX=3702 GN=AN1_LOCUS9766 PE=3 SV=1	212612	7874.51
354_1	sp|O65396|GCST_ARATH	2.75045	NA	44416.8	VGFFSSGPPAR	1	1	1	0.027	17680	tr|A0A2H1ZEA9|A0A2H1ZEA9_ARATH	Aminomethyltransferase, mitochondrial OS=Arabidopsis thaliana OX=3702 GN=GDCST PE=2 SV=1 >tr|A0A178WFZ3|A0A178WFZ3_ARATH Aminomethyltransferase OS=Arabidopsis thaliana OX=3702 GN=AXX17_At1g12220 PE=3 SV=1	212446	8851.91
364_1	sp|Q9SRH6|HIR3_ARATH	4.86782	NA	31301.2	AMNEINAAAR;LNLDDVFEQK	1;1	2	2	0.0702	15817;20530	-	Hypersensitive-induced response protein 3 OS=Arabidopsis thaliana OX=3702 GN=HIR3 PE=1 SV=1 >tr|A0A178V7M0|A0A178V7M0_ARATH (thale cress) hypothetical protein OS=Arabidopsis thaliana OX=3702 GN=AXX17_At3g00330 PE=4 SV=1	211760	10083.8
527_1	tr|A0A5S9WVT2|A0A5S9WVT2_ARATH	2.01648	NA	115051	ETAVSVFYPR	1	1	1	0.0099	19075	tr|A0A1P8ARE4|A0A1P8ARE4_ARATH;sp|Q9SAJ3|FTSHC_ARATH;tr|A0A1P8ARD2|A0A1P8ARD2_ARATH	(thale cress) hypothetical protein OS=Arabidopsis thaliana OX=3702 GN=AT9943_LOCUS5929 PE=3 SV=1	210365	3565.51
546_1	sp|Q9S713|STT7_ARATH	7.95332	NA	63212	DVKPQNIIFSEGSR;SDSNLIQFNR;TVTETIDEISDGR	1;1;1	3	3	0.0658	27965;19767;25581	tr|A0A654EM93|A0A654EM93_ARATH	Serine/threonine-protein kinase STN7, chloroplastic OS=Arabidopsis thaliana OX=3702 GN=STN7 PE=1 SV=1 >tr|A0A178W9J0|A0A178W9J0_ARATH (thale cress) hypothetical protein OS=Arabidopsis thaliana OX=3702 GN=AXX17_At1g62920 PE=4 SV=1	209756	6766.33
224_1	sp|P60040|RL72_ARATH	6.791	NA	28153.5	EANNFLWPFQLK;ENFINELIR;IALTDNSIVEQALGK	1;1;1	3	3	0.1488	26828;18479;27768	-	60S ribosomal protein L7-2 OS=Arabidopsis thaliana OX=3702 GN=RPL7B PE=1 SV=1 >tr|A0A178VX60|A0A178VX60_ARATH (thale cress) hypothetical protein OS=Arabidopsis thaliana OX=3702 GN=AXX17_At2g00220 PE=3 SV=1	208177	11565.4
199_2	tr|A0A7G2ET00|A0A7G2ET00_ARATH	15.5244	NA	41704.6	AAALNIVPTSTGAAK;AVALVLPNLK;DSPLDIIAINDTGGVK;NPSLLPWK;VIITAPGK;VPTPNVSVVDLVVQVSK;VVDLADIVANNWK	0;1;1;1;1;1;1	6	6	0.2237	24533;15174;28407;12802;7891;29879;25968	sp|P25856|G3PA1_ARATH	Glyceraldehyde-3-phosphate dehydrogenase OS=Arabidopsis thaliana OX=3702 GN=AT9943_LOCUS12130 PE=3 SV=1	208076	8669.84
194_1	tr|A0A178VL94|A0A178VL94_ARATH	7.76673	NA	91448	GPIIPWELGAER;TSYSNTGFLDTK;VLAPLWLSK	1;1;1	3	3	0.0411	23531;23407;14861	sp|Q8VYF9|SRGT1_ARATH;tr|A0A654FDQ1|A0A654FDQ1_ARATH	Uncharacterized protein OS=Arabidopsis thaliana OX=3702 GN=AXX17_At3g00850 PE=4 SV=1	205123	4364.31
222_1	tr|A0A7G2EXT7|A0A7G2EXT7_ARATH	10.2678	NA	125153	FETVDLATR;IETEEGSVSPR;IPLSYVSETER;VLVPIIVLQNHNR	1;1;1;1	4	5	0.0397	15561;20078;22417;26938;26937	tr|F4JLQ2|F4JLQ2_ARATH;tr|A0A178V5E8|A0A178V5E8_ARATH	(thale cress) hypothetical protein OS=Arabidopsis thaliana OX=3702 GN=AT9943_LOCUS15764 PE=4 SV=1	204734	3470.06
245_1	sp|Q8VZM1|NAA15_ARATH	18.8108	NA	102082	DLSGFVETR;DLSLLQAQMR;HAGDLTAAAALADEAR;IPLDFLQDENFK;TAVLFTK;VSLLEESGSFDK;VVQTNEALGQAR	1;1;1;1;1;1;1	7	8	0.087	14758;19247;27548;27547;26383;7353;22820;22230	tr|F4HS68|F4HS68_ARATH;tr|A0A7G2E7L8|A0A7G2E7L8_ARATH;tr|A0A178W823|A0A178W823_ARATH	N-terminal acetyltransferase A complex auxiliary subunit NAA15 OS=Arabidopsis thaliana OX=3702 GN=NAA15 PE=1 SV=1 >tr|A0A5S9WW46|A0A5S9WW46_ARATH Uncharacterized protein OS=Arabidopsis thaliana OX=3702 GN=AN1_LOCUS7089 PE=4 SV=1	204120	3402.01
237_1	sp|Q9SJZ7|DNJA6_ARATH	5.5009	NA	47731.1	ISYIDAILGTTLK;VPAGVDSGSR;VPTVDGTVDLK	1;0;1	2	2	0.0769	25007;12503;12498;18358	tr|A0A178VNU6|A0A178VNU6_ARATH	Chaperone protein dnaJ A6, chloroplastic OS=Arabidopsis thaliana OX=3702 GN=DJA6 PE=2 SV=2 >tr|A0A654EV56|A0A654EV56_ARATH (thale cress) hypothetical protein OS=Arabidopsis thaliana OX=3702 GN=AN1_LOCUS8615 PE=3 SV=1	203281	7260.04
282_1	sp|O23140|AP2M_ARATH	2.17881	NA	49290.6	TNFQVTTGR	1	1	1	0.0205	14760	tr|F4KHJ7|F4KHJ7_ARATH	AP-2 complex subunit mu OS=Arabidopsis thaliana OX=3702 GN=AP2M PE=1 SV=1 >tr|A0A178UQZ5|A0A178UQZ5_ARATH (thale cress) hypothetical protein OS=Arabidopsis thaliana OX=3702 GN=AXX17_At5g45090 PE=3 SV=1	201924	6513.66
20_1	tr|A0A7G2E1P2|A0A7G2E1P2_ARATH	2.75045	NA	43526.1	FTSAFPHVER;VDISDEAQK	1;0	1	1	0.0487	19697;14244	tr|C0Z2J4|C0Z2J4_ARATH;sp|Q9FVT2|EF1G2_ARATH;tr|A0A5S9WS98|A0A5S9WS98_ARATH	(thale cress) hypothetical protein OS=Arabidopsis thaliana OX=3702 GN=AT9943_LOCUS4118 PE=3 SV=1	200513	8717.96
442_1	tr|O23830|O23830_ARATH	3.79184	NA	20251.6	TPYNTLGGGANTVADGYSK	1	1	1	0.0984	30693	sp|P93004|PIP27_ARATH	mRNA (Fragment) OS=Arabidopsis thaliana OX=3702 PE=2 SV=1	195656	27950.8
504_1	sp|F4HXV6|NU155_ARATH	9.90754	NA	159913	DDLSQAVLQAK;SLASPLASPTLDEASR;SLLEDFFTR;WVVPNVFK	1;1;1;1	4	4	0.0301	19654;28271;17852;13786	tr|A0A7G2DUS3|A0A7G2DUS3_ARATH	Nuclear pore complex protein NUP155 OS=Arabidopsis thaliana OX=3702 GN=NUP155 PE=1 SV=1 >tr|A0A178WJ50|A0A178WJ50_ARATH NUP155 OS=Arabidopsis thaliana OX=3702 GN=AXX17_At1g15530 PE=3 SV=1	195482	2413.35
114_1	sp|P61837|PIP11_ARATH	2.75045	NA	30669	QPIGTSAQSDKDYK;SLGAAIIYNK	0;1	1	1	0.0839	27335;15499	-	Aquaporin PIP1-1 OS=Arabidopsis thaliana OX=3702 GN=PIP1-1 PE=1 SV=1 >tr|A0A178VIZ0|A0A178VIZ0_ARATH PIP1A OS=Arabidopsis thaliana OX=3702 GN=AXX17_At3g55710 PE=3 SV=1	192517	24064.7
168_2	tr|A0A2T2Q2Q3|A0A2T2Q2Q3_9BRAD	7.91788	NA	57012.3	AQIEETTSDYDR;AVAAGMNPMDLK;TNDLAGDGTTTATVLAQAIVR;VGGATEIEVK	1;0;1;1	3	3	0.1015	25422;20459;20867;32008;14184	-	60 kDa chaperonin OS=Bradyrhizobium sp. MOS003 OX=2133946 GN=groL PE=3 SV=1	192053	5648.62
114_2	sp|Q06611|PIP12_ARATH	2.20332	NA	30578	QPIGTSAQSDKDYK;SLGAAIIFNK	0;1	1	1	0.0839	27335;15074	tr|A8MRW1|A8MRW1_ARATH;tr|B9DFR9|B9DFR9_ARATH;tr|A0A7G2EE24|A0A7G2EE24_ARATH	Aquaporin PIP1-2 OS=Arabidopsis thaliana OX=3702 GN=PIP1-2 PE=1 SV=1 >tr|A0A384KNK4|A0A384KNK4_ARATH Uncharacterized protein OS=Arabidopsis thaliana OX=3702 GN=AXX17_At2g43570 PE=3 SV=1 >tr|D9IX99|D9IX99_ARATH Aquaporin OS=Arabidopsis thaliana OX=3702 GN=Aqua PE=2 SV=1	188176	23522
581_1	tr|A0A5S9X9F6|A0A5S9X9F6_ARATH	2.75045	NA	15044	AGALGDSVTITR	1	1	1	0.0902	18856	sp|Q9M9W1|RL222_ARATH	Uncharacterized protein OS=Arabidopsis thaliana OX=3702 GN=C24_LOCUS11694 PE=3 SV=1	186250	23281.2
497_1	tr|A0A7G2E651|A0A7G2E651_ARATH	2.20332	NA	147071	GVEEVDAVPGR	1	1	1	0.0083	17853	sp|F4I3P9|MURE_ARATH;tr|A0A5S9WPA9|A0A5S9WPA9_ARATH;tr|A0A178WEV9|A0A178WEV9_ARATH	(thale cress) hypothetical protein OS=Arabidopsis thaliana OX=3702 GN=AT9943_LOCUS4524 PE=3 SV=1	184435	2752.75
173_1	tr|A0A7G2FDU7|A0A7G2FDU7_ARATH	5.05859	NA	49729.2	DFLLKPELLR;ILVATDLVGR	1;1	2	2	0.0457	21140;15717	tr|A0A5S9Y3T4|A0A5S9Y3T4_ARATH;tr|A0A654G051|A0A654G051_ARATH;tr|F4JWF7|F4JWF7_ARATH;sp|Q56XG6|RH15_ARATH	(thale cress) hypothetical protein OS=Arabidopsis thaliana OX=3702 GN=AT9943_LOCUS18865 PE=4 SV=1	183748	5927.35
552_1	tr|A0A2T2Q6K2|A0A2T2Q6K2_9BRAD	2.75045	NA	50820.7	VIFNPSFPYR	1	1	1	0.0213	21028	tr|A0A4Y9ULB3|A0A4Y9ULB3_9BRAD;tr|A0A2T2QU14|A0A2T2QU14_9BRAD	Cytochrome ubiquinol oxidase subunit I OS=Bradyrhizobium sp. MOS003 OX=2133946 GN=C7G42_03085 PE=3 SV=1	182929	10760.5
407_1	tr|A0A4Y9V188|A0A4Y9V188_9BRAD	2.45242	NA	35116.5	VMIQSFDWR	1	1	1	0.0275	19429	tr|A0A2T2QF19|A0A2T2QF19_9BRAD;tr|A0A2T2QA33|A0A2T2QA33_9BRAD	Glycerophosphodiester phosphodiesterase OS=Bradyrhizobium sp. MOS001 OX=2133948 GN=CT676_06065 PE=4 SV=1	182603	9130.16
164_1	sp|Q9MAB3|NOP5B_ARATH	8.06476	NA	58966.5	AQLYDYLK;QPGSTVQILGAEK;VDALGDSQDNTMGLENR	1;1;1	3	3	0.0713	14492;23214;30290	-	Probable nucleolar protein 5-2 OS=Arabidopsis thaliana OX=3702 GN=NOP5-2 PE=1 SV=1 >tr|A0A178VAY0|A0A178VAY0_ARATH (thale cress) hypothetical protein OS=Arabidopsis thaliana OX=3702 GN=AXX17_At3g04550 PE=3 SV=1	182428	5884.77
460_1	tr|A0A178WEG1|A0A178WEG1_ARATH	4.8694	NA	26656.6	HLNLDFQLIK;VIEVEGPR	1;1	2	2	0.0769	21056;11135	tr|A0A7G2E161|A0A7G2E161_ARATH;tr|A0A1P8B5B3|A0A1P8B5B3_ARATH;tr|A0A654FN19|A0A654FN19_ARATH;sp|Q9SZX9|RL92_ARATH;sp|P49209|RL91_ARATH;tr|Q8LCC2|Q8LCC2_ARATH	Uncharacterized protein OS=Arabidopsis thaliana OX=3702 GN=AXX17_At1g33870 PE=3 SV=1	181764	12117.6
547_1	tr|A0A178VU46|A0A178VU46_ARATH	8.25135	NA	31854.3	AFVSSNLSLGDR;FIADAVASLPK;LLTLINDVYK	1;1;1	3	3	0.1126	21729;17976;19736	sp|O04202|EIF3F_ARATH	Eukaryotic translation initiation factor 3 subunit F OS=Arabidopsis thaliana OX=3702 GN=AXX17_At2g37000 PE=3 SV=1	181671	9561.65
378_1	tr|A0A5S9S196|A0A5S9S196_ARATH	8.25135	NA	51981.3	FTPLLSNPK;LSFPGQTGHR;VPTVVLHFR	1;1;1	3	3	0.058	14600;17028;16067	tr|A0A654E7Y2|A0A654E7Y2_ARATH;sp|Q9LNJ3|APF2_ARATH;tr|A0A178WH69|A0A178WH69_ARATH;tr|A0A7G2DP43|A0A7G2DP43_ARATH	Peptidase A1 domain-containing protein OS=Arabidopsis thaliana OX=3702 GN=C24_LOCUS67 PE=4 SV=1	181138	7547.43
451_1	tr|A0A7G2F3W8|A0A7G2F3W8_ARATH	2.75045	NA	44707.9	ATPEQVAAYTLK	1	1	1	0.0291	22386	sp|Q944G9|ALFP2_ARATH;tr|F4JUJ5|F4JUJ5_ARATH	Fructose-bisphosphate aldolase OS=Arabidopsis thaliana OX=3702 GN=AT9943_LOCUS17893 PE=3 SV=1	179701	7813.08
86_1	tr|A0A654F0D1|A0A654F0D1_ARATH	10.7038	NA	105147	AIDILPVIQQQQVR;GSVSPQLQDVQTLR;IIELPWNPDEEK;TEESSPEVNVDR	1;1;1;1	4	4	0.0561	28336;27159;26476;24029	sp|Q84JU6|HOS1_ARATH	ELYS domain-containing protein OS=Arabidopsis thaliana OX=3702 GN=AN1_LOCUS10451 PE=4 SV=1	174965	3570.7
147_2	tr|A0A5S9XVD2|A0A5S9XVD2_ARATH	5.5009	NA	76560.5	AVITVPAYFNDSQR;DEVDQMVQEAER;DIDEVILVGGSTR;IAGLEVLR;IPAVQELVR;TTPSVVAYTK	0;1;0;0;1;0	2	2	0.0919	27855;25815;24265;10229;14797;16033	sp|Q9STW6|HSP7F_ARATH	Uncharacterized protein OS=Arabidopsis thaliana OX=3702 GN=C24_LOCUS19069 PE=3 SV=1	171877	4523.08
184_1	sp|P21240|CPNB1_ARATH	5.5009	NA	63769.6	FGYNAATGK;VEDALNATK	1;1	2	2	0.03	12021;12972	tr|A0A178VIX7|A0A178VIX7_ARATH;sp|Q9LJE4|CPNB2_ARATH;tr|A0A654F8G7|A0A654F8G7_ARATH	Chaperonin 60 subunit beta 1, chloroplastic OS=Arabidopsis thaliana OX=3702 GN=CPN60B1 PE=1 SV=3 >tr|A0A178W724|A0A178W724_ARATH (thale cress) hypothetical protein OS=Arabidopsis thaliana OX=3702 GN=AXX17_At1g50100 PE=3 SV=1	171867	4296.69
524_1	sp|O80837|REMO_ARATH	5.5009	NA	20955	EPTPAPVEVADEK;VDVESPAVLAPAK	1;1	2	2	0.1368	24431;22470	-	Remorin OS=Arabidopsis thaliana OX=3702 GN=DBP PE=1 SV=1 >tr|A0A178VVM7|A0A178VVM7_ARATH (thale cress) hypothetical protein OS=Arabidopsis thaliana OX=3702 GN=AXX17_At2g43420 PE=3 SV=1	170844	10049.7
346_1	tr|A0A4Y9UY18|A0A4Y9UY18_9BRAD	2.75045	NA	26796.3	VPLHTLR	1	1	1	0.029	9052	tr|A0A2T2PS13|A0A2T2PS13_9BRAD;tr|A0A2T2QIV1|A0A2T2QIV1_9BRAD;tr|A0A853FHE7|A0A853FHE7_9SPHN	30S ribosomal protein S3 OS=Bradyrhizobium sp. MOS001 OX=2133948 GN=rpsC PE=3 SV=1	170719	10670
563_1	tr|F0X0F4|F0X0F4_9STRA	2.75045	NA	57915.5	NVLLVDDSIVR	1	1	1	0.0212	21104	-	Amidophosphoribosyltransferase OS=Albugo laibachii Nc14 OX=890382 GN=ALNC14_133850 PE=3 SV=1	169808	5660.25
466_1	sp|Q9LHQ7|MCES1_ARATH	10.8152	NA	42211.1	EAEGLEIGNSVYWIR;GFSDSPSSSAPPPSSR;NSHEFVHEYMK;TNQTLEER	1;1;1;1	4	4	0.1351	29469;27670;25271;13826	tr|F4JER8|F4JER8_ARATH;tr|A0A1I9LQA7|A0A1I9LQA7_ARATH;tr|A0A7G2EQN6|A0A7G2EQN6_ARATH	mRNA cap guanine-N7 methyltransferase 1 OS=Arabidopsis thaliana OX=3702 GN=At3g20650 PE=2 SV=1 >tr|A0A178V6P9|A0A178V6P9_ARATH mRNA cap guanine-N7 methyltransferase OS=Arabidopsis thaliana OX=3702 GN=AXX17_At3g22030 PE=3 SV=1	166854	7584.26
498_1	tr|A0A178UA55|A0A178UA55_ARATH	2.75045	NA	52080.9	VQSGDVIAIDK	1	1	1	0.0235	18385	tr|A0A654GEZ2|A0A654GEZ2_ARATH;tr|A0A7G2FL66|A0A7G2FL66_ARATH	RuvB-like helicase OS=Arabidopsis thaliana OX=3702 GN=AXX17_At5g67740 PE=3 SV=1 >tr|Q9FJW0|Q9FJW0_ARATH RuvB-like helicase OS=Arabidopsis thaliana OX=3702 GN=At5g67630 PE=1 SV=1	163991	5654.87
306_1	sp|Q9FG01|ATO_ARATH	5.24398	NA	58935.5	LVDANEDYEAR;TEPLQDLDR	1;1	2	2	0.0397	22431;16639	tr|A0A5S9Y2E7|A0A5S9Y2E7_ARATH	Splicing factor SF3a60 homolog OS=Arabidopsis thaliana OX=3702 GN=ATO PE=1 SV=1 >tr|A0A178UIC7|A0A178UIC7_ARATH ATO OS=Arabidopsis thaliana OX=3702 GN=AXX17_At5g05660 PE=3 SV=1	163576	4956.85
19_1	tr|A0A4Y9UVF3|A0A4Y9UVF3_9BRAD	2.75045	NA	59416.8	TFAIISHPDAGK	1	1	1	0.0223	21486	tr|A0A2T2PVL2|A0A2T2PVL2_9BRAD;tr|A0A853FMD8|A0A853FMD8_9SPHN;tr|A0A2T2QL76|A0A2T2QL76_9BRAD	Peptide chain release factor 3 OS=Bradyrhizobium sp. MOS001 OX=2133948 GN=prfC PE=3 SV=1	163342	4949.75
84_1	tr|A0A7G2FCF7|A0A7G2FCF7_ARATH	8.25135	NA	88325.7	AAAVSTFQSEGLRPTLVSR;LVEGPNPNER;SVSAATGTNTTATQR	1;1;1	3	3	0.0548	31395;17764;26140	-	(thale cress) hypothetical protein OS=Arabidopsis thaliana OX=3702 GN=AT9943_LOCUS18356 PE=4 SV=1	163256	3265.12
93_1	sp|Q9FME2|NTF2_ARATH	11.0018	NA	49513.5	FSQSFFLAPQDK;NLPFDSTPTQLEEVFK;QSALEASPVTIGDR;YEDYTAEIETADAQESHER	1;1;1;1	4	4	0.1326	25142;30532;25732;32799	tr|A0A178U9D2|A0A178U9D2_ARATH;tr|A0A7G2FHT9|A0A7G2FHT9_ARATH;tr|A0A7G2FHV2|A0A7G2FHV2_ARATH;tr|A0A178U8D7|A0A178U8D7_ARATH	Nuclear transport factor 2 OS=Arabidopsis thaliana OX=3702 GN=NTF2 PE=1 SV=1 >tr|A0A654GD21|A0A654GD21_ARATH Uncharacterized protein OS=Arabidopsis thaliana OX=3702 GN=AN1_LOCUS26406 PE=4 SV=1	162871	6786.28
226_1	tr|A0A654FRF3|A0A654FRF3_ARATH	11.0018	NA	74468.7	TLEILGIDK;TLSQLASASNK;VLQSSSSTLK;YDDGTFYFDEK	1;1;1;1	4	4	0.0594	14159;17628;15497;24836	sp|Q93Z16|RPN2_ARATH;tr|A0A178UX86|A0A178UX86_ARATH;tr|F4JIM7|F4JIM7_ARATH;tr|A0A5S9XUD4|A0A5S9XUD4_ARATH	Dolichyl-diphosphooligosaccharide--protein glycosyltransferase subunit 2 OS=Arabidopsis thaliana OX=3702 GN=AN1_LOCUS18820 PE=3 SV=1	161605	3591.21
500_1	tr|A0A178VJI1|A0A178VJI1_ARATH	5.5009	NA	77353.8	AMLQTADEQVR;VLGEATSDADLPR	1;1	2	2	0.0357	21631;23674	sp|Q9LE59|GAUT1_ARATH	Hexosyltransferase OS=Arabidopsis thaliana OX=3702 GN=AXX17_At3g55390 PE=3 SV=1	160122	3406.85
422_1	tr|A8MSF2|A8MSF2_ARATH	4.78974	NA	23873.8	QGGGVVITGVDGGGNAAK;TIEVEVDKPLGLTLGQK	1;1	2	2	0.1562	27615;30346	tr|Q9FFJ2|Q9FFJ2_ARATH;tr|A0A5S9Y595|A0A5S9Y595_ARATH	Rubredoxin family protein OS=Arabidopsis thaliana OX=3702 GN=ENH1 PE=1 SV=1	159620	10641.3
42_1	tr|A0A654GAS7|A0A654GAS7_ARATH	2.75045	NA	39091	VLAPYSAEDAR	1	1	1	0.0303	19723	sp|Q38799|ODPB1_ARATH	Pyruvate dehydrogenase E1 component subunit beta OS=Arabidopsis thaliana OX=3702 GN=AN1_LOCUS25330 PE=4 SV=1	155897	9743.55
330_1	sp|O81283|TC159_ARATH	15.837	NA	160721	EISGTVNGVK;INADAETLEVANK;ITFIDTPGLK;QAGQLFSLDAAK;SQGDSAYGANLEVR;TITASLGTSIWK	1;1;1;1;1;1	6	7	0.0472	14224;14251;24600;17191;21274;26162;22025	-	Translocase of chloroplast 159, chloroplastic OS=Arabidopsis thaliana OX=3702 GN=TOC159 PE=1 SV=1	155534	1994.02
69_1	tr|A0A654FW36|A0A654FW36_ARATH	2.56386	NA	53566.2	TIPAYLDTK	1	1	1	0.0186	14722	tr|A0A5S9XZH1|A0A5S9XZH1_ARATH;sp|Q70E96|AL3F1_ARATH	Aldehyde dehydrogenase OS=Arabidopsis thaliana OX=3702 GN=AN1_LOCUS20475 PE=3 SV=1	153515	6140.58
514_1	tr|A0A178VZU1|A0A178VZU1_ARATH	8.25135	NA	30318.9	IATTTVENAASWIDDALR;MFVSEEALLSR;TITETVDSTIDASK	1;1;1	3	3	0.1581	31092;22115;26425	-	(thale cress) hypothetical protein OS=Arabidopsis thaliana OX=3702 GN=AXX17_At2g42640 PE=1 SV=1 >tr|Q94AZ5|Q94AZ5_ARATH Alanine-tRNA ligase OS=Arabidopsis thaliana OX=3702 GN=At2g45060 PE=1 SV=1	153402	10957.3
137_1	tr|A0A7G2EUP3|A0A7G2EUP3_ARATH	11.0018	NA	40529	GILAADESTGTIGK;LASINVENVETNR;LFVDILK;TVPAAVPAIVFLSGGQSEEEATR	1;1;1;1	4	5	0.1516	23346;26003;9486;33002;33003	sp|Q9LF98|ALFC8_ARATH;tr|A0A178V694|A0A178V694_ARATH	Fructose-bisphosphate aldolase OS=Arabidopsis thaliana OX=3702 GN=AT9943_LOCUS13473 PE=3 SV=1	151336	7206.46
133_1	tr|Q8VZJ4|Q8VZJ4_ARATH	2.45242	NA	92309.6	SASAETYLVGLK	1	1	1	0.0146	21004	tr|Q9SW10|Q9SW10_ARATH;tr|A0A7G2F2G4|A0A7G2F2G4_ARATH;tr|A0A654FSY2|A0A654FSY2_ARATH;tr|A0A5S9XVT0|A0A5S9XVT0_ARATH;tr|A0A178UX51|A0A178UX51_ARATH;tr|F4JTD2|F4JTD2_ARATH	Putative rRNA methyltransferase OS=Arabidopsis thaliana OX=3702 PE=2 SV=1	150215	3663.77
383_1	tr|A0A178U9L8|A0A178U9L8_ARATH	5.5009	NA	60144.1	LVDESVNSQLR;TILLTYK	1;1	2	2	0.035	21578;9609	tr|A0A178UM83|A0A178UM83_ARATH;tr|Q56XB4|Q56XB4_ARATH;tr|Q8H152|Q8H152_ARATH;tr|A0A654G4A9|A0A654G4A9_ARATH	Eukaryotic translation initiation factor 3 subunit L OS=Arabidopsis thaliana OX=3702 GN=AXX17_At5g25710 PE=1 SV=1 >tr|F4JY76|F4JY76_ARATH Eukaryotic translation initiation factor 3 subunit L OS=Arabidopsis thaliana OX=3702 GN=At5g25754 PE=1 SV=1	149309	5332.47
285_1	tr|A0A178VXZ1|A0A178VXZ1_ARATH	2.37428	NA	31349.9	QYDPELQQR	1	1	1	0.0325	19288	tr|A0A654EZN1|A0A654EZN1_ARATH;tr|A0A7G2EEZ1|A0A7G2EEZ1_ARATH	Matrin-type domain-containing protein OS=Arabidopsis thaliana OX=3702 GN=At2g32600 PE=1 SV=1 >tr|O80897|O80897_ARATH At2g32600/T26B15.16 OS=Arabidopsis thaliana OX=3702 GN=At2g32600 PE=1 SV=2	148367	9891.14
286_1	sp|Q94K05|TCPQ_ARATH	15.4707	NA	58902.2	DAAQAAGAGAEED;GSTDSILDDLER;GTVLIHSAEQLENYAK;IVPGAAATEIELAQR;NEEGGNSISTVVLR;TAGAVAHLK	1;1;1;1;1;1	6	6	0.1439	19257;23068;29824;27350;26303;10129	-	T-complex protein 1 subunit theta OS=Arabidopsis thaliana OX=3702 GN=CCT8 PE=1 SV=1 >tr|A0A178V993|A0A178V993_ARATH CCT-theta OS=Arabidopsis thaliana OX=3702 GN=AXX17_At3g03370 PE=3 SV=1	145694	3937.68
521_1	tr|Q9SH75|Q9SH75_ARATH	2.07019	NA	141967	VAIVVEPK	1	1	1	0.0064	9709	-	ATP-dependent DNA helicase OS=Arabidopsis thaliana OX=3702 GN=At2g07620 PE=3 SV=1	145229	1631.78
475_1	tr|A0A654E9W6|A0A654E9W6_ARATH	2.41698	NA	87547	SAADLTTVLER	1	1	1	0.014	19272	sp|Q8RXF1|SF3A1_ARATH;tr|C0Z2E6|C0Z2E6_ARATH	Uncharacterized protein OS=Arabidopsis thaliana OX=3702 GN=AN1_LOCUS1587 PE=4 SV=1	144841	4828.03
418_1	sp|Q9C9Q8|PMTT_ARATH	5.5009	NA	77847.2	ITAQEVVSSGSITK;STENNNLTLR	1;1	2	2	0.0351	25260;18879	tr|A0A7G2E8D6|A0A7G2E8D6_ARATH	Probable pectin methyltransferase QUA2 OS=Arabidopsis thaliana OX=3702 GN=QUA2 PE=1 SV=2 >tr|A0A654ERM6|A0A654ERM6_ARATH Methyltransferase OS=Arabidopsis thaliana OX=3702 GN=AN1_LOCUS6870 PE=3 SV=1	144380	3521.48
115_1	tr|Q2V3V9|Q2V3V9_ARATH	5.5009	NA	40275.1	DVQWLQTITK;NFEGLDLGK	1;1	2	2	0.0518	20823;13898	tr|A0A178VGT8|A0A178VGT8_ARATH;tr|A0A7G2EKV9|A0A7G2EKV9_ARATH;tr|A8MS37|A8MS37_ARATH;tr|B3H4B8|B3H4B8_ARATH;sp|Q9LRR9|GLO1_ARATH;tr|A0A5S9XDH6|A0A5S9XDH6_ARATH	(S)-2-hydroxy-acid oxidase OS=Arabidopsis thaliana OX=3702 GN=GOX1 PE=1 SV=2	143902	5995.91
296_1	sp|Q9STR1|RL312_ARATH	2.75045	NA	13811.5	EYTINLHR	1	1	1	0.0672	15380	tr|A0A5S9YFS0|A0A5S9YFS0_ARATH;tr|A0A7G2F7H7|A0A7G2F7H7_ARATH;sp|P51420|RL313_ARATH;sp|Q9SLL7|RL311_ARATH;tr|A8MR49|A8MR49_ARATH	60S ribosomal protein L31-2 OS=Arabidopsis thaliana OX=3702 GN=RPL31B PE=3 SV=1 >tr|A0A384LIW9|A0A384LIW9_ARATH Uncharacterized protein OS=Arabidopsis thaliana OX=3702 GN=AXX17_At4g30240 PE=3 SV=1 >tr|Q0WRN2|Q0WRN2_ARATH Putative ribosomal protein OS=Arabidopsis thaliana OX=3702 GN=At4g26230 PE=2 SV=1	143402	23900.3
462_1	tr|A0A1P8BGP6|A0A1P8BGP6_ARATH	5.39206	NA	40622.7	FGVTPTVTAALLR;MGAVDVLTGR	1;1	2	2	0.0628	23722;14648	sp|Q43729|PER57_ARATH	Peroxidase OS=Arabidopsis thaliana OX=3702 GN=MVA3.170 PE=1 SV=1	142666	7508.75
182_1	sp|Q9LR30|GGT1_ARATH	5.5009	NA	53267	EVQLVSFHTVSK;LPTGALQAAK	1;1	2	2	0.0457	24269;13247	-	Glutamate--glyoxylate aminotransferase 1 OS=Arabidopsis thaliana OX=3702 GN=GGAT1 PE=1 SV=1 >tr|A0A178WG36|A0A178WG36_ARATH (thale cress) hypothetical protein OS=Arabidopsis thaliana OX=3702 GN=AXX17_At1g24520 PE=4 SV=1	141443	4714.78
529_1	tr|Q9LJQ2|Q9LJQ2_ARATH	2.41698	NA	25808.4	QLELINK	1	1	1	0.0308	9813	-	Uncharacterized protein OS=Arabidopsis thaliana OX=3702 PE=3 SV=1	141131	11760.9
484_1	tr|A0A3Q9HGN4|A0A3Q9HGN4_9MAGN	2.41698	NA	34532.6	LGQLEFNILR	1	1	1	0.0322	20040	-	Nicotianamine synthase OS=Sedum alfredii OX=439688 GN=NAS1 PE=2 SV=1	140569	8785.54
211_1	sp|Q9LIS3|GAE6_ARATH	11.0018	NA	50538.4	DFTYIDDIVK;LVSILEGLLGTK;TDQPASLYAATK;VYNLGNTSPVPVGR	1;1;1;1	4	4	0.1043	20742;21105;21727;26282	-	UDP-glucuronate 4-epimerase 6 OS=Arabidopsis thaliana OX=3702 GN=GAE6 PE=1 SV=1 >tr|A0A384LE13|A0A384LE13_ARATH (thale cress) hypothetical protein OS=Arabidopsis thaliana OX=3702 GN=AXX17_At3g25720 PE=4 SV=1 >tr|I1VCA6|I1VCA6_ARATH UDP-D-glucuronate 4-epimerase 6 (Fragment) OS=Arabidopsis thaliana OX=3702 GN=GAE6 PE=2 SV=1	140520	4684
20_2	sp|O04487|EF1G1_ARATH	4.98084	NA	46630.6	EAPVAEAPK;FTSEFPHVER;VDISDEAQK	1;1;0	2	2	0.0676	11548;21264;14244	-	Probable elongation factor 1-gamma 1 OS=Arabidopsis thaliana OX=3702 GN=At1g09640 PE=1 SV=1 >tr|A0A384KT07|A0A384KT07_ARATH (thale cress) hypothetical protein OS=Arabidopsis thaliana OX=3702 GN=AXX17_At1g09580 PE=4 SV=1 >tr|B9DHI9|B9DHI9_ARATH AT1G09640 protein OS=Arabidopsis thaliana OX=3702 GN=At1g09640 PE=2 SV=1	139319	5804.96
186_1	sp|F4KHD8|GP210_ARATH	12.9342	NA	210533	IVSLPDELSSEYGQR;SISPYSGR;SVISVNVASGQAK;TVDETPYYR;VTPVTVANGQIIR	1;1;1;1;1	5	5	0.0302	29050;10088;21591;18344;24148	tr|A0A178UR82|A0A178UR82_ARATH;tr|A0A654G759|A0A654G759_ARATH	Nuclear pore complex protein GP210 OS=Arabidopsis thaliana OX=3702 GN=GB210 PE=1 SV=1	137853	1514.87
318_1	tr|A0A5S9TI57|A0A5S9TI57_ARATH	13.7523	NA	28050.2	AAIINSQTIEEIAR;LHSLVLTNNR;LQYLSLLDNNITK;VSETAENPETPK;VVAPTAEQILAIK	1;1;1;1;1	5	5	0.249	27185;19033;27293;22595;23858	tr|A0A178WA06|A0A178WA06_ARATH;sp|P43333|RU2A_ARATH	(thale cress) hypothetical protein OS=Arabidopsis thaliana OX=3702 GN=AT9943_LOCUS804 PE=3 SV=1	135965	7553.6
213_1	tr|A0A7G2EQ33|A0A7G2EQ33_ARATH	8.25135	NA	137845	GVEDLADAVK;IGGASEAEVGEK;TLFNELEVVEGMK	1;1;1	3	3	0.028	14582;18436;26854	sp|P29197|CH60A_ARATH	(thale cress) hypothetical protein OS=Arabidopsis thaliana OX=3702 GN=AT9943_LOCUS11898 PE=3 SV=1	135921	1765.21
300_1	tr|A0A178UVR1|A0A178UVR1_ARATH	2.75045	NA	6450.07	FQTMSDSIITK	1	1	1	0.1833	21846	sp|Q8GW48|HSBP_ARATH;tr|A0A654FPN1|A0A654FPN1_ARATH;tr|A0A7G2EZX1|A0A7G2EZX1_ARATH	HSBP OS=Arabidopsis thaliana OX=3702 GN=At4g15802 PE=3 SV=1	134483	22413.8
110_1	tr|A0A178W7G9|A0A178W7G9_ARATH	5.5009	NA	59757	DSNDVPTVSR;EYADYVFTEYGGK;FGLYYVDFK;FYHDLIDELLK	1;0;0;1	2	2	0.0821	16731;27380;18578;18582;24955	sp|Q9C8Y9|BGL22_ARATH	BGLU22 OS=Arabidopsis thaliana OX=3702 GN=AXX17_At1g60000 PE=3 SV=1	133374	4939.78
307_1	tr|A0A5S9WXA4|A0A5S9WXA4_ARATH	10.2906	NA	145940	IEADLNLLK;TEATDEDIFR;TGPEPEDVQPTFADR;VNTFDGDFAQVLPLR	1;1;1;1	4	4	0.0376	14922;19840;28720;29043	tr|A0A178VRZ5|A0A178VRZ5_ARATH;tr|A0A2H1ZE14|A0A2H1ZE14_ARATH;tr|A0A7G2E880|A0A7G2E880_ARATH;tr|A0A089G293|A0A089G293_ARATH;tr|A0A654ES05|A0A654ES05_ARATH;sp|F4IGA5|NU133_ARATH	Uncharacterized protein OS=Arabidopsis thaliana OX=3702 GN=C24_LOCUS7418 PE=3 SV=1	131410	1663.42
292_1	sp|Q9FE06|EXOL2_ARATH	8.25135	NA	32653.7	DVASSAAVPSVASWWK;QLLLENYPLGK;SVIVDFIHSLNSK	1;1;1	3	5	0.1311	28746;22293;26010;26009;26011	-	Protein EXORDIUM-like 2 OS=Arabidopsis thaliana OX=3702 GN=EXL2 PE=2 SV=1 >tr|A0A178UMG2|A0A178UMG2_ARATH (thale cress) hypothetical protein OS=Arabidopsis thaliana OX=3702 GN=AXX17_At5g63860 PE=3 SV=1	130886	8725.73
148_1	tr|A0A178V024|A0A178V024_ARATH	7.39782	NA	274640	DIILGAEITPPSQQR;EASQLTAVTTR;ISLIQIFR	1;1;1	3	3	0.0144	28494;19294;13818	tr|A0A654EQI9|A0A654EQI9_ARATH;tr|A0A7G2F996|A0A7G2F996_ARATH;tr|A0A7G2E656|A0A7G2E656_ARATH;sp|Q9T0I6|PRP8B_ARATH;tr|A0A654FWS0|A0A654FWS0_ARATH;tr|A0A5S9XZU9|A0A5S9XZU9_ARATH;tr|A0A7G2FAZ0|A0A7G2FAZ0_ARATH;sp|Q9SSD2|PRP8A_ARATH	MPN domain-containing protein OS=Arabidopsis thaliana OX=3702 GN=AXX17_At4g44100 PE=4 SV=1	130654	933.24
187_1	tr|Q8L5Y4|Q8L5Y4_ARATH	10.2529	NA	172913	DFLTEVVVSSFEK;LGIPYIELNAQGR;LGQGEQELATDLDFSR;LSVLSLEDLR	1;1;1;1	4	4	0.0345	26723;25737;29871;18394	tr|A0A5S9X5S1|A0A5S9X5S1_ARATH;tr|A0A654F023|A0A654F023_ARATH;tr|A0A178VV92|A0A178VV92_ARATH;tr|Q9ZVJ8|Q9ZVJ8_ARATH	P-loop containing nucleoside triphosphate hydrolases superfamily protein OS=Arabidopsis thaliana OX=3702 GN=EMB2765 PE=1 SV=1	128813	1630.54
329_1	sp|Q9LF27|WDR12_ARATH	13.2322	NA	47308.6	FDPAESVDSTTK;GESVVSGGADSNLR;MSLEEFLLAK;VLSADWWK;VPVNSVAIPSNVTR	1;1;1;1;1	5	5	0.1339	22483;23742;19408;14247;25908	tr|A0A654G1Z1|A0A654G1Z1_ARATH	Ribosome biogenesis protein WDR12 homolog OS=Arabidopsis thaliana OX=3702 GN=WDR12 PE=1 SV=1 >tr|A0A178UL95|A0A178UL95_ARATH Ribosome biogenesis protein WDR12 homolog OS=Arabidopsis thaliana OX=3702 GN=AXX17_At5g15080 PE=3 SV=1	126068	5730.35
30_4	tr|Q8LB94|Q8LB94_ARATH	5.5009	NA	41851.9	AEYDEAGPGIVHR;AGFAGDDAPR;DAYVGDEAQSK;GYMFTTTAER;IAPEEHPVLLTEAPLNPK;IWHHTFYNELR;KYSVWIGGSILASLSTFQQMWISK;NYELPDGQVITIGAER	1;0;0;0;1;0;0;0	2	2	0.2997	25114;13447;13448;19452;19282;31251;26978;26986;26975;26974;26987;26993;26997;26985;26959;26963;26958;26984;26955;26992;26968;26990;27000;26962;26960;26999;26996;26965;26952;26950;26998;26956;26972;26953;26977;26995;26979;26971;26973;26991;26988;26976;26961;26967;26994;33830;29839	sp|Q96293|ACT8_ARATH;sp|Q96292|ACT2_ARATH;tr|B9DHA3|B9DHA3_ARATH	Actin 8 OS=Arabidopsis thaliana OX=3702 PE=2 SV=1	122941	5122.56
365_1	tr|A0A2T2Q2I3|A0A2T2Q2I3_9BRAD	2.75045	NA	35370.7	ITAVLPYFGYAR	1	1	1	0.0363	24191	tr|A0A4Y9UMW8|A0A4Y9UMW8_9BRAD;tr|A0A853FPP8|A0A853FPP8_9SPHN;tr|A0A2T2QSH3|A0A2T2QSH3_9BRAD	Ribose-phosphate pyrophosphokinase OS=Bradyrhizobium sp. MOS003 OX=2133946 GN=prs PE=3 SV=1	122916	8194.39
363_1	tr|A0A1P8ARX5|A0A1P8ARX5_ARATH	2.75045	NA	64024.8	VSADQTVINR	1	1	1	0.0173	17131	tr|A0A5S9TWL5|A0A5S9TWL5_ARATH;sp|Q1JPL7|PME18_ARATH;tr|A0A178WFS7|A0A178WFS7_ARATH	Pectinesterase OS=Arabidopsis thaliana OX=3702 GN=PMEPCRA PE=1 SV=1	122475	4082.51
265_1	tr|F0WUE8|F0WUE8_9STRA	2.75045	NA	45752.7	VVGSEFVQK	1	1	1	0.0222	13902	tr|A0A0P0VIC3|A0A0P0VIC3_ORYSJ;tr|A0A7G2FH31|A0A7G2FH31_ARATH;sp|Q9SEI4|PRS6B_ARATH	26S protease regulatory subunit 6B putative OS=Albugo laibachii Nc14 OX=890382 GN=AlNc14C271G9968 PE=3 SV=1	122268	5316
246_1	tr|A0A7G2ERG3|A0A7G2ERG3_ARATH	10.893	NA	105848	IATVLMYLSNVEK;QDDIVSNVEAK;SMVADNDSGESVESEVR;TSASSFGFDPTR	1;1;1;1	4	4	0.0563	26431;20457;30146;21876	sp|Q8L970|P4H7_ARATH;tr|Q8H7H3|Q8H7H3_ARATH	Procollagen-proline 4-dioxygenase OS=Arabidopsis thaliana OX=3702 GN=AT9943_LOCUS12296 PE=3 SV=1	121447	2530.15
400_1	tr|A0A7G2ER90|A0A7G2ER90_ARATH	8.25135	NA	63834.7	ALLVLIPEELQFIR;IASGSNLVIATPGR;QTALFSATQTSK	1;1;1	3	3	0.0704	28667;23912;22134	sp|Q9LIH9|RH51_ARATH	RNA helicase OS=Arabidopsis thaliana OX=3702 GN=AT9943_LOCUS11405 PE=3 SV=1	120054	3244.71
578_1	tr|A2RVK1|A2RVK1_ARATH	7.87518	NA	27663.5	EVGPDGQEVTK;IEPVMVLR;VSEEDIQTCEER	1;1;1	3	3	0.1286	18782;12858;26645	sp|Q9SIZ2|IF2AH_ARATH	At2g40290 OS=Arabidopsis thaliana OX=3702 GN=At2g40290 PE=1 SV=1	119910	6661.67
478_1	tr|Q9FPI3|Q9FPI3_ARATH	2.75045	NA	16718.6	NPGSVNQDPIFK	1	1	2	0.0811	22942;22941	sp|P27521|CA4_ARATH	Chlorophyll a-b binding protein, chloroplastic OS=Arabidopsis thaliana OX=3702 GN=At3g47470 PE=2 SV=1	118752	13194.7
397_1	sp|Q9SHE8|PSAF_ARATH	8.25135	NA	24157.8	EFLNGDLIAK;GFIWPVAAYR;LYAPESAPALALNAQIEK	1;1;1	3	3	0.1719	17633;19381;30789	tr|A0A178WB32|A0A178WB32_ARATH	Photosystem I reaction center subunit III, chloroplastic OS=Arabidopsis thaliana OX=3702 GN=PSAF PE=1 SV=1 >tr|A0A5S9WGW9|A0A5S9WGW9_ARATH PSI-F OS=Arabidopsis thaliana OX=3702 GN=C24_LOCUS3097 PE=3 SV=1	118482	8463.02
499_1	tr|A0A7G2EVY2|A0A7G2EVY2_ARATH	2.45242	NA	115504	ELGNVEEER	1	1	1	0.0087	16287	sp|Q9ZT71|STA1_ARATH;tr|A0A178UXT8|A0A178UXT8_ARATH;tr|A0A5S9XQE2|A0A5S9XQE2_ARATH	(thale cress) hypothetical protein OS=Arabidopsis thaliana OX=3702 GN=AT9943_LOCUS14741 PE=4 SV=1	117635	1568.47
45_1	tr|A0A2T2QLE5|A0A2T2QLE5_9BRAD	5.5009	NA	72339.2	VDDVINVSGHR;VNIFYTAPTAIR	1;1	2	3	0.0353	20272;20270;24114	tr|A0A4Y9V3B8|A0A4Y9V3B8_9BRAD;tr|A0A2T2Q6I4|A0A2T2Q6I4_9BRAD	Acetyl-coenzyme A synthetase OS=Bradyrhizobium sp. MOS002 OX=2133947 GN=acs PE=3 SV=1	117362	3171.94
94_1	tr|A0A1P8B4I5|A0A1P8B4I5_ARATH	2.75045	NA	33249.4	TGNENAQLTPLLR	1	1	1	0.043	25410	tr|F4JHS4|F4JHS4_ARATH;tr|A0A5S9XPN0|A0A5S9XPN0_ARATH;sp|O04619|ADNT1_ARATH	Adenine nucleotide transporter 1 OS=Arabidopsis thaliana OX=3702 GN=ADNT1 PE=1 SV=1	116248	5812.39
10_2	tr|A0A178VF16|A0A178VF16_ARATH	5.5009	NA	42395.3	DVNVVVIPAGVPR;IQNAGTEVVDAK;LFGVTTLDVVR	1;1;0	2	2	0.0893	23451;21160;20514	sp|Q9SN86|MDHP_ARATH	Malate dehydrogenase OS=Arabidopsis thaliana OX=3702 GN=AXX17_At3g41510 PE=3 SV=1	115232	4431.99
243_1	sp|Q9T043|RL142_ARATH	5.5009	NA	15495.6	ALVDAPDMER;VALVNYGEDHGK	1;1	2	2	0.1642	17522;22602	tr|A0A178UTG0|A0A178UTG0_ARATH;tr|A0A178UVK7|A0A178UVK7_ARATH	60S ribosomal protein L14-2 OS=Arabidopsis thaliana OX=3702 GN=RPL14B PE=1 SV=1 >tr|A0A384KMY9|A0A384KMY9_ARATH (thale cress) hypothetical protein OS=Arabidopsis thaliana OX=3702 GN=AXX17_At4g31240 PE=3 SV=1 >tr|B9DHP0|B9DHP0_ARATH AT4G27090 protein OS=Arabidopsis thaliana OX=3702 GN=At4g27090 PE=2 SV=1	113796	14224.5
34_3	tr|Q42267|Q42267_ARATH	2.75045	NA	13873.2	DEGFGSLWR;LIIQNQDEMIK;TIKDEGFGSLWR;YFPTQALNFAFK	0;1;0;0	1	1	0.272	16010;24019;25027;25028;25796	-	ADP/ATP translocase (Fragment) OS=Arabidopsis thaliana OX=3702 PE=2 SV=1	111732	13966.5
82_1	tr|A0A178VN89|A0A178VN89_ARATH	4.63124	NA	81778.2	DISLSGEHVR;VPNPEFEGQTK	1;1	2	2	0.0285	17420;21201	tr|A0A654FY50|A0A654FY50_ARATH;sp|Q94BZ7|GYRBM_ARATH;tr|A0A178UIG6|A0A178UIG6_ARATH;tr|A0A7G2FAM5|A0A7G2FAM5_ARATH;tr|A0A1I9LTQ6|A0A1I9LTQ6_ARATH;tr|A0A5S9Y3G1|A0A5S9Y3G1_ARATH;sp|Q9SS38|GYRBP_ARATH	DNA gyrase subunit B OS=Arabidopsis thaliana OX=3702 GN=AXX17_At3g10050 PE=3 SV=1	108181	2207.77
199_1	tr|A0A7G2DYG1|A0A7G2DYG1_ARATH	8.25135	NA	46532.1	AAALNIVPTSTGAAK;GLTAEDVNEAFR;VLDEEFGIVK;VVDLAHLVASK	0;1;1;1	3	3	0.1093	24533;23094;18513;18587	tr|A0A178WKB6|A0A178WKB6_ARATH;tr|A0A178WKB4|A0A178WKB4_ARATH;sp|P25857|G3PB_ARATH	Glyceraldehyde-3-phosphate dehydrogenase OS=Arabidopsis thaliana OX=3702 GN=AT9943_LOCUS3096 PE=3 SV=1	107430	3581
576_1	sp|P42798|R15A1_ARATH	2.75045	NA	14794.9	ISVLNDALK	1	1	1	0.0692	13335	-	40S ribosomal protein S15a-1 OS=Arabidopsis thaliana OX=3702 GN=RPS15AA PE=2 SV=2 >tr|A0A178W5N5|A0A178W5N5_ARATH AT1G07770 protein OS=Arabidopsis thaliana OX=3702 GN=At1g07770 PE=2 SV=1 >tr|A0A384KNV6|A0A384KNV6_ARATH (thale cress) hypothetical protein OS=Arabidopsis thaliana OX=3702 GN=AXX17_At1g07460 PE=3 SV=1	105962	9632.94
320_1	tr|A0A7G2F8S1|A0A7G2F8S1_ARATH	13.2051	NA	58894.7	ATLQFLDNFK;GIDPPSLDLLAR;SEINAGFFYSNAEQR;TLAENAGLDTQDVIISLTSEHDK;VLNPNAEVLNK	1;1;1;1;1	5	5	0.1327	19858;21772;29439;33303;20279	tr|A0A5S9Y4J3|A0A5S9Y4J3_ARATH;sp|Q8L7N0|TCPZB_ARATH	(thale cress) hypothetical protein OS=Arabidopsis thaliana OX=3702 GN=AT9943_LOCUS19273 PE=3 SV=1	100866	3253.74
39_1	tr|A0A178UUD0|A0A178UUD0_ARATH	7.91788	NA	56881.3	APGVQTPVIVR;FDFDPLDVTK;GPILLEDYHLVEK;LGPNYLQLPVNAPK;SHIQENWR;SIWISYWSQADK	0;0;1;0;1;1	3	4	0.1382	18120;19853;27125;27107;16110;16111;26489	tr|Q940G2|Q940G2_ARATH;tr|A0A1P8B564|A0A1P8B564_ARATH;sp|P25819|CATA2_ARATH	Catalase OS=Arabidopsis thaliana OX=3702 GN=AXX17_At4g40070 PE=3 SV=1	100530	3590.34
257_1	sp|P35614|ERF1Z_ARATH	8.25135	NA	48976.9	TELSQSELFDPR;YFEEISQDTGK;YVFGVEDTLK	1;1;1	3	3	0.0759	25298;22971;19132	sp|Q9LPV8|ERF1Y_ARATH	Eukaryotic peptide chain release factor subunit 1-3 OS=Arabidopsis thaliana OX=3702 GN=ERF1-3 PE=1 SV=1 >tr|A0A178VIS2|A0A178VIS2_ARATH (thale cress) hypothetical protein OS=Arabidopsis thaliana OX=3702 GN=AXX17_At3g28950 PE=3 SV=1	99769.2	3990.77
109_1	sp|F4JL11|IMPA2_ARATH	13.4188	NA	58870.3	DLVLGQGALIPLLSQLNEHAK;EAAWAISNATSGGSPDQIK;IENLQSHDNSEIYEK;IQSVIEAGVVPR;SPPIEEVIDAGVVPR	1;1;1;1;1	5	6	0.1533	32679;30810;30179;21801;27835;27834	tr|A0A5S9XSW8|A0A5S9XSW8_ARATH;tr|A0A178V0W7|A0A178V0W7_ARATH	Importin subunit alpha-2 OS=Arabidopsis thaliana OX=3702 GN=IMPA2 PE=1 SV=1	99550.9	3687.07
525_1	sp|Q9XF88|CB4B_ARATH	5.16743	NA	31174	FFDPLGLASDPVK;NLYGEVIGTR	1;1	2	2	0.0801	24956;17688	-	Chlorophyll a-b binding protein CP29.2, chloroplastic OS=Arabidopsis thaliana OX=3702 GN=LHCB4.2 PE=1 SV=1	98763.6	6584.24
136_1	tr|A0A654ESD5|A0A654ESD5_ARATH	9.59516	NA	119113	ELNHVEEEVR;LNESLAVWGDR;NDILQQLHLWR;SYQLLLNQAK	1;1;1;1	4	4	0.0402	21384;21574;25589;19330	tr|A0A178WH51|A0A178WH51_ARATH;sp|Q8LLD0|NUP96_ARATH	Peptidase S59 domain-containing protein OS=Arabidopsis thaliana OX=3702 GN=AN1_LOCUS7117 PE=4 SV=1	97609.1	1712.44
174_1	sp|F4J284|NU93B_ARATH	2.17881	NA	96357.1	EGINADQLSR;LLLYTIISGSR;NEAPSQSIAATR;TGYYEEAR	1;0;0;0	1	1	0.0477	17129;20945;21153;13759	tr|A0A178VMC4|A0A178VMC4_ARATH;tr|A0A7G2EUI8|A0A7G2EUI8_ARATH;tr|A0A654FIL2|A0A654FIL2_ARATH	Nuclear pore complex protein NUP93B OS=Arabidopsis thaliana OX=3702 GN=NUP93B PE=1 SV=1	96019.2	2087.37
308_1	sp|Q8GYF7|NUP54_ARATH	2.07019	NA	41791	VQSLQTISR	1	1	1	0.0239	15009	tr|A0A178WPA4|A0A178WPA4_ARATH;tr|A0A654ECT8|A0A654ECT8_ARATH;tr|A0A7G2DXW3|A0A7G2DXW3_ARATH;tr|A0A5S9VW40|A0A5S9VW40_ARATH	Nuclear pore complex protein NUP54 OS=Arabidopsis thaliana OX=3702 GN=NUP54 PE=1 SV=1	95176.5	5009.29
110_2	tr|A0A7G2E3M9|A0A7G2E3M9_ARATH	7.99444	NA	58284.3	DSNDAPTVSR;EYADYVFTEYGGK;FGLYYVDFK;GPALWDIYCR;LGTTDSVDVGTADHNR;LPQFTAAQK	1;0;0;0;1;1	3	3	0.1306	15844;27380;18578;18582;21320;21321;28711;14229	sp|Q9C525|BGL21_ARATH	(thale cress) hypothetical protein OS=Arabidopsis thaliana OX=3702 GN=AT9943_LOCUS4761 PE=3 SV=1	94879.7	3514.06
7_1	tr|A0A7G2FDE7|A0A7G2FDE7_ARATH	4.2198	NA	92147.8	AIIILPTK;HLLNYSK	1;1	2	2	0.0184	10167;10361	sp|Q8VZM7|POLL1_ARATH;tr|A0A1P8BF77|A0A1P8BF77_ARATH;tr|A0A178UAR1|A0A178UAR1_ARATH;sp|Q940Y9|POLL2_ARATH;tr|A0A178UJI7|A0A178UJI7_ARATH;tr|A0A654FY08|A0A654FY08_ARATH;tr|A0A178U957|A0A178U957_ARATH;tr|Q56W42|Q56W42_ARATH;tr|A0A178U917|A0A178U917_ARATH;tr|A0A5S9Y0W5|A0A5S9Y0W5_ARATH	(thale cress) hypothetical protein OS=Arabidopsis thaliana OX=3702 GN=AT9943_LOCUS21207 PE=3 SV=1	94359.4	1850.19
276_1	sp|Q42525|HXK1_ARATH	5.5009	NA	53672.7	IAALVNDTVGTLAGGR;LSAAGIYGILK	1;1	2	2	0.0544	27163;17219	-	Hexokinase-1 OS=Arabidopsis thaliana OX=3702 GN=HXK1 PE=1 SV=2 >tr|A0A384KTL6|A0A384KTL6_ARATH Phosphotransferase OS=Arabidopsis thaliana OX=3702 GN=AXX17_At4g33470 PE=3 SV=1 >tr|Q0WLE0|Q0WLE0_ARATH Phosphotransferase OS=Arabidopsis thaliana OX=3702 GN=At4g29130 PE=2 SV=1	93493.9	3223.93
565_1	tr|A0A853FRW0|A0A853FRW0_9SPHN	2.75045	NA	107207	VIDIDQSPIGR	1	1	1	0.0112	20342	-	Excinuclease ABC subunit UvrA OS=Sphingomonas sp. R-74633 OX=2751188 GN=uvrA PE=4 SV=1	92794.5	1521.22
443_1	tr|Q5NBR2|Q5NBR2_ORYSJ	2.75045	NA	26147.1	NSLPDQVVVQR	1	1	1	0.0447	21420	sp|Q9M060|IF62_ARATH	Eukaryotic translation initiation factor 6 OS=Oryza sativa subsp. japonica OX=39947 GN=EIF6 PE=3 SV=1	91737.2	11467.1
567_1	tr|A0A178WAS8|A0A178WAS8_ARATH	2.75045	NA	58316.6	VTQWNLDFTER	1	1	1	0.0209	25021	tr|A0A654EDN8|A0A654EDN8_ARATH	Phospho-2-dehydro-3-deoxyheptonate aldolase OS=Arabidopsis thaliana OX=3702 GN=AXX17_At1g23540 PE=3 SV=1	89252.5	2975.08
535_1	sp|Q9ZUF6|SBT18_ARATH	2.75045	NA	79965.2	EVTNVGAASSVYK	1	1	1	0.0172	23152	tr|A0A178VPX1|A0A178VPX1_ARATH;tr|A0A654ETI0|A0A654ETI0_ARATH	Subtilisin-like protease SBT1.8 OS=Arabidopsis thaliana OX=3702 GN=SBT1.8 PE=1 SV=1 >tr|A0A5S9WXG5|A0A5S9WXG5_ARATH Uncharacterized protein OS=Arabidopsis thaliana OX=3702 GN=C24_LOCUS7472 PE=3 SV=1	87034.2	2807.55
70_1	sp|P49204|RS42_ARATH	2.75045	NA	29855.2	FDVGNVVMVTGGR	1	1	1	0.0496	23805	tr|A2ZT16|A2ZT16_ORYSJ;tr|A0A654FZG2|A0A654FZG2_ARATH;tr|A0A654ETL4|A0A654ETL4_ARATH;tr|A0A7G2F5S5|A0A7G2F5S5_ARATH;tr|A3A284|A3A284_ORYSJ;tr|A0A178VWY7|A0A178VWY7_ARATH;tr|F4K5C7|F4K5C7_ARATH;tr|A0A5S9Y236|A0A5S9Y236_ARATH;sp|Q8VYK6|RS43_ARATH;sp|Q93VH9|RS41_ARATH;tr|C0Z342|C0Z342_ARATH	40S ribosomal protein S4-2 OS=Arabidopsis thaliana OX=3702 GN=RPS4B PE=2 SV=4 >tr|A0A178UFG0|A0A178UFG0_ARATH 40S ribosomal protein S4 OS=Arabidopsis thaliana OX=3702 GN=AXX17_At5g06740 PE=3 SV=1	86896.4	4344.82
426_1	sp|Q9SF16|TCPH_ARATH	15.8285	NA	59738.9	GGADQFIEEAER;LAIGDLATQYFADR;SLHDAIMIVR;SQLFINSYAK;TASTLAIAK;TFSYAGFEQQPK	1;1;1;1;1;1	6	6	0.1203	23092;27569;18665;19135;10405;24894	-	T-complex protein 1 subunit eta OS=Arabidopsis thaliana OX=3702 GN=CCT7 PE=1 SV=1 >tr|A0A178VGX5|A0A178VGX5_ARATH CCT-eta OS=Arabidopsis thaliana OX=3702 GN=AXX17_At3g11770 PE=3 SV=1	83563.3	2199.04
303_1	sp|Q9SZJ5|GLYM1_ARATH	2.75045	NA	57364.3	AYQEQVLSNSAK	1	1	1	0.0232	23520	tr|A0A654FWH3|A0A654FWH3_ARATH;tr|A0A7G2F5L6|A0A7G2F5L6_ARATH	Serine hydroxymethyltransferase 1, mitochondrial OS=Arabidopsis thaliana OX=3702 GN=SHM1 PE=1 SV=1 >tr|A0A178UYX1|A0A178UYX1_ARATH Serine hydroxymethyltransferase OS=Arabidopsis thaliana OX=3702 GN=AXX17_At4g43250 PE=3 SV=1	82147.5	2489.32
103_1	tr|A0A654EB25|A0A654EB25_ARATH	5.16743	NA	48891.3	NPVLTSFATGR;VLASGNTTER	1;1	2	2	0.0476	18922;15432	sp|Q84M92|ARP4_ARATH;tr|A0A178WFP2|A0A178WFP2_ARATH;tr|A0A5S9V0J8|A0A5S9V0J8_ARATH	Uncharacterized protein OS=Arabidopsis thaliana OX=3702 GN=AN1_LOCUS1977 PE=3 SV=1	81872.5	3148.94
14_1	tr|F4K884|F4K884_ARATH	2.75045	NA	23228.1	ICTAVHSNLNR;LNDLQEWSGQDR	0;1	1	1	0.1031	22180;26034	tr|A0A654G132|A0A654G132_ARATH;tr|A0A7G2FFV0|A0A7G2FFV0_ARATH;sp|P54904|P5CR1_ARATH;tr|Q41907|Q41907_ARATH;tr|A0A7G2FDW3|A0A7G2FDW3_ARATH;tr|A0A7G2FB67|A0A7G2FB67_ARATH	Pyrroline-5-carboxylate (P5C) reductase OS=Arabidopsis thaliana OX=3702 GN=P5CR PE=1 SV=1	81524.8	7411.35
215_1	tr|A0A853FKP2|A0A853FKP2_9SPHN	2.01648	NA	30783.4	IEYDPNR	1	1	1	0.0247	11397	-	50S ribosomal protein L2 OS=Sphingomonas sp. R-74633 OX=2751188 GN=rplB PE=4 SV=1	78389.5	4125.76
64_1	sp|P51427|RS52_ARATH	5.5009	NA	22907.2	QAVDISPLR;VNQAIFLITTGAR	1;1	2	3	0.1063	14084;24919;24918	tr|A0A7G2EK76|A0A7G2EK76_ARATH	40S ribosomal protein S5-2 OS=Arabidopsis thaliana OX=3702 GN=RPS5B PE=1 SV=2 >tr|A0A178VED6|A0A178VED6_ARATH RPS5A OS=Arabidopsis thaliana OX=3702 GN=AXX17_At3g11890 PE=3 SV=1	78286.8	7116.98
490_1	sp|O64644|SAP18_ARATH	4.82064	NA	17153.8	EVGETMAYPNR;LSFAFVYPNNK	1;1	2	2	0.1447	22124;22557	-	Histone deacetylase complex subunit SAP18 OS=Arabidopsis thaliana OX=3702 GN=At2g45640 PE=1 SV=1 >tr|A0A178VW39|A0A178VW39_ARATH Histone deacetylase complex subunit SAP18 OS=Arabidopsis thaliana OX=3702 GN=AXX17_At2g43230 PE=3 SV=1	77793.3	5984.1
335_1	tr|F4IHK9|F4IHK9_ARATH	2.75045	NA	15539.1	SITVNEAQSR	1	1	1	0.0629	17178	tr|A0A178VP50|A0A178VP50_ARATH;sp|Q03250|RBG7_ARATH;tr|A0A178VQY8|A0A178VQY8_ARATH;tr|C0Z2N6|C0Z2N6_ARATH	Cold, circadian rhythm, and rna binding 2 OS=Arabidopsis thaliana OX=3702 GN=GRP7 PE=1 SV=1	77443.2	7040.29
18_1	tr|A0A178UMG7|A0A178UMG7_ARATH	2.02407	NA	79045.6	LDVGALR	1	1	1	0.01	6463	tr|A0A5S9Y3K5|A0A5S9Y3K5_ARATH;sp|Q8L7E5|WIT1_ARATH;tr|A0A7G2F6Q8|A0A7G2F6Q8_ARATH	WIT1 OS=Arabidopsis thaliana OX=3702 GN=AXX17_At5g11110 PE=4 SV=1	75383.6	1753.11
152_1	tr|A0A7G2DVT0|A0A7G2DVT0_ARATH	2.75045	NA	60837.3	EVVQGELTEEQK	1	1	1	0.0223	24611	tr|A4FVN8|A4FVN8_ARATH;tr|A0A178W6N8|A0A178W6N8_ARATH;tr|A0A5S9TQX8|A0A5S9TQX8_ARATH;tr|A0A654EDP6|A0A654EDP6_ARATH;tr|Q9XIJ3|Q9XIJ3_ARATH	(thale cress) hypothetical protein OS=Arabidopsis thaliana OX=3702 GN=AT9943_LOCUS882 PE=4 SV=1	75282.4	2509.41
51_1	tr|U3PL99|U3PL99_ARATH	4.78974	NA	12658.9	TFSQFGDVIDSK;VITVNEAQSR	1;1	2	2	0.1818	23669;17542	tr|F4JVC0|F4JVC0_ARATH;tr|U3PIK0|U3PIK0_ARATH;tr|F4JVC1|F4JVC1_ARATH;sp|Q03251|RBG8_ARATH	Glycine-rich RNA-binding protein 8 splice variant 6 OS=Arabidopsis thaliana OX=3702 GN=GRP8 PE=2 SV=1	74469.8	9308.72
321_1	tr|A0A4Y9V2S3|A0A4Y9V2S3_9BRAD	2.17881	NA	20786	NAIDWISR	1	1	1	0.0417	13386	-	NADPH-dependent oxidoreductase OS=Bradyrhizobium sp. MOS001 OX=2133948 GN=CT676_04380 PE=4 SV=1	73869.3	5682.25
31_1	tr|A0A5S9WYV3|A0A5S9WYV3_ARATH	5.31431	NA	46602.8	FGVIYAGAQK;NVGPSGVTIVIIR	1;1	2	2	0.0545	15623;23162	tr|A0A654ETP0|A0A654ETP0_ARATH;tr|A0A178VNF1|A0A178VNF1_ARATH;sp|Q9SHP0|SERB2_ARATH	Phosphoserine aminotransferase OS=Arabidopsis thaliana OX=3702 GN=AT9943_LOCUS6973 PE=3 SV=1	73101	3045.87
172_1	sp|Q9SF40|RL4A_ARATH	5.5009	NA	44674	IINSDEIQSVVNPIK;QIGAYDDAEK	1;1	2	2	0.0616	28810;17323	tr|Q2V3X4|Q2V3X4_ARATH;tr|Q8LA93|Q8LA93_ARATH	60S ribosomal protein L4-1 OS=Arabidopsis thaliana OX=3702 GN=RPL4A PE=1 SV=1 >tr|A0A178VDX8|A0A178VDX8_ARATH (thale cress) hypothetical protein OS=Arabidopsis thaliana OX=3702 GN=AXX17_At3g09270 PE=3 SV=1	73097.9	2923.92
22_1	sp|Q9LDZ0|HSP7J_ARATH	5.31431	NA	72945.7	EIEDAVADLR;GELLVGTPAK;VQSIVAEIFGK	1;0;1	2	2	0.0455	17933;13665;19709	tr|A0A5S9Y3J7|A0A5S9Y3J7_ARATH;tr|A0A7G2F688|A0A7G2F688_ARATH;tr|A0A178UPX1|A0A178UPX1_ARATH	Heat shock 70 kDa protein 10, mitochondrial OS=Arabidopsis thaliana OX=3702 GN=HSP70-10 PE=1 SV=1	72561.5	1727.65
180_1	tr|A0A2T2PV31|A0A2T2PV31_9BRAD	2.00154	NA	19099.9	GGLVPAAIVAR	1	1	1	0.0629	14773	tr|A0A2T2QHG0|A0A2T2QHG0_9BRAD;tr|A0A4Y9UE12|A0A4Y9UE12_9BRAD	Xanthine-guanine phosphoribosyltransferase OS=Bradyrhizobium sp. MOS003 OX=2133946 GN=gpt PE=3 SV=1	71807.3	7180.73
146_1	tr|A0A178WPW6|A0A178WPW6_ARATH	8.25135	NA	69383.1	EIQETAEETK;GLQDVQINDNFAK;LSAAQPSNIAR	1;1;1	3	3	0.0555	19313;26065;17858	tr|A0A5S9WV68|A0A5S9WV68_ARATH;sp|O80653|SKIP_ARATH	(thale cress) hypothetical protein OS=Arabidopsis thaliana OX=3702 GN=AXX17_At1g71720 PE=3 SV=1	71076.7	1692.3
237_2	tr|A0A654FX39|A0A654FX39_ARATH	11.0018	NA	50109.4	EISNAYEILSDDEK;ISYVDAILGTTLK;TCGGQGQVVASTR;VPAGVDSGSR;VPTVDGEVDLK	1;1;1;0;1	4	4	0.1312	28382;24723;23069;12503;12498;19158	tr|A0A5S9Y0X2|A0A5S9Y0X2_ARATH;tr|A0A178UVJ3|A0A178UVJ3_ARATH;tr|Q940V1|Q940V1_ARATH;tr|Q9SMQ9|Q9SMQ9_ARATH;tr|A0A7G2FB87|A0A7G2FB87_ARATH	Uncharacterized protein OS=Arabidopsis thaliana OX=3702 GN=AN1_LOCUS20865 PE=3 SV=1	70738.2	2720.7
177_1	sp|P21218|PORB_ARATH	2.45242	NA	43332.3	LAQVVSDPSLTK	1	1	1	0.0299	21524	tr|Q570J8|Q570J8_ARATH;tr|A0A7G2F6L8|A0A7G2F6L8_ARATH	Protochlorophyllide reductase B, chloroplastic OS=Arabidopsis thaliana OX=3702 GN=PORB PE=1 SV=3 >tr|A0A178V808|A0A178V808_ARATH NADPH-protochlorophyllide oxidoreductase OS=Arabidopsis thaliana OX=3702 GN=AXX17_At4g31570 PE=3 SV=1	70103.6	2696.29
142_1	tr|A0A178UNW3|A0A178UNW3_ARATH	18.4641	NA	84321.5	FALESFWDGK;GGIGVIQIDEAALR;GVTAFGFDLVR;SFELLSLLPK;VVEVNALAK;YGAGIGPGVYDIHSPR;YLFAGVVDGR	1;1;1;1;1;1;1	7	7	0.1046	19939;25089;19444;18459;12448;28726;16950	sp|O50008|METE1_ARATH	5-methyltetrahydropteroyltriglutamate--homocysteine S-methyltransferase OS=Arabidopsis thaliana OX=3702 GN=AXX17_At5g17640 PE=3 SV=1	68719	1374.38
50_1	sp|P92948|CDC5L_ARATH	7.52497	NA	95706.9	ALLANYSQTPR;EELLQLLEHDNAK;SAYELSSVAGNADK	1;1;1	3	3	0.045	20879;27529;25080	tr|A0A178WIY6|A0A178WIY6_ARATH	Cell division cycle 5-like protein OS=Arabidopsis thaliana OX=3702 GN=CDC5 PE=1 SV=2	68106.1	1261.22
165_1	sp|Q9ASR1|EF2_ARATH	5.5009	NA	93830.2	EAMTPLSEFEDK;EGPLAEENMR	1;1	2	2	0.0261	24781;18399	-	Elongation factor 2 OS=Arabidopsis thaliana OX=3702 GN=LOS1 PE=1 SV=1 >tr|A0A178WBS0|A0A178WBS0_ARATH (thale cress) hypothetical protein OS=Arabidopsis thaliana OX=3702 GN=AXX17_At1g50740 PE=3 SV=1	67115.6	1266.33
369_1	sp|Q9S7Q2|PP124_ARATH	8.25135	NA	96264.2	GLGDEAEMVFR;YETSLELLDR;YSYDVESLINK	1;1;1	3	3	0.0371	20604;21001;23278	tr|A0A654EQJ4|A0A654EQJ4_ARATH	Pentatricopeptide repeat-containing protein At1g74850, chloroplastic OS=Arabidopsis thaliana OX=3702 GN=PTAC2 PE=2 SV=1 >tr|A0A178WNJ2|A0A178WNJ2_ARATH (thale cress) hypothetical protein OS=Arabidopsis thaliana OX=3702 GN=AXX17_At1g69230 PE=4 SV=1	66777.8	1284.19
66_1	tr|Q8LAP5|Q8LAP5_ARATH	4.82064	NA	50893.1	AISGVQTVR;GEILMLNIGSMSTGAK	1;1	2	2	0.0538	12104;28343	tr|A0A384KBB6|A0A384KBB6_ARATH	Protein-synthesizing GTPase OS=Arabidopsis thaliana OX=3702 PE=2 SV=1	66652	3029.64
219_1	sp|O22263|PDI21_ARATH	5.24398	NA	39472.4	ELVAASEDEK;IEEEASTLK	1;1	2	2	0.0526	16758;14677	tr|F4IL52|F4IL52_ARATH;tr|Q570G2|Q570G2_ARATH;tr|B9DI05|B9DI05_ARATH	Protein disulfide-isomerase like 2-1 OS=Arabidopsis thaliana OX=3702 GN=PDIL2-1 PE=2 SV=1 >tr|A0A178W1F8|A0A178W1F8_ARATH Protein disulfide-isomerase OS=Arabidopsis thaliana OX=3702 GN=AXX17_At2g45240 PE=3 SV=1	65205.1	2608.21
37_1	tr|A0A654F4N0|A0A654F4N0_ARATH	5.20287	NA	48591.9	LVPVGYGIK;SIQMEGLFWGASK	1;1	2	2	0.0458	12556;25914	tr|A0A7G2E0D9|A0A7G2E0D9_ARATH;tr|A0A5S9WZ26|A0A5S9WZ26_ARATH;sp|P48006|EF1D1_ARATH;tr|A0A654EFT3|A0A654EFT3_ARATH;tr|A8MRC4|A8MRC4_ARATH;sp|Q9SI20|EF1D2_ARATH;tr|A0A5S9WDQ1|A0A5S9WDQ1_ARATH;tr|Q39124|Q39124_ARATH;tr|A0A7G2E9W2|A0A7G2E9W2_ARATH	EF1_GNE domain-containing protein OS=Arabidopsis thaliana OX=3702 GN=AN1_LOCUS8172 PE=3 SV=1	65121.8	4070.11
559_1	sp|O04311|JAL33_ARATH	5.5009	NA	32003	VEAGGGAGGASWDDGVHDGVR;VYVGQGQDGISAVK	1;1	2	2	0.1167	31258;25289	-	Jacalin-related lectin 33 OS=Arabidopsis thaliana OX=3702 GN=JAL33 PE=1 SV=1	64787	5398.92
456_1	tr|A0A4Y9UXA9|A0A4Y9UXA9_9BRAD	2.75045	NA	22476.2	ETLEFHHDK	1	1	2	0.0455	18679;18678	tr|A0A2T2Q3A8|A0A2T2Q3A8_9BRAD;tr|A0A2T2QSW0|A0A2T2QSW0_9BRAD	Superoxide dismutase OS=Bradyrhizobium sp. MOS001 OX=2133948 GN=CT676_12840 PE=3 SV=1	64343	5849.36
1_1	tr|A0A5S9WA78|A0A5S9WA78_ARATH	2.75045	NA	24230.2	AQIWDTAGQER	1	1	1	0.0505	21934	tr|A0A7G2FMX4|A0A7G2FMX4_ARATH;tr|Q2A9Y1|Q2A9Y1_BRAOL;tr|A0A7G2DSE8|A0A7G2DSE8_ARATH;tr|A0A5S9Y2F6|A0A5S9Y2F6_ARATH;sp|Q9LK99|RAA1G_ARATH;tr|A0A654E7W8|A0A654E7W8_ARATH;tr|Q0JJB4|Q0JJB4_ORYSJ;sp|Q9LH50|RAA4D_ARATH;tr|A0A5S9XAK9|A0A5S9XAK9_ARATH;tr|A0A0P0XQE6|A0A0P0XQE6_ORYSJ;sp|P28187|RAA5C_ARATH;tr|B9FGS7|B9FGS7_ORYSJ;tr|A0A654ENM5|A0A654ENM5_ARATH;tr|A0A178WEV5|A0A178WEV5_ARATH;sp|Q9SN35|RAA1D_…	Uncharacterized protein OS=Arabidopsis thaliana OX=3702 GN=C24_LOCUS2826 PE=4 SV=1	63973.1	3763.12
309_1	tr|A0A5S9XAT6|A0A5S9XAT6_ARATH	2.75045	NA	135754	SLQNVEAPK	1	1	1	0.0069	13692	tr|A0A7G2EH42|A0A7G2EH42_ARATH;sp|Q9CAF4|NUP1_ARATH	Uncharacterized protein OS=Arabidopsis thaliana OX=3702 GN=C24_LOCUS12210 PE=4 SV=1	63415.3	1153.01
351_1	tr|A0A654F6Y5|A0A654F6Y5_ARATH	2.75045	NA	58458	SQLNSFQEASGGK	1	1	1	0.0241	23847	tr|A0A178VAA8|A0A178VAA8_ARATH;sp|Q8RWN9|ODP22_ARATH;tr|A0A5S9XC59|A0A5S9XC59_ARATH;tr|A0A7G2EMC9|A0A7G2EMC9_ARATH	Acetyltransferase component of pyruvate dehydrogenase complex OS=Arabidopsis thaliana OX=3702 GN=AN1_LOCUS12752 PE=3 SV=1	62712.9	1900.39
380_2	tr|A0A654EZB7|A0A654EZB7_ARATH	2.75045	NA	17095.2	IEDVTPIPTDSTR;TPGPGAQSALR;VDVVTLGPSVR	0;0;1	1	1	0.2229	25730;15652;18299	sp|Q9SIH0|RS141_ARATH	Uncharacterized protein OS=Arabidopsis thaliana OX=3702 GN=AN1_LOCUS10068 PE=3 SV=1	62580.6	6953.4
15_1	sp|P0DH97|CALM2_ARATH	4.7093	NA	16808.9	DQNGFISAAELR;EAFSLFDK	1;1	2	2	0.1342	23093;12846	tr|A0A654EWJ3|A0A654EWJ3_ARATH;tr|A0A7G2EN73|A0A7G2EN73_ARATH;tr|F4K8M2|F4K8M2_ARATH;sp|P59220|CALM7_ARATH;sp|P0DH95|CALM1_ARATH;tr|F4IEU4|F4IEU4_ARATH;tr|A0A1I9LPJ2|A0A1I9LPJ2_ARATH;tr|F4IJ46|F4IJ46_ARATH;tr|A0A178VRH9|A0A178VRH9_ARATH;sp|Q03509|CALM6_ARATH;tr|F4K8M3|F4K8M3_ARATH;tr|A8Y7S8|A8Y7S8_ARATH	Calmodulin-2 OS=Arabidopsis thaliana OX=3702 GN=CAM2 PE=1 SV=1 >sp|P0DH98|CALM3_ARATH Calmodulin-3 OS=Arabidopsis thaliana OX=3702 GN=CAM3 PE=1 SV=1 >sp|Q682T9|CALM5_ARATH Calmodulin-5 OS=Arabidopsis thaliana OX=3702 GN=CAM5 PE=1 SV=1 >tr|A0A178VP83|A0A178VP83_ARATH (thale cress) hypothetical protein OS=Arabidopsis thaliana OX=3702 GN=AXX17_At2g22930 PE=4 SV=1	62094.7	6899.41
49_1	sp|Q570B4|KCS10_ARATH	8.25135	NA	61921.6	SNEQDLLSTEIVNR;TSTTTSFSTSATAK;VWQIAFGSGFK	1;1;1	3	3	0.0709	28296;24653;21029	tr|A0A5S9X1M4|A0A5S9X1M4_ARATH	3-ketoacyl-CoA synthase 10 OS=Arabidopsis thaliana OX=3702 GN=FDH PE=1 SV=2 >tr|A0A178VYA3|A0A178VYA3_ARATH 3-ketoacyl-CoA synthase OS=Arabidopsis thaliana OX=3702 GN=AXX17_At2g22080 PE=3 SV=1	61813.1	2131.49
575_1	tr|A0A454XVD1|A0A454XVD1_ARATH	2.75045	NA	27225	TGSIAVETVELK	1	1	1	0.0511	21215	tr|A0A2Z5WH65|A0A2Z5WH65_ARATH	Ribosome assembly factor mrt4 OS=Arabidopsis thaliana OX=3702 GN=AXX17_At1g26030 PE=1 SV=1 >tr|Q94AK8|Q94AK8_ARATH Ribosome assembly factor mrt4 OS=Arabidopsis thaliana OX=3702 GN=RDP1 PE=1 SV=1	61530	3619.41
127_1	sp|P41376|IF4A1_ARATH	16.0958	NA	46675	DHTVSATHGDMDQNTR;GLDVIQQAQSGTGK;GVAINFVTR;MFVLDEADEMLSR;VHACVGGTSVR;VLITTDLLAR	1;1;1;1;1;1	6	6	0.1772	29917;24886;13462;27594;18318;17484	tr|F4JEL5|F4JEL5_ARATH;tr|F4JEL4|F4JEL4_ARATH;tr|A0A1I9LSZ7|A0A1I9LSZ7_ARATH;tr|A8MRZ7|A8MRZ7_ARATH;tr|C0Z2Q9|C0Z2Q9_ARATH;tr|A0A5S9XC50|A0A5S9XC50_ARATH	Eukaryotic initiation factor 4A-1 OS=Arabidopsis thaliana OX=3702 GN=EIF4A1 PE=1 SV=1 >tr|A0A178V707|A0A178V707_ARATH (thale cress) hypothetical protein OS=Arabidopsis thaliana OX=3702 GN=AXX17_At3g14410 PE=3 SV=1	61150.9	2547.95
297_1	tr|F4JBY2|F4JBY2_ARATH	7.24217	NA	79789.2	FLAIDAVEK;NGNTGYDEIR;NPYWFNR	1;1;1	3	3	0.0351	14283;18190;14009	sp|Q8RWV0|TKTC1_ARATH	Transketolase OS=Arabidopsis thaliana OX=3702 GN=AtTKL1 PE=1 SV=1	60724.9	1641.21
344_1	tr|A0A1I9LQC2|A0A1I9LQC2_ARATH	4.76694	NA	81809.5	TLISSTTSSLR;VAGIVEEEGNEFAR	1;1	2	2	0.034	18998;27063	tr|A0A5S9XGP1|A0A5S9XGP1_ARATH;tr|A0A654FBU5|A0A654FBU5_ARATH;tr|A0A178VJH8|A0A178VJH8_ARATH	Transmembrane protein OS=Arabidopsis thaliana OX=3702 GN=At3g28720 PE=1 SV=1	60100.3	1669.45
323_1	tr|A0A2T2Q6Y7|A0A2T2Q6Y7_9BRAD	2.75045	NA	37373.9	GSPEQVIDGWR	1	1	1	0.0324	21117	tr|A0A4Y9UMS8|A0A4Y9UMS8_9BRAD;tr|A0A2T2QTI3|A0A2T2QTI3_9BRAD	LLM class flavin-dependent oxidoreductase OS=Bradyrhizobium sp. MOS003 OX=2133946 GN=C7G42_04105 PE=4 SV=1	60082.7	3004.13
316_1	tr|A0A178VGZ6|A0A178VGZ6_ARATH	8.06476	NA	60718.8	ALAENEGEGIAK;DIIIATGSVPFVPK;GFIPVDER	1;1;1	3	4	0.0596	19999;20000;25971;12147	tr|A0A5S9XED1|A0A5S9XED1_ARATH;sp|A8MS68|PLPD1_ARATH	Dihydrolipoyl dehydrogenase OS=Arabidopsis thaliana OX=3702 GN=At3g16950 PE=3 SV=1	59829.7	2136.77
517_1	sp|F4I366|NRPA2_ARATH	5.08547	NA	132297	AGYTVQAER;VGFWIVGR	1;1	2	2	0.0144	13957;12183	tr|A0A5S9WF57|A0A5S9WF57_ARATH	DNA-directed RNA polymerase I subunit 2 OS=Arabidopsis thaliana OX=3702 GN=NRPA2 PE=2 SV=1 >tr|A0A178W5B4|A0A178W5B4_ARATH DNA-directed RNA polymerase subunit beta OS=Arabidopsis thaliana OX=3702 GN=AXX17_At1g30330 PE=3 SV=1	59668.5	932.32
90_1	sp|P41127|RL131_ARATH	2.00154	NA	23752.2	TWFNQPAR	1	1	1	0.0388	14672	tr|B9DFM3|B9DFM3_ARATH;tr|F4IWP7|F4IWP7_ARATH;tr|Q75G88|Q75G88_ORYSJ;sp|Q9FF90|RL133_ARATH;tr|A0A5S6RAV1|A0A5S6RAV1_ORYSJ;tr|A0A5S9Y905|A0A5S9Y905_ARATH;tr|A0A7G2FDC0|A0A7G2FDC0_ARATH;tr|A8MQA1|A8MQA1_ARATH	60S ribosomal protein L13-1 OS=Arabidopsis thaliana OX=3702 GN=RPL13B PE=1 SV=1 >tr|A0A384KBX2|A0A384KBX2_ARATH 60S ribosomal protein L13 OS=Arabidopsis thaliana OX=3702 GN=AXX17_At3g43160 PE=1 SV=1 >tr|B9DGA4|B9DGA4_ARATH 60S ribosomal protein L13 OS=Arabidopsis thaliana OX=3702 GN=At3g49010 PE=1 SV=1	59360.1	4566.16
277_1	tr|A0A7G2FJW0|A0A7G2FJW0_ARATH	6.87277	NA	85058	IGQQFSTR;IQALDQLGVDR;QVEVSVTPGGR	1;1;1	3	3	0.0398	12259;20720;17886	sp|Q93Y08|AB1K8_ARATH	(thale cress) hypothetical protein OS=Arabidopsis thaliana OX=3702 GN=AT9943_LOCUS23086 PE=4 SV=1	58396.6	1242.48
218_1	tr|A0A654F5C6|A0A654F5C6_ARATH	4.95377	NA	99675	ITQSQIYDRPGK;VMNQLLLVDLNK	1;1	2	4	0.0268	24961;24957;24960;24853	tr|A0A178VNH6|A0A178VNH6_ARATH;tr|A0A7G2EJ43|A0A7G2EJ43_ARATH;sp|F4IYM4|DEX1_ARATH	Uncharacterized protein OS=Arabidopsis thaliana OX=3702 GN=AN1_LOCUS12208 PE=4 SV=1	58298.7	1619.41
227_1	tr|A0A7G2EB80|A0A7G2EB80_ARATH	2.75045	NA	52840.8	TPVSLDMLGR	1	1	1	0.0211	16713	tr|A0A0P0V7A5|A0A0P0V7A5_ORYSJ;tr|A0A7G2F713|A0A7G2F713_ARATH;tr|Q0DBF7|Q0DBF7_ORYSJ;sp|Q9SZN1|VATB2_ARATH;sp|Q8W4E2|VATB3_ARATH;sp|P11574|VATB1_ARATH;tr|F4JTQ0|F4JTQ0_ARATH;tr|A0A5S9WZW7|A0A5S9WZW7_ARATH;tr|A0A654EVX2|A0A654EVX2_ARATH	Vacuolar proton pump subunit B OS=Arabidopsis thaliana OX=3702 GN=AT9943_LOCUS7262 PE=3 SV=1	57684.3	2136.45
269_1	tr|F4JTV4|F4JTV4_ARATH	2.75045	NA	48375.7	LVGVSEETTTGVK	1	1	1	0.0295	23060	tr|Q5D6C4|Q5D6C4_ARATH;tr|A7XB43|A7XB43_ARATH;tr|A8MQP1|A8MQP1_ARATH;tr|Q5D6C3|Q5D6C3_ARATH;sp|Q9LK36|SAHH2_ARATH;tr|C0Z3F3|C0Z3F3_ARATH;sp|O23255|SAHH1_ARATH;tr|B9DG03|B9DG03_ARATH;tr|F4JTV5|F4JTV5_ARATH;tr|Q5D6C5|Q5D6C5_ARATH	Adenosylhomocysteinase OS=Arabidopsis thaliana OX=3702 GN=HOG1 PE=1 SV=1	57584	2303.36
507_1	tr|A0A7G2EY82|A0A7G2EY82_ARATH	2.75045	NA	27306	QSAIQLNNR	1	1	1	0.0364	15318	tr|A0A5S9XMU5|A0A5S9XMU5_ARATH;sp|Q8VZ95|VAP11_ARATH	(thale cress) hypothetical protein OS=Arabidopsis thaliana OX=3702 GN=AT9943_LOCUS14143 PE=3 SV=1	56781.2	4055.8
472_1	sp|Q8RXH2|NUP85_ARATH	7.91788	NA	80797.5	IAYGSVSPFALLQSR;LGGINMEELHR;NAEEPTSLK	1;1;1	3	3	0.0489	28215;21812;13767	tr|A0A7G2F5J0|A0A7G2F5J0_ARATH	Nuclear pore complex protein NUP85 OS=Arabidopsis thaliana OX=3702 GN=NUP85 PE=1 SV=1 >tr|A0A178V2H2|A0A178V2H2_ARATH Nuclear pore complex protein Nup85 OS=Arabidopsis thaliana OX=3702 GN=AXX17_At4g37720 PE=3 SV=1	56748.4	1134.97
572_1	tr|F0W9T9|F0W9T9_9STRA	2.45242	NA	181661	LQSNVSFR	1	1	1	0.005	12681	-	Uncharacterized protein AlNc14C42G3543 OS=Albugo laibachii Nc14 OX=890382 GN=AlNc14C42G3543 PE=4 SV=1	56704	630.045
445_1	sp|Q6DBG8|ARAD1_ARATH	2.75045	NA	50750.4	NAVLLVSDFGR	1	1	1	0.0246	19707	-	Probable arabinosyltransferase ARAD1 OS=Arabidopsis thaliana OX=3702 GN=ARAD1 PE=1 SV=1 >tr|A0A178VSN1|A0A178VSN1_ARATH ARAD1 OS=Arabidopsis thaliana OX=3702 GN=AXX17_At2g31690 PE=3 SV=1	56043.7	2155.53
446_1	tr|A0A5S9XNV9|A0A5S9XNV9_ARATH	2.75045	NA	119067	LPLFNNPYYR	1	1	1	0.0097	22490	tr|F4JHZ4|F4JHZ4_ARATH;tr|O04612|O04612_ARATH;tr|A0A178V0F5|A0A178V0F5_ARATH;tr|A0A654FKU2|A0A654FKU2_ARATH;tr|A0A7G2EU84|A0A7G2EU84_ARATH;tr|Q9M147|Q9M147_ARATH	Glycos_transf_1 domain-containing protein OS=Arabidopsis thaliana OX=3702 GN=C24_LOCUS16776 PE=4 SV=1	55959.2	1017.44
151_1	sp|Q9SY97|LHCA3_ARATH	2.75045	NA	29163	WLAYGEIINGR	1	1	1	0.0403	22399	tr|A0A178V669|A0A178V669_ARATH;tr|A0A5S9RSQ9|A0A5S9RSQ9_ARATH	Photosystem I chlorophyll a/b-binding protein 3-1, chloroplastic OS=Arabidopsis thaliana OX=3702 GN=LHCA3 PE=1 SV=1 >tr|A0A178W5Y6|A0A178W5Y6_ARATH Chlorophyll a-b binding protein, chloroplastic OS=Arabidopsis thaliana OX=3702 GN=AXX17_At1g54730 PE=3 SV=1	55912.2	6212.47
461_1	tr|A0A2H1ZE95|A0A2H1ZE95_ARATH	11.0018	NA	72489.4	GETMYDVDLVQR;LSPWAENLQIVR;LVDSYLTEVAR;VAPALITELEK	1;1;1;1	4	4	0.0694	25377;25390;21737;19518	sp|Q9FMF5|RPT3_ARATH;tr|A0A1P8BBW9|A0A1P8BBW9_ARATH;tr|A0A5S9YGV1|A0A5S9YGV1_ARATH;tr|A0A7G2FJP4|A0A7G2FJP4_ARATH	Phototropic-responsive NPH3 family protein OS=Arabidopsis thaliana OX=3702 GN=NPH3 PE=1 SV=1	55293.2	1176.45
273_1	sp|Q8RWN5|RZ1C_ARATH	4.78974	NA	33465.9	GFGFITFADR;IFVGGLSPEVTDR	1;1	2	2	0.0742	17930;24637	-	Glycine-rich RNA-binding protein RZ1C OS=Arabidopsis thaliana OX=3702 GN=RZ1C PE=1 SV=1 >tr|A0A654FYD3|A0A654FYD3_ARATH (thale cress) hypothetical protein OS=Arabidopsis thaliana OX=3702 GN=AN1_LOCUS21233 PE=4 SV=1	54617.1	2374.66
557_1	sp|Q9FJH6|AB1F_ARATH	7.95332	NA	66843	LDAMDAETAEK;SELEENQMK;VIFAWLAYK	1;1;1	3	4	0.0487	19762;17252;17365;17366	-	ABC transporter F family member 1 OS=Arabidopsis thaliana OX=3702 GN=ABCF1 PE=2 SV=1 >tr|A0A178UQ26|A0A178UQ26_ARATH (thale cress) hypothetical protein OS=Arabidopsis thaliana OX=3702 GN=AXX17_At5g60250 PE=4 SV=1	53388	1570.23
556_1	tr|A0A5S9WPI9|A0A5S9WPI9_ARATH	4.82064	NA	37207.4	SITFETLK;TVLVHVIGEK	1;1	2	2	0.0526	12311;16904	tr|A0A178WJL5|A0A178WJL5_ARATH	Uncharacterized protein OS=Arabidopsis thaliana OX=3702 GN=C24_LOCUS3711 PE=4 SV=1	53221.5	2534.36
235_1	tr|A0A384L547|A0A384L547_ARATH	5.08547	NA	56145.1	SFLELNLPK;YGLIFHSSFIGR	1;1	2	2	0.0421	15839;24789	tr|Q0WVV7|Q0WVV7_ARATH;tr|B9DHI0|B9DHI0_ARATH;tr|A0A5S9XBS5|A0A5S9XBS5_ARATH;tr|A0A178WNA8|A0A178WNA8_ARATH;tr|A0A7G2E185|A0A7G2E185_ARATH;tr|A0A654F6K6|A0A654F6K6_ARATH	Nop domain-containing protein OS=Arabidopsis thaliana OX=3702 GN=At3g12860 PE=3 SV=1 >tr|Q9LTV0|Q9LTV0_ARATH NOP56-like pre RNA processing ribonucleoprotein OS=Arabidopsis thaliana OX=3702 GN=At3g12860 PE=1 SV=1	52632.5	1814.91
216_1	tr|A0A1P8AVQ1|A0A1P8AVQ1_ARATH	2.75045	NA	35102.8	TSALEYEDFNSAK	1	1	1	0.0406	26301	tr|A0A178W221|A0A178W221_ARATH;tr|Q9C9D3|Q9C9D3_ARATH;tr|A0A1P8AVS2|A0A1P8AVS2_ARATH;tr|A0A654EPW2|A0A654EPW2_ARATH	eIF-2B GDP-GTP exchange factor subunit alpha OS=Arabidopsis thaliana OX=3702 GN=At1g72340 PE=1 SV=1	51732.9	3043.11
519_1	sp|Q93XX8|NOP10_ARATH	2.49353	NA	7386.87	FGLLPTQNAPLQY	1	1	1	0.2031	26070	tr|F4IVE5|F4IVE5_ARATH	H/ACA ribonucleoprotein complex subunit 3-like protein OS=Arabidopsis thaliana OX=3702 GN=At2g20490 PE=3 SV=2 >tr|A0A178VV45|A0A178VV45_ARATH Nucleolar protein 10 OS=Arabidopsis thaliana OX=3702 GN=AXX17_At2g15810 PE=3 SV=1	51358.8	12839.7
315_1	tr|A0A2T2PZK2|A0A2T2PZK2_9BRAD	2.64161	NA	75988.9	QTTLHWQGK	1	1	1	0.013	17006	tr|A0A2T2PXH8|A0A2T2PXH8_9BRAD	Prim-Pol domain-containing protein OS=Bradyrhizobium sp. MOS002 OX=2133947 GN=C7G41_36075 PE=4 SV=1	50682.3	1369.79
76_1	tr|Q93Z83|Q93Z83_ARATH	11.0018	NA	39421.2	EWGFGQLIPR;IVTITSFSVIK;LVLYVNGNK;VTFISNPPNNVFTWK	1;1;1;1	4	4	0.1286	20030;20210;14698;29745	tr|A0A1P8BA53|A0A1P8BA53_ARATH;tr|O81494|O81494_ARATH	AT5g26280/T19G15_130 OS=Arabidopsis thaliana OX=3702 GN=At5g26280 PE=1 SV=1	50589.8	2662.62
22_2	sp|Q8GUM2|HSP7I_ARATH	5.5009	NA	73029.6	GELLVGTPAK;SSGGLSDDEINR;VQEIVSEIFGK	0;1;1	2	2	0.0484	13665;21291;21279	tr|A0A7G2F3S0|A0A7G2F3S0_ARATH	Heat shock 70 kDa protein 9, mitochondrial OS=Arabidopsis thaliana OX=3702 GN=HSP70-9 PE=1 SV=1 >tr|A0A178V4S0|A0A178V4S0_ARATH MtHsc70-1 OS=Arabidopsis thaliana OX=3702 GN=AXX17_At4g43220 PE=3 SV=1	49512.8	1125.29
518_1	tr|A0A178UIC4|A0A178UIC4_ARATH	2.75045	NA	12726.3	TDYEQVSDDIK	1	1	1	0.094	22852	sp|Q9LEY9|NHP2_ARATH	Ribosomal_L7Ae domain-containing protein OS=Arabidopsis thaliana OX=3702 GN=At5g08180 PE=3 SV=1	49503.6	9900.73
373_1	tr|A0A5S9XBM8|A0A5S9XBM8_ARATH	2.75045	NA	34368	VGSSEAALLAK	1	1	1	0.0341	15390	tr|A0A178VZ87|A0A178VZ87_ARATH;sp|Q42112|RLA02_ARATH;tr|A0A178V4X3|A0A178V4X3_ARATH;sp|O04204|RLA01_ARATH;sp|P57691|RLA03_ARATH;tr|A8MQR4|A8MQR4_ARATH	60S acidic ribosomal protein P0 OS=Arabidopsis thaliana OX=3702 GN=C24_LOCUS12273 PE=3 SV=1	49345.9	4485.99
467_1	sp|Q94AI6|SEC6_ARATH	5.20287	NA	85619.4	ILGEQVQIVR;LYTPAAVDLFR	1;1	2	2	0.0279	18669;21741	tr|A0A178WN94|A0A178WN94_ARATH;tr|A0A178WND1|A0A178WND1_ARATH	Exocyst complex component SEC6 OS=Arabidopsis thaliana OX=3702 GN=SEC6 PE=1 SV=1 >tr|A0A5S9WRP0|A0A5S9WRP0_ARATH (thale cress) hypothetical protein OS=Arabidopsis thaliana OX=3702 GN=AN1_LOCUS6211 PE=3 SV=1	48857.8	1062.13
80_1	tr|A0A178UR12|A0A178UR12_ARATH	10.2906	NA	209586	ALVAYLNVLQK;LATGLWYTGR;TIAAFVNVFPEMR;YDSLVEDILGNR	1;1;1;1	4	4	0.0247	20830;18150;26655;24711	tr|A0A1P8BGY9|A0A1P8BGY9_ARATH;tr|A0A5S9YCW7|A0A5S9YCW7_ARATH;tr|A0A7G2FFE8|A0A7G2FFE8_ARATH;sp|F4KBW6|NU205_ARATH;tr|A0A654GA51|A0A654GA51_ARATH;tr|A0A7G2FF88|A0A7G2FF88_ARATH;tr|A0A2H1ZE90|A0A2H1ZE90_ARATH;tr|A0A1P8BGZ1|A0A1P8BGZ1_ARATH	EMB3142 OS=Arabidopsis thaliana OX=3702 GN=AXX17_At5g49990 PE=3 SV=1	48054.9	457.666
408_1	tr|A0A178W6H5|A0A178W6H5_ARATH	2.01648	NA	14491.5	IDCGSACVAR	1	1	1	0.0775	17283	tr|F4I0N7|F4I0N7_ARATH;sp|P46689|GASA1_ARATH	GASA1 OS=Arabidopsis thaliana OX=3702 GN=At1g75750 PE=3 SV=1	48018.2	6859.74
170_1	sp|O23049|RK6_ARATH	2.75045	NA	24690.3	GPLGELALTYPR	1	1	1	0.0538	22266	tr|B9DI38|B9DI38_ARATH	50S ribosomal protein L6, chloroplastic OS=Arabidopsis thaliana OX=3702 GN=RPL6 PE=2 SV=1 >tr|A0A178W979|A0A178W979_ARATH (thale cress) hypothetical protein OS=Arabidopsis thaliana OX=3702 GN=AXX17_At1g04580 PE=3 SV=1	47997.6	2666.53
44_1	tr|A0A654FMW2|A0A654FMW2_ARATH	2.41698	NA	38874.8	GLYFNQSPNK	1	1	1	0.0287	19051	sp|Q9FVW3|MES14_ARATH;sp|Q940H7|MES12_ARATH;tr|A0A178WAB1|A0A178WAB1_ARATH	AB hydrolase-1 domain-containing protein OS=Arabidopsis thaliana OX=3702 GN=AN1_LOCUS17571 PE=4 SV=1	47664.1	2508.63
141_1	tr|A3CA68|A3CA68_ORYSJ	8.25135	NA	49705.3	AVFVDLEPTVIDEVR;LVSQVISSLTASLR;TVGGGDDAFNTFFSETGAGK	1;1;1	3	3	0.1086	29128;26293;31302	tr|B9DFF8|B9DFF8_ARATH;sp|B9DGT7|TBA2_ARATH;tr|Q0DNZ2|Q0DNZ2_ORYSJ;sp|P29511|TBA6_ARATH	Tubulin alpha chain OS=Oryza sativa subsp. japonica OX=39947 GN=Os11g0247300 PE=3 SV=1	47160	2143.64
239_1	sp|Q9FMI7|PER70_ARATH	2.75045	NA	36114.5	TAIPNLSLR	1	1	1	0.0273	13669	-	Peroxidase 70 OS=Arabidopsis thaliana OX=3702 GN=PER70 PE=2 SV=1 >tr|A0A178UNC2|A0A178UNC2_ARATH Peroxidase OS=Arabidopsis thaliana OX=3702 GN=AXX17_At5g63700 PE=3 SV=1	46640.6	2915.04
108_1	tr|A0A7G2E3I8|A0A7G2E3I8_ARATH	2.75045	NA	75357	EQATDNSDYLR	1	1	1	0.0162	22836	tr|Q9MAI7|Q9MAI7_ARATH;tr|F4HPS0|F4HPS0_ARATH;tr|Q0WUI4|Q0WUI4_ARATH;tr|Q8LGU2|Q8LGU2_ARATH;tr|A0MC01|A0MC01_ARATH;tr|A0A5S9WLD4|A0A5S9WLD4_ARATH;tr|A0A178WJX0|A0A178WJX0_ARATH;tr|F4HPS1|F4HPS1_ARATH;tr|F4HPR9|F4HPR9_ARATH	(thale cress) hypothetical protein OS=Arabidopsis thaliana OX=3702 GN=AT9943_LOCUS3780 PE=4 SV=1	45614.8	1036.7
489_1	tr|F0WRB1|F0WRB1_9STRA	2.64161	NA	124243	EHAIAWK	1	1	1	0.0061	9695	-	5'-phosphoribosylglycinamide transformylase OS=Albugo laibachii Nc14 OX=890382 GN=AlNc14C211G8918 PE=3 SV=1	43761.3	694.624
291_1	tr|Q9SUY1|Q9SUY1_ARATH	2.75045	NA	11649.1	NVPYVFVPSK	1	1	1	0.0926	18541	tr|A0A178UHH2|A0A178UHH2_ARATH;tr|A0A5S6RAP2|A0A5S6RAP2_ORYSJ;tr|A0A7G2EZ23|A0A7G2EZ23_ARATH;tr|F4K455|F4K455_ARATH;tr|Q9SU26|Q9SU26_ARATH;tr|A0A178UYN5|A0A178UYN5_ARATH;tr|A0A178UWX0|A0A178UWX0_ARATH;tr|Q0DTL0|Q0DTL0_ORYSJ;tr|A0A654G2Q7|A0A654G2Q7_ARATH	Ribonucloprotein (Fragment) OS=Arabidopsis thaliana OX=3702 GN=At4g22380 PE=3 SV=1	42499.1	7083.19
370_1	tr|A0A178WJ14|A0A178WJ14_ARATH	8.06476	NA	42114.9	DPSTLQYTTVINQR;TLPIDPTLLK;TPLVPASVVFDLGGR	1;1;1	3	3	0.098	28477;17369;27164	tr|A0A5S9SDE7|A0A5S9SDE7_ARATH;tr|A0A654E6K8|A0A654E6K8_ARATH;tr|A0A7G2DQB0|A0A7G2DQB0_ARATH	Uncharacterized protein OS=Arabidopsis thaliana OX=3702 GN=At1g03230 PE=4 SV=1	42238.1	2111.91
8_1	tr|A0A7G2FEQ2|A0A7G2FEQ2_ARATH	2.15391	NA	95027.2	ISPDAVR;LDPALLRPGR	1;0	1	1	0.0203	6797;17274	tr|A0A5S9Y5Q1|A0A5S9Y5Q1_ARATH;sp|Q9FN75|AATPI_ARATH;tr|A0A178UHE8|A0A178UHE8_ARATH	(thale cress) hypothetical protein OS=Arabidopsis thaliana OX=3702 GN=AT9943_LOCUS19422 PE=3 SV=1	40639.3	812.786
415_1	tr|A0A7G2EDL5|A0A7G2EDL5_ARATH	2.75045	NA	62034.7	TVQGLIEELQK	1	1	1	0.0188	21523	sp|P21238|CPNA1_ARATH	(thale cress) hypothetical protein OS=Arabidopsis thaliana OX=3702 GN=AT9943_LOCUS7879 PE=3 SV=1	40155.5	1254.86
423_1	tr|F4K4D5|F4K4D5_ARATH	11.0018	NA	84860.6	DIPIEVLELDNK;QGAAVWGGADTFTR;SGPDTEVFWNDTR;STYSGFELFR	1;1;1;1	4	4	0.0664	24815;25602;27098;20170	sp|Q9C5Z1|EIF3B_ARATH;tr|A0A7G2FFG5|A0A7G2FFG5_ARATH	Eukaryotic translation initiation factor 3 subunit B OS=Arabidopsis thaliana OX=3702 GN=TIF3B1 PE=1 SV=1	39885.4	1049.62
549_1	tr|A0A7G2FBK3|A0A7G2FBK3_ARATH	2.75045	NA	49575.2	IEEIQSTAK	1	1	1	0.0199	14651	sp|Q9FMR9|RIN1_ARATH	RuvB-like helicase OS=Arabidopsis thaliana OX=3702 GN=AT9943_LOCUS19775 PE=3 SV=1	39670.8	1652.95
406_1	tr|A0A5S9S6Z6|A0A5S9S6Z6_ARATH	2.75045	NA	59883.6	ANQALEVYDWMNNR	1	1	1	0.0267	29363	tr|A0A654E628|A0A654E628_ARATH;sp|Q8LPS6|PPR3_ARATH	Uncharacterized protein OS=Arabidopsis thaliana OX=3702 GN=C24_LOCUS157 PE=4 SV=1	39619.3	1200.59
362_1	tr|A0A178VRU1|A0A178VRU1_ARATH	7.33079	NA	57779.5	MDLLLLEK;NLVVVSSPDLTK;NVVFDIFTGK	1;1;1	3	3	0.0594	13399;21873;18211	tr|B1GV37|B1GV37_ARATH;tr|Q9T0N4|Q9T0N4_ARATH;sp|P92994|TCMO_ARATH;tr|B1GV36|B1GV36_ARATH;tr|B1GV38|B1GV38_ARATH;tr|A0A5S9X2L5|A0A5S9X2L5_ARATH	(thale cress) hypothetical protein OS=Arabidopsis thaliana OX=3702 GN=AXX17_At2g26590 PE=3 SV=1 >tr|B1GV39|B1GV39_ARATH Cinnamate-4-hydroxylase OS=Arabidopsis thaliana OX=3702 GN=C4H PE=3 SV=1	39175.2	1187.13
212_1	sp|P0DKL4|S130A_ARATH	2.75045	NA	134881	TVVDMVTGQLSDSR	1	1	1	0.0115	26840	tr|A0A178VDI1|A0A178VDI1_ARATH;tr|A0A654FFY1|A0A654FFY1_ARATH	Spliceosome-associated protein 130 A OS=Arabidopsis thaliana OX=3702 GN=SAP130A PE=2 SV=1 >sp|P0DKL6|S130B_ARATH Spliceosome-associated protein 130 B OS=Arabidopsis thaliana OX=3702 GN=SAP130B PE=2 SV=1 >tr|A0A178VN71|A0A178VN71_ARATH (thale cress) hypothetical protein OS=Arabidopsis thaliana OX=3702 GN=AXX17_At3g49780 PE=4 SV=1	39104.9	641.064
255_1	tr|A0A5S9YG74|A0A5S9YG74_ARATH	4.79126	NA	107635	LSNVAGETR;SSVFSLFNLR	1;1	2	2	0.0201	12568;19106	tr|F4KDI6|F4KDI6_ARATH;tr|A0A654GD58|A0A654GD58_ARATH;tr|Q9FGT4|Q9FGT4_ARATH;tr|A0A178UTU7|A0A178UTU7_ARATH	Uncharacterized protein OS=Arabidopsis thaliana OX=3702 GN=C24_LOCUS25929 PE=4 SV=1	39100.6	797.972
30_3	sp|P53492|ACT7_ARATH	2.75045	NA	41709	AGFAGDDAPR;DAYVGDEAQSK;GYMFTTTAER;IWHHTFYNELR;KYSVWIGGSILASLSTFQQMWISK;NYELPDGQVITIGAER;SEYDESGPSIVHR;VAPEEHPVLLTEAPLNPK	0;0;0;0;0;0;1;0	1	2	0.2997	13447;13448;19452;19282;26978;26986;26975;26974;26987;26993;26997;26985;26959;26963;26958;26984;26955;26992;26968;26990;27000;26962;26960;26999;26996;26965;26952;26950;26998;26956;26972;26953;26977;26995;26979;26971;26973;26991;26988;26976;26961;26967;26994;33830;29839;26316;26317;31140;31139	-	Actin-7 OS=Arabidopsis thaliana OX=3702 GN=ACT7 PE=1 SV=1 >tr|A0A178UEW4|A0A178UEW4_ARATH (thale cress) hypothetical protein OS=Arabidopsis thaliana OX=3702 GN=AXX17_At5g09370 PE=3 SV=1	39094.8	1628.95
72_1	sp|P22954|HS702_ARATH	4.82064	NA	71342.2	ATAGDTHLGGEDFDNR;FSDASVQSDR;MVNHFVQEFK;NALENYAYNMR;NAVVTVPAYFNDSQR;QDITGQPR;TTPSYVAFTDSER;VQQLLQDFFNGK	0;1;0;0;0;1;0;0	2	2	0.1455	28873;17379;22039;22038;23965;24276;28926;28925;11636;26288;25607;25629;25644;25630	-	Heat shock 70 kDa protein 2 OS=Arabidopsis thaliana OX=3702 GN=HSP70-2 PE=1 SV=2 >tr|A0A178UTH3|A0A178UTH3_ARATH (thale cress) hypothetical protein OS=Arabidopsis thaliana OX=3702 GN=AXX17_At5g01620 PE=3 SV=1	39043.6	1084.54
264_1	sp|O03986|HS904_ARATH	10.2754	NA	80090.9	ADLVNNLGTIAR;APFDLFDTK;ELISNSSDALDK;GIVDSEDLPLNISR	1;1;1;1	4	4	0.0672	21492;15619;22377;27156	tr|A0A5S9YEY8|A0A5S9YEY8_ARATH;sp|P55737|HS902_ARATH;tr|A0A5S9YGS6|A0A5S9YGS6_ARATH;sp|P51818|HS903_ARATH;tr|A0A654GBL6|A0A654GBL6_ARATH;tr|A0A178ULZ9|A0A178ULZ9_ARATH;tr|A0A7G2FMX3|A0A7G2FMX3_ARATH	Heat shock protein 90-4 OS=Arabidopsis thaliana OX=3702 GN=HSP90-4 PE=1 SV=1 >tr|A0A178UQ52|A0A178UQ52_ARATH Hsp81.4 OS=Arabidopsis thaliana OX=3702 GN=AXX17_At5g55170 PE=3 SV=1	38978.2	885.867
551_1	sp|Q96321|IMPA1_ARATH	5.5009	NA	58607.9	IQTVIQAGVVPK;SPPIEEVISAGVVPR	1;1	2	2	0.0508	21376;27508	-	Importin subunit alpha-1 OS=Arabidopsis thaliana OX=3702 GN=IMPA1 PE=1 SV=2 >tr|A0A178VHS3|A0A178VHS3_ARATH Importin subunit alpha OS=Arabidopsis thaliana OX=3702 GN=AXX17_At3g06590 PE=3 SV=1	38948.1	1498
205_1	sp|Q9FX21|STT3B_ARATH	2.45242	NA	82925.7	VTLDQSQPFQK	1	1	1	0.015	22359	tr|A0A178WEH8|A0A178WEH8_ARATH	Dolichyl-diphosphooligosaccharide--protein glycosyltransferase subunit STT3B OS=Arabidopsis thaliana OX=3702 GN=STT3B PE=2 SV=1 >tr|W8PVA0|W8PVA0_ARATH Dolichyl-diphosphooligosaccharide--protein glycotransferase (Fragment) OS=Arabidopsis thaliana OX=3702 GN=AT1G34130 PE=2 SV=1	38474.6	938.406
313_1	tr|A0A853FQP7|A0A853FQP7_9SPHN	2.75045	NA	30913.9	WLGGMLTNWK	1	1	1	0.0346	20146	-	30S ribosomal protein S2 OS=Sphingomonas sp. R-74633 OX=2751188 GN=rpsB PE=4 SV=1	38147.1	2543.14
361_1	tr|A0A7G2EJL0|A0A7G2EJL0_ARATH	2.75045	NA	57421.2	LEDSYGTGFPSLR	1	1	1	0.0247	25691	sp|Q9ZW86|P4H1_ARATH;tr|A0A5S9X6L5|A0A5S9X6L5_ARATH;tr|A0A1P8AZF5|A0A1P8AZF5_ARATH	(thale cress) hypothetical protein OS=Arabidopsis thaliana OX=3702 GN=AT9943_LOCUS9297 PE=4 SV=1	37999.5	1266.65
284_1	sp|O22607|MSI4_ARATH	5.31431	NA	55724.6	NESPTVGPR;TIIHPGEVNR	1;1	2	3	0.0375	12847;18089;18091	-	WD-40 repeat-containing protein MSI4 OS=Arabidopsis thaliana OX=3702 GN=MSI4 PE=1 SV=3 >tr|A0A178VX04|A0A178VX04_ARATH (thale cress) hypothetical protein OS=Arabidopsis thaliana OX=3702 GN=AXX17_At2g14870 PE=3 SV=1	37970	1725.91
191_1	sp|Q9FJX3|VDAC2_ARATH	2.75045	NA	29576.5	TAAVGEVYR	1	1	1	0.0326	13139	tr|F4K3R8|F4K3R8_ARATH;tr|A0A178UUR9|A0A178UUR9_ARATH;tr|A0A2H1ZE94|A0A2H1ZE94_ARATH;tr|A0A7G2FKP9|A0A7G2FKP9_ARATH	Mitochondrial outer membrane protein porin 2 OS=Arabidopsis thaliana OX=3702 GN=VDAC2 PE=1 SV=1 >tr|A0A5S9YIL5|A0A5S9YIL5_ARATH Uncharacterized protein OS=Arabidopsis thaliana OX=3702 GN=AN1_LOCUS27091 PE=3 SV=1	37875.7	2227.98
542_1	tr|A8MR12|A8MR12_ARATH	2.29677	NA	29188.8	WTDGLTLR	1	1	1	0.0309	13010	sp|Q9LT08|PSDE_ARATH	26S proteasome regulatory subunit RPN11 OS=Arabidopsis thaliana OX=3702 GN=MQM1.19 PE=1 SV=1	36480.9	2605.78
360_1	tr|A0A5S9XHN3|A0A5S9XHN3_ARATH	8.25135	NA	62149.5	ELDIAFVQDYISQK;IFADDSSLAVNPFYVR;SWLDLLSQTPR	1;1;1	3	3	0.0726	28809;30161;22950	tr|A0A7G2ENB9|A0A7G2ENB9_ARATH;tr|A0A654FDL4|A0A654FDL4_ARATH;tr|A0A178VH21|A0A178VH21_ARATH	Nicalin OS=Arabidopsis thaliana OX=3702 GN=C24_LOCUS14618 PE=3 SV=1	36333.8	1453.35
230_1	tr|A0A853FMV3|A0A853FMV3_9SPHN	2.75045	NA	114025	NAILIVEFAK	1	1	1	0.0093	17569	-	Multidrug efflux RND transporter permease subunit OS=Sphingomonas sp. R-74633 OX=2751188 GN=HZY97_08705 PE=4 SV=1	36091.1	975.436
2_1	tr|Q8HS55|Q8HS55_ARATH	5.5009	NA	51951.3	AQLGEIFELDR;LAFYDYIGNNPAK	1;1	2	2	0.051	22356;26525	sp|P56777|PSBB_ARATH	Photosystem II CP47 reaction center protein (Fragment) OS=Arabidopsis thaliana OX=3702 GN=psbB PE=3 SV=1	35285.9	2352.39
366_1	tr|A0A7G2DTL9|A0A7G2DTL9_ARATH	4.95377	NA	86465.9	AITDVATNQR;LIEFFGK	1;1	2	2	0.0221	16707;9654	sp|O23680|TOC33_ARATH;tr|A0A7G2DRV2|A0A7G2DRV2_ARATH	(thale cress) hypothetical protein OS=Arabidopsis thaliana OX=3702 GN=AT9943_LOCUS117 PE=4 SV=1	35174.9	764.672
531_1	tr|C0Z3B1|C0Z3B1_ARATH	2.45242	NA	12874.8	LAFEQIFK	1	1	1	0.0708	13994	tr|A0A7G2EVI8|A0A7G2EVI8_ARATH;tr|Q9SBE3|Q9SBE3_ARATH;sp|P46422|GSTF2_ARATH	Glutathione transferase OS=Arabidopsis thaliana OX=3702 GN=At4g02520 PE=2 SV=1	34374.5	4296.82
561_1	sp|P45434|SSRA_ARATH	5.5009	NA	28149.7	LVPAGEETELLVGLK;STEASLDEWLEGTTLAK	1;1	2	3	0.124	27728;27727;30422	-	Translocon-associated protein subunit alpha OS=Arabidopsis thaliana OX=3702 GN=At2g21160 PE=2 SV=3 >tr|Q5M727|Q5M727_ARATH Signal sequence receptor subunit alpha OS=Arabidopsis thaliana OX=3702 PE=2 SV=1	33905.3	4843.62
399_1	sp|Q9SRZ6|ICDHC_ARATH	5.5009	NA	45717.1	HAFGDQYR;TIEAEAAHGTVTR	1;1	2	2	0.0512	13917;23907	sp|Q9SLK0|ICDHX_ARATH;tr|A0A0P0WR73|A0A0P0WR73_ORYSJ;tr|A0A7G2E0U0|A0A7G2E0U0_ARATH;tr|Q0JKR5|Q0JKR5_ORYSJ;tr|A0A654EU45|A0A654EU45_ARATH;tr|Q0JP31|Q0JP31_ORYSJ;tr|A0A7G2E120|A0A7G2E120_ARATH;tr|A0A853FJ78|A0A853FJ78_9SPHN	Cytosolic isocitrate dehydrogenase [NADP] OS=Arabidopsis thaliana OX=3702 GN=CICDH PE=1 SV=1 >tr|A0A178W7K0|A0A178W7K0_ARATH Isocitrate dehydrogenase [NADP] OS=Arabidopsis thaliana OX=3702 GN=AXX17_At1g59590 PE=3 SV=1	33756.8	1164.03
249_2	tr|A0A178VGE1|A0A178VGE1_ARATH	5.16743	NA	69502.1	IEHLATSTANTK;LLNLYLEK;SALNALLFR;TSSGGFDPEALER	1;0;0;1	2	2	0.0669	22225;14287;14257;24098	tr|A0A654F3L1|A0A654F3L1_ARATH;tr|A0A5S9X8N4|A0A5S9X8N4_ARATH;tr|A0A7G2ELM8|A0A7G2ELM8_ARATH;tr|Q9M9M5|Q9M9M5_ARATH	AAA domain-containing protein OS=Arabidopsis thaliana OX=3702 GN=AXX17_At3g02380 PE=4 SV=1	33674.6	783.131
496_1	sp|Q38942|RAE1_ARATH	5.5009	NA	38243.7	HPLMVVGTADR;NLIVFNLQNPQTEFK	1;1	2	2	0.0745	19821;30096	-	Protein RAE1 OS=Arabidopsis thaliana OX=3702 GN=RAE1 PE=1 SV=2 >tr|A0A178WNI0|A0A178WNI0_ARATH RAE1 OS=Arabidopsis thaliana OX=3702 GN=AXX17_At1g75540 PE=4 SV=1	33367.6	1853.75
147_1	tr|A0A178UDJ5|A0A178UDJ5_ARATH	5.5009	NA	76891.7	AVITVPAYFNDSQR;DIDEVILVGGSTR;IAGLEVLR;IINEPTAASLAYGFER;TTPSVVAYTK;VVDWLASTFK	0;0;0;1;0;1	2	2	0.0989	27855;24265;10229;29640;16033;18997	tr|A0A5S9YDR0|A0A5S9YDR0_ARATH;sp|Q9LTX9|HSP7G_ARATH	(thale cress) hypothetical protein OS=Arabidopsis thaliana OX=3702 GN=AXX17_At5g48750 PE=3 SV=1	32940.2	844.62
334_1	tr|A0A654FGL7|A0A654FGL7_ARATH	5.5009	NA	30685.4	VTNLSEDTR;VYVAIDQK	1;1	2	2	0.0612	15088;12231	tr|A0A7G2EKT1|A0A7G2EKT1_ARATH;tr|Q56ZI6|Q56ZI6_ARATH;tr|F4J6A1|F4J6A1_ARATH;tr|Q9SSJ0|Q9SSJ0_ARATH;tr|Q9C5Y9|Q9C5Y9_ARATH;tr|A0A178VCB8|A0A178VCB8_ARATH	Eukaryotic translation initiation factor 3 subunit G OS=Arabidopsis thaliana OX=3702 GN=AN1_LOCUS12462 PE=3 SV=1	32360.6	1797.81
183_1	sp|A1A6M1|PTAC5_ARATH	7.95332	NA	43992	EQIVEEVEEEEK;TWQASLGVR;VGSEGDDVQALQEALLK	1;1;1	3	3	0.0982	26569;14618;29815	tr|A0A5S9XRZ8|A0A5S9XRZ8_ARATH;tr|A0A7G2F2L7|A0A7G2F2L7_ARATH;tr|A0A178V1Z9|A0A178V1Z9_ARATH;tr|A0A1P8B4I3|A0A1P8B4I3_ARATH;tr|A0A654FNZ3|A0A654FNZ3_ARATH	Protein disulfide isomerase pTAC5, chloroplastic OS=Arabidopsis thaliana OX=3702 GN=PTAC5 PE=1 SV=1	32320.1	1346.67
440_1	sp|Q8H104|SYDC1_ARATH	2.75045	NA	60294.9	TPANQAIFR	1	1	1	0.0169	14647	tr|A0A0P0VN33|A0A0P0VN33_ORYSJ;tr|A0A178UVL1|A0A178UVL1_ARATH;tr|A0A5S9XYB7|A0A5S9XYB7_ARATH;tr|A0A5S9XGK8|A0A5S9XGK8_ARATH	Aspartate--tRNA ligase 1, cytoplasmic OS=Arabidopsis thaliana OX=3702 GN=At4g26870 PE=2 SV=1 >tr|A0A7G2F175|A0A7G2F175_ARATH Aspartyl-tRNA synthetase OS=Arabidopsis thaliana OX=3702 GN=AT9943_LOCUS16775 PE=3 SV=1	32097	867.486
247_1	tr|A0A178UDG0|A0A178UDG0_ARATH	5.5009	NA	70467.8	ALIALSYFR;DPFAASETINK	1;1	2	2	0.031	15627;19747	-	(thale cress) hypothetical protein OS=Arabidopsis thaliana OX=3702 GN=At5g57460 PE=1 SV=1 >tr|Q9FKM4|Q9FKM4_ARATH At5g57460 OS=Arabidopsis thaliana OX=3702 GN=MUA2.4 PE=1 SV=1	31617.2	878.257
412_1	tr|B9DHJ8|B9DHJ8_ARATH	2.75045	NA	9373.73	SSTSWNIAPANWK	1	1	1	0.1548	26064	sp|Q38865|EXPA6_ARATH;tr|Q56Z85|Q56Z85_ARATH;tr|A0A7G2EEP3|A0A7G2EEP3_ARATH	Expansin (Fragment) OS=Arabidopsis thaliana OX=3702 GN=At2g28950 PE=2 SV=1	30914.1	5152.35
395_1	tr|A0A178VUT0|A0A178VUT0_ARATH	2.75045	NA	65545.8	ASAGSLEVMELR	1	1	1	0.0204	21662	tr|O82194|O82194_ARATH;tr|Q8W497|Q8W497_ARATH;tr|A0A654EUB1|A0A654EUB1_ARATH;tr|A0A7G2E9N3|A0A7G2E9N3_ARATH	SpoU_sub_bind domain-containing protein OS=Arabidopsis thaliana OX=3702 GN=AXX17_At2g15200 PE=4 SV=1	29958.6	748.966
13_1	tr|A0A853FG52|A0A853FG52_9SPHN	2.17881	NA	119159	ATGFPIAK;LIVIEMNPR	0;1	1	1	0.0153	8116;16579	-	Carbamoyl-phosphate synthase large subunit OS=Sphingomonas sp. R-74633 OX=2751188 GN=carB PE=4 SV=1	29948.8	516.359
198_1	tr|A0A7G2EQX8|A0A7G2EQX8_ARATH	2.75045	NA	72814.9	AEGESEAAQLISDATAK	1	1	1	0.0261	29023	sp|O04331|PHB3_ARATH;sp|Q9LK25|PHB4_ARATH	(thale cress) hypothetical protein OS=Arabidopsis thaliana OX=3702 GN=AT9943_LOCUS12188 PE=3 SV=1	28687.3	956.243
274_1	sp|P52673|CYSI_THIRO	2.75045	NA	62232.9	ISEHLLPR	1	1	1	0.0143	13113	-	Sulfite reductase [NADPH] hemoprotein beta-component OS=Thiocapsa roseopersicina OX=1058 GN=cysI PE=3 SV=1	28454	812.973
117_1	tr|Q84WM8|Q84WM8_ARATH	8.25135	NA	54003.4	ENAFASASADNTK;STTIIPANVSSYQR;VAFGGVEPVVSQPPR	1;1;1	3	3	0.0864	23165;27319;27348	sp|Q42384|PRL1_ARATH;tr|A0A178V324|A0A178V324_ARATH	Putative PRL1 protein OS=Arabidopsis thaliana OX=3702 GN=At4g15900 PE=2 SV=1	28138.8	1172.45
568_1	sp|Q9M2Y6|CGR2_ARATH	7.57109	NA	28513.9	VASDGVVLFAGLPGQQR;VGDGGSFPFAGALHSK;VTGDYSCTAEVQR	1;1;1	3	3	0.1762	29256;27454;26517	-	Probable pectin methylesterase CGR2 OS=Arabidopsis thaliana OX=3702 GN=CGR2 PE=2 SV=1 >tr|A0A178V5V9|A0A178V5V9_ARATH (thale cress) hypothetical protein OS=Arabidopsis thaliana OX=3702 GN=AXX17_At3g43870 PE=4 SV=1	27281	1515.61
339_1	sp|Q8VZ50|CML14_ARATH	4.77452	NA	16568.4	HILTSIGEK;IAPSELGILMR	1;1	2	2	0.1351	14054;19958	tr|A0A178WHE1|A0A178WHE1_ARATH;sp|Q94AZ4|CML13_ARATH;tr|A0A5S9U051|A0A5S9U051_ARATH	Probable calcium-binding protein CML14 OS=Arabidopsis thaliana OX=3702 GN=CML14 PE=2 SV=1 >tr|A0A654EM08|A0A654EM08_ARATH (thale cress) hypothetical protein OS=Arabidopsis thaliana OX=3702 GN=AN1_LOCUS5281 PE=4 SV=1	26850.8	2237.56
486_1	tr|C0Z2V4|C0Z2V4_ARATH	5.5009	NA	14743.7	ATQGIYPLQNVFIR;TCYAQSSQIR	1;1	2	2	0.186	28325;20362	sp|Q42262|RS3A2_ARATH;sp|Q9CAV0|RS3A1_ARATH	AT4G34670 protein OS=Arabidopsis thaliana OX=3702 GN=At4g34670 PE=2 SV=1	26388.5	3298.56
79_1	tr|A0A384L6Z1|A0A384L6Z1_ARATH	4.92926	NA	20594.7	DAVLLVFANK;NISFTVWDVGGQDK	1;1	2	2	0.1326	16747;27704	tr|A0A0P0V1B9|A0A0P0V1B9_ORYSJ;tr|A0A1P8BDK6|A0A1P8BDK6_ARATH;sp|P36397|ARF1_ARATH;tr|A0A7G2F8E9|A0A7G2F8E9_ARATH;tr|A0A5S9Y456|A0A5S9Y456_ARATH;tr|A0A384LQJ7|A0A384LQJ7_ARATH;tr|A0A0P0X407|A0A0P0X407_ORYSJ;tr|A0A654G139|A0A654G139_ARATH;sp|P0DH91|ARF2B_ARATH;tr|Q9LYJ3|Q9LYJ3_ARATH;tr|A0A0H3UNF5|A0A0H3UNF5_ORYSJ;tr|A0A0P0W556|A0A0P0W556_ORYSJ	(thale cress) hypothetical protein OS=Arabidopsis thaliana OX=3702 GN=At3g62290 PE=3 SV=1 >tr|Q9M1P5|Q9M1P5_ARATH ADP-ribosylation factor A1E OS=Arabidopsis thaliana OX=3702 GN=T17J13.250 PE=1 SV=1	26219.1	2184.92
196_1	tr|A0A7G2EQ41|A0A7G2EQ41_ARATH	5.5009	NA	34978.6	FLVPSYR;VPFLFTVK	1;1	2	2	0.0453	10570;12686	sp|Q9S841|PSBO2_ARATH;tr|A0A5S9XJN7|A0A5S9XJN7_ARATH;tr|A0A654FGK8|A0A654FGK8_ARATH;sp|P23321|PSBO1_ARATH;tr|A0A178VBH5|A0A178VBH5_ARATH	(thale cress) hypothetical protein OS=Arabidopsis thaliana OX=3702 GN=AT9943_LOCUS13280 PE=3 SV=1	26050.7	1085.44
372_1	tr|A0A178UDQ8|A0A178UDQ8_ARATH	2.75045	NA	30613.7	DYIYDELLGR	1	1	1	0.0373	21477	sp|Q41969|IF2B_ARATH	(thale cress) hypothetical protein OS=Arabidopsis thaliana OX=3702 GN=AXX17_At5g20870 PE=3 SV=1	26037.1	1627.32
311_1	tr|A0A5S9ULM2|A0A5S9ULM2_ARATH	2.75045	NA	27521.1	FFDPLGLAGK	1	1	1	0.0388	15964	tr|A0A178WK60|A0A178WK60_ARATH;tr|Q9XF90|Q9XF90_ARATH;tr|A0A654EA44|A0A654EA44_ARATH	Chlorophyll a-b binding protein, chloroplastic OS=Arabidopsis thaliana OX=3702 GN=C24_LOCUS1630 PE=3 SV=1	25844.2	1988.01
401_1	sp|Q9SKZ1|PUR_ARATH	4.82064	NA	32181.2	FFFDLGNNNR;VFYFDIGENR	1;1	2	2	0.0676	21116;21563	tr|A0A178VVW2|A0A178VVW2_ARATH	Transcription factor Pur-alpha 1 OS=Arabidopsis thaliana OX=3702 GN=PURA1 PE=1 SV=2 >tr|A0A178VXA3|A0A178VXA3_ARATH (thale cress) hypothetical protein OS=Arabidopsis thaliana OX=3702 GN=AXX17_At2g28380 PE=3 SV=1	25670	1711.33
385_1	tr|A0A7G2EX51|A0A7G2EX51_ARATH	2.45242	NA	106436	FSEIVSGGGK	1	1	1	0.0104	13558	tr|A0A654FKA7|A0A654FKA7_ARATH;sp|Q9LYA9|CP41A_ARATH;tr|A0A178VDH1|A0A178VDH1_ARATH;tr|A0A5S9XP40|A0A5S9XP40_ARATH	(thale cress) hypothetical protein OS=Arabidopsis thaliana OX=3702 GN=AT9943_LOCUS14366 PE=3 SV=1	25646.6	457.975
26_1	tr|A0A654ECL4|A0A654ECL4_ARATH	4.78974	NA	43904.7	NVDEVMFASAVSK;TLLEAISNAVANQDK	1;1	2	2	0.0702	24785;27936	tr|A0A178WBE8|A0A178WBE8_ARATH	Uncharacterized protein OS=Arabidopsis thaliana OX=3702 GN=AN1_LOCUS2020 PE=4 SV=1	25513.6	1214.93
404_1	sp|Q38884|EIF3I_ARATH	5.5009	NA	36365.5	AVWGPLNQTIVSGGEDK;LITGSADQTAK	1;1	2	2	0.0854	29805;17187	tr|B9DGS3|B9DGS3_ARATH;tr|F4II65|F4II65_ARATH	Eukaryotic translation initiation factor 3 subunit I OS=Arabidopsis thaliana OX=3702 GN=TIF3I1 PE=2 SV=2 >tr|A0A384L026|A0A384L026_ARATH Eukaryotic translation initiation factor 3 subunit I OS=Arabidopsis thaliana OX=3702 GN=AXX17_At2g43890 PE=3 SV=1 >tr|Q0WVZ3|Q0WVZ3_ARATH Eukaryotic translation initiation factor 3 subunit I OS=Arabidopsis thaliana OX=3702 GN=At2g46280 PE=2 SV=1	24959.5	1134.52
421_1	sp|Q9FF52|RL123_ARATH	2.29677	NA	17831.7	IGPLGLAPK	1	1	1	0.0542	10079	sp|Q9LFH5|RL122_ARATH;sp|P50883|RL121_ARATH	60S ribosomal protein L12-3 OS=Arabidopsis thaliana OX=3702 GN=RPL12C PE=2 SV=1 >tr|A0A178UAV0|A0A178UAV0_ARATH (thale cress) hypothetical protein OS=Arabidopsis thaliana OX=3702 GN=AXX17_At5g60130 PE=3 SV=1	24578.6	2457.86
480_1	tr|A0A7G2FA97|A0A7G2FA97_ARATH	2.12866	NA	73678.9	TLGQGTFAK	1	1	1	0.0138	11873	sp|Q84VQ3|CIPKQ_ARATH	Non-specific serine/threonine protein kinase OS=Arabidopsis thaliana OX=3702 GN=AT9943_LOCUS19735 PE=3 SV=1	23562.5	654.515
14_2	tr|A0A7G2FDY4|A0A7G2FDY4_ARATH	2.75045	NA	23839.5	DDVTSPGGTTIAGVHEIEK;ICTAVHSNLNR	1;0	1	1	0.131	30964;22180	-	(thale cress) hypothetical protein OS=Arabidopsis thaliana OX=3702 GN=AT9943_LOCUS20410 PE=3 SV=1	22938.3	1764.49
250_1	tr|A0A7G2EDT2|A0A7G2EDT2_ARATH	5.16743	NA	40094.9	DAMYEQSELVER;VVETQSSLER	1;1	2	2	0.0582	26220;18475	sp|Q8L7F7|NUP62_ARATH;tr|A0A178W0D6|A0A178W0D6_ARATH;tr|A0A5S9X738|A0A5S9X738_ARATH	(thale cress) hypothetical protein OS=Arabidopsis thaliana OX=3702 GN=AT9943_LOCUS9478 PE=3 SV=1	22898.3	1346.96
125_1	sp|Q9SA78|COPE1_ARATH	2.75045	NA	32581.3	AASAEDNFER	1	1	1	0.0342	17317	-	Coatomer subunit epsilon-1 OS=Arabidopsis thaliana OX=3702 GN=At1g30630 PE=2 SV=1 >tr|A0A178W2E1|A0A178W2E1_ARATH Coatomer subunit epsilon OS=Arabidopsis thaliana OX=3702 GN=AXX17_At1g31130 PE=3 SV=1	22732.7	1196.46
338_1	tr|A0A7G2F7L7|A0A7G2F7L7_ARATH	2.75045	NA	25934.3	EAVNVSLANLLTYPFVR	1	1	1	0.0717	30836	tr|A0A178UT81|A0A178UT81_ARATH;tr|A0A178VLF2|A0A178VLF2_ARATH;tr|A0A1I9LQB3|A0A1I9LQB3_ARATH;sp|P42737|BCA2_ARATH;tr|A0A178UTI0|A0A178UTI0_ARATH;sp|P27140|BCA1_ARATH;tr|A0A654G125|A0A654G125_ARATH;tr|Q56X90|Q56X90_ARATH	Carbonic anhydrase OS=Arabidopsis thaliana OX=3702 GN=AT9943_LOCUS19152 PE=3 SV=1	22677.7	1417.36
134_1	tr|F4K465|F4K465_ARATH	2.45242	NA	81634.7	DGGLFGPSR	1	1	1	0.0118	11356	tr|Q8W4J6|Q8W4J6_ARATH;tr|A0A5S9Y5U5|A0A5S9Y5U5_ARATH;tr|A0A178UIJ7|A0A178UIJ7_ARATH;tr|A0A7G2F972|A0A7G2F972_ARATH	Nucleoporin-like protein OS=Arabidopsis thaliana OX=3702 GN=At5g20200 PE=1 SV=1	21556.8	513.258
434_1	tr|A0A1P8B288|A0A1P8B288_ARATH	2.75045	NA	27532.4	IYLWFDPSK	1	1	1	0.0381	19077	tr|B9DI24|B9DI24_ARATH;sp|Q39099|XTH4_ARATH	Xyloglucan endotransglucosylase/hydrolase OS=Arabidopsis thaliana OX=3702 GN=XTH4 PE=1 SV=1	21302.7	1521.62
252_1	tr|A0A7G2DW06|A0A7G2DW06_ARATH	2.75045	NA	53086.5	EIGFTFSFPVK	1	1	1	0.0227	21869	-	Phosphotransferase OS=Arabidopsis thaliana OX=3702 GN=AT9943_LOCUS3305 PE=3 SV=1	20619.2	763.673
197_1	tr|A0A7G2ESW9|A0A7G2ESW9_ARATH	5.5009	NA	77734.8	DTSTLEIATPILIPR;VDEGFSEAR	1;1	2	2	0.0343	28517;14383	tr|Q9SD41|Q9SD41_ARATH;tr|A0A654FER5|A0A654FER5_ARATH;tr|A0A178VL07|A0A178VL07_ARATH;tr|Q8W0Z8|Q8W0Z8_ARATH	(thale cress) hypothetical protein OS=Arabidopsis thaliana OX=3702 GN=AT9943_LOCUS13300 PE=4 SV=1	20398.9	658.027
258_1	tr|A0A178VEP3|A0A178VEP3_ARATH	2.75045	NA	46980	DSYLILDTLPSEYDSR	1	1	1	0.0381	30699	sp|O04019|PS6AB_ARATH;tr|A0A7G2EFU3|A0A7G2EFU3_ARATH;sp|Q9SEI2|PS6AA_ARATH;tr|A0A0P0WTN1|A0A0P0WTN1_ORYSJ;tr|A0A654EIU6|A0A654EIU6_ARATH	RPT5A OS=Arabidopsis thaliana OX=3702 GN=AXX17_At3g05090 PE=3 SV=1	20308.6	882.98
555_1	tr|A0A178WKP3|A0A178WKP3_ARATH	2.75045	NA	19796.6	SFGFVTFLER	1	1	1	0.0565	20028	-	(thale cress) hypothetical protein OS=Arabidopsis thaliana OX=3702 GN=AXX17_At1g14230 PE=1 SV=1 >tr|Q0WRA3|Q0WRA3_ARATH ATPase E1 OS=Arabidopsis thaliana OX=3702 GN=ATE1 PE=1 SV=1	20138.9	1678.24
13_2	tr|A0A7G2DWI3|A0A7G2DWI3_ARATH	2.75045	NA	129886	ATGFPIAK;TPASFEPSIDYVVTK	0;1	1	1	0.0194	8116;28664	sp|Q42601|CARB_ARATH;tr|A0A178WB43|A0A178WB43_ARATH;tr|B9DI51|B9DI51_ARATH	Carbamoyl-phosphate synthase (glutamine-hydrolyzing) OS=Arabidopsis thaliana OX=3702 GN=AT9943_LOCUS2499 PE=3 SV=1	18977.9	301.237
528_1	tr|F0WC04|F0WC04_9STRA	2.75045	NA	51996.4	NPDALELLR	1	1	1	0.0194	15239	-	Uncharacterized protein ALNC14_048280 OS=Albugo laibachii Nc14 OX=890382 GN=ALNC14_048280 PE=3 SV=1	18820.8	648.992
566_1	tr|A0A178UYS9|A0A178UYS9_ARATH	2.75045	NA	28598.3	QGGDVGTQYR	1	1	1	0.0388	16437	sp|P54150|MSRA4_ARATH;tr|A0A7G2F0R0|A0A7G2F0R0_ARATH	Protein-methionine-S-oxide reductase OS=Arabidopsis thaliana OX=3702 GN=AXX17_At4g29030 PE=3 SV=1	18807.8	1343.41
41_1	tr|A0A5S9S352|A0A5S9S352_ARATH	6.80623	NA	48152.9	GITLPDAPIFGK;LNYWFR;VFGGQFVGQALAAASK	1;1;1	3	3	0.0796	20755;11127;27520	tr|Q56XD4|Q56XD4_ARATH;tr|A0A178W7C0|A0A178W7C0_ARATH;tr|A0A654E5W5|A0A654E5W5_ARATH;tr|A0A5S9S3K7|A0A5S9S3K7_ARATH;tr|Q9LQ87|Q9LQ87_ARATH;tr|Q8GYW7|Q8GYW7_ARATH	Cyclic nucleotide-binding domain-containing protein OS=Arabidopsis thaliana OX=3702 GN=C24_LOCUS112 PE=3 SV=1	18611.8	664.706
523_1	sp|Q9LD57|PGKH1_ARATH	10.3215	NA	50080.7	FAAGTEAIANK;GVSLLLPTDVVVADK;IGVIESLLEK;VLPGVIALDEAIPVTV	1;1;1;1	4	4	0.1081	16829;27130;17079;28187	-	Phosphoglycerate kinase 1, chloroplastic OS=Arabidopsis thaliana OX=3702 GN=PGK1 PE=1 SV=1 >tr|A0A178V5M8|A0A178V5M8_ARATH Phosphoglycerate kinase OS=Arabidopsis thaliana OX=3702 GN=AXX17_At3g12840 PE=3 SV=1	18262.7	570.711
470_1	tr|A0A4Y9UM04|A0A4Y9UM04_9BRAD	2.20332	NA	16563.6	LAAAAEAEK	1	1	1	0.06	10327	tr|A0A2T2QK72|A0A2T2QK72_9BRAD	Uncharacterized protein OS=Bradyrhizobium sp. MOS001 OX=2133948 GN=CT676_35805 PE=4 SV=1	18046.1	1640.56
454_1	sp|Q9CAM7|RFC2_ARATH	4.95377	NA	36724.1	LLVVVAAEK;TIEIYSNSTR	1;1	2	2	0.0571	12425;19501	-	Replication factor C subunit 2 OS=Arabidopsis thaliana OX=3702 GN=RFC2 PE=1 SV=1 >tr|A0A178WFQ7|A0A178WFQ7_ARATH (thale cress) hypothetical protein OS=Arabidopsis thaliana OX=3702 GN=AXX17_At1g56570 PE=3 SV=1	18008	782.958
111_1	tr|A0A178UKU9|A0A178UKU9_ARATH	2.00154	NA	64725.6	AIDMFLK	1	1	1	0.0121	9087	tr|A0A178VLW6|A0A178VLW6_ARATH;sp|Q9FN09|NPY3_ARATH;tr|A0A5S9X0M1|A0A5S9X0M1_ARATH;tr|A0A5S9XZY3|A0A5S9XZY3_ARATH;tr|A0A7G2EB47|A0A7G2EB47_ARATH;tr|A0A7G2EMC7|A0A7G2EMC7_ARATH;tr|A0A178UCC7|A0A178UCC7_ARATH;tr|A0A5S9YHW8|A0A5S9YHW8_ARATH;tr|A0A5S9WYF7|A0A5S9WYF7_ARATH;tr|A0A7G2FCI8|A0A7G2FCI8_ARATH;tr|A0A178VV75|A0A178VV75_ARATH;tr|A0A1P8BAS4|A0A1P8BAS4_ARATH;tr|A0A654G002|A0A654G002_ARATH;sp|O80…	NPY3 OS=Arabidopsis thaliana OX=3702 GN=AXX17_At5g67550 PE=3 SV=1	17546	449.897
416_1	tr|F4IPA6|F4IPA6_ARATH	2.45242	NA	83987.7	NSPSVDYGR	1	1	1	0.0121	13951	tr|A0A7G2E7J6|A0A7G2E7J6_ARATH;tr|A0A654ER29|A0A654ER29_ARATH;sp|Q9ZU97|VAC14_ARATH	ARM repeat superfamily protein OS=Arabidopsis thaliana OX=3702 GN=At2g01690 PE=1 SV=1	16510.2	402.689
158_1	tr|A0A7G2F7M4|A0A7G2F7M4_ARATH	5.5009	NA	140530	LEALAADLYALSR;VDASFSSQSNDR	1;1	2	2	0.0201	24965;22850	tr|A0A178ULJ1|A0A178ULJ1_ARATH;sp|Q9LYK7|PESC_ARATH	Pescadillo homolog OS=Arabidopsis thaliana OX=3702 GN=AT9943_LOCUS19133 PE=3 SV=1	16376.2	237.336
327_1	tr|A0A654EPE4|A0A654EPE4_ARATH	8.25135	NA	45007.3	LEVQILSFSK;VIDQIQSNNFEK;YQISQETEAQR	1;1;1	3	3	0.0833	18948;25561;23848	tr|A0A5S9WN52|A0A5S9WN52_ARATH;tr|Q8L7C1|Q8L7C1_ARATH;tr|Q84WH6|Q84WH6_ARATH	Uncharacterized protein OS=Arabidopsis thaliana OX=3702 GN=AN1_LOCUS4890 PE=4 SV=1 >tr|Q9SLV3|Q9SLV3_ARATH At1g58270/F19C14_8 OS=Arabidopsis thaliana OX=3702 GN=ZW9 PE=1 SV=1	16316.1	858.74
52_1	tr|A0A4Y9URJ9|A0A4Y9URJ9_9BRAD	2.37428	NA	96980.4	VIADHLR	1	1	1	0.0078	8648	tr|A0A2T2PUZ8|A0A2T2PUZ8_9BRAD;tr|A0A853FND8|A0A853FND8_9SPHN;tr|A0A2T2QH34|A0A2T2QH34_9BRAD	Alanine--tRNA ligase OS=Bradyrhizobium sp. MOS001 OX=2133948 GN=alaS PE=3 SV=1	15963.3	270.565
394_1	tr|A8MSD0|A8MSD0_ARATH	2.75045	NA	52746.6	SITPETQQDQIR	1	1	1	0.0256	25167	sp|O22446|HDA19_ARATH	Histone deacetylase OS=Arabidopsis thaliana OX=3702 GN=HD1 PE=1 SV=1	15677.3	627.092
149_1	tr|A0A7G2FBT9|A0A7G2FBT9_ARATH	2.75045	NA	62929.9	GTALQQLLQLSGR	1	1	1	0.0224	24535	tr|Q56Z28|Q56Z28_ARATH;tr|A0A654G0A7|A0A654G0A7_ARATH;tr|Q9LFN2|Q9LFN2_ARATH;tr|A0A178UCI2|A0A178UCI2_ARATH;tr|A0A5S9Y390|A0A5S9Y390_ARATH;tr|A0A178UA74|A0A178UA74_ARATH;tr|Q8GX58|Q8GX58_ARATH	(thale cress) hypothetical protein OS=Arabidopsis thaliana OX=3702 GN=AT9943_LOCUS18872 PE=4 SV=1	15516.7	443.334
393_1	tr|A0A7G2EF90|A0A7G2EF90_ARATH	2.01648	NA	85368.3	LPVLAVAMGR	1	1	1	0.0133	14859	sp|F4IH25|BOP1_ARATH;tr|A0A178VNE0|A0A178VNE0_ARATH;tr|A0A5S9X5P4|A0A5S9X5P4_ARATH;tr|A0A1P8B109|A0A1P8B109_ARATH	Ribosome biogenesis protein BOP1 homolog OS=Arabidopsis thaliana OX=3702 GN=AT9943_LOCUS9036 PE=3 SV=1	15412.7	440.362
55_1	sp|Q42340|RS163_ARATH	2.01648	NA	16606.9	IFEPVLLLGK	1	1	1	0.0685	17897	tr|F4JWM1|F4JWM1_ARATH;sp|Q9M8X9|RS162_ARATH;tr|A8MRX2|A8MRX2_ARATH	40S ribosomal protein S16-3 OS=Arabidopsis thaliana OX=3702 GN=RPS16C PE=2 SV=1 >tr|A0A178UFG3|A0A178UFG3_ARATH (thale cress) hypothetical protein OS=Arabidopsis thaliana OX=3702 GN=AXX17_At5g18150 PE=3 SV=1	15174.9	1517.49
206_1	tr|A0A5S9WZ35|A0A5S9WZ35_ARATH	2.56386	NA	10291.6	IMTQPINLIFR	1	1	1	0.125	23721	tr|A0A654EU18|A0A654EU18_ARATH;tr|A8MRL6|A8MRL6_ARATH;tr|A0A7G2F795|A0A7G2F795_ARATH;tr|B9F286|B9F286_ORYSJ;tr|A0A654FU93|A0A654FU93_ARATH;tr|A0A178UZU6|A0A178UZU6_ARATH	Small nuclear ribonucleoprotein E OS=Arabidopsis thaliana OX=3702 GN=AT9943_LOCUS7070 PE=3 SV=1 >tr|Q9ZV45|Q9ZV45_ARATH Small nuclear ribonucleoprotein E OS=Arabidopsis thaliana OX=3702 GN=MSF3.12 PE=1 SV=1	14980.9	3745.24
203_1	tr|A0A5S9WT86|A0A5S9WT86_ARATH	2.75045	NA	63810	TFGSIITSPR	1	1	1	0.0175	16407	tr|A0A7G2E1U5|A0A7G2E1U5_ARATH;tr|A0A178W8V1|A0A178W8V1_ARATH;tr|A0A1P8ANK1|A0A1P8ANK1_ARATH;tr|C0Z3B2|C0Z3B2_ARATH;tr|A0A5S9VLD8|A0A5S9VLD8_ARATH;sp|Q56ZI2|PATL2_ARATH;tr|A0A7G2DY91|A0A7G2DY91_ARATH;tr|A0A178WBS6|A0A178WBS6_ARATH;sp|Q56WK6|PATL1_ARATH	Uncharacterized protein OS=Arabidopsis thaliana OX=3702 GN=C24_LOCUS6136 PE=3 SV=1	13680.5	333.671
367_1	sp|Q9ZVJ6|ANXD4_ARATH	12.1731	NA	36198.8	DFLLTLLSK;EEYNNLYGETLAQR;ILAEAVASSGEEAVEK;LLVGLVSAYR;SFFVEDEER	1;1;1;1;1	5	5	0.1818	15504;29109;28124;16780;18742	tr|A0A1P8B1L4|A0A1P8B1L4_ARATH	Annexin D4 OS=Arabidopsis thaliana OX=3702 GN=ANN4 PE=1 SV=1 >tr|A0A178VQU4|A0A178VQU4_ARATH (thale cress) hypothetical protein OS=Arabidopsis thaliana OX=3702 GN=AXX17_At2g35630 PE=3 SV=1	13618.5	851.156
290_1	sp|P56797|RR2_ARATH	2.75045	NA	26887.1	QFLIVGTK	1	1	1	0.0339	11371	tr|A0A7G2FND8|A0A7G2FND8_ARATH	30S ribosomal protein S2, chloroplastic OS=Arabidopsis thaliana OX=3702 GN=rps2 PE=3 SV=1 >tr|A0A1B1W4T3|A0A1B1W4T3_ARATH 30S ribosomal protein S2, chloroplastic OS=Arabidopsis thaliana OX=3702 GN=rps2 PE=3 SV=1	13178.3	878.556
62_1	tr|A0A7G2F905|A0A7G2F905_ARATH	4.82064	NA	109124	AIHDQNFTGK;SNHYDALLAAEAR;TNVATVLLEAGLAK;VPGAAEASIR;VTQGDGPTTSGAADR	0;0;1;0;1	2	2	0.0621	17928;25488;24854;13268;25521	tr|A0A5S9Y266|A0A5S9Y266_ARATH;sp|Q8VZG7|TSN1_ARATH	Ribonuclease OS=Arabidopsis thaliana OX=3702 GN=AT9943_LOCUS18566 PE=4 SV=1	12910.3	211.645
481_1	sp|Q94EH8|THO4C_ARATH	2.75045	NA	31299.3	LEILGGNTESAPVAAR	1	1	1	0.0542	28072	tr|A0A654EMX5|A0A654EMX5_ARATH	THO complex subunit 4C OS=Arabidopsis thaliana OX=3702 GN=ALY3 PE=1 SV=1	11957.9	629.363
97_1	sp|Q9LMM0|GPAT4_ARATH	2.75045	NA	56225.8	FSALFAELSDR	1	1	1	0.0219	21450	tr|A0A7G2EU02|A0A7G2EU02_ARATH;sp|Q5XF03|GPAT8_ARATH;tr|A0A178V645|A0A178V645_ARATH	Glycerol-3-phosphate 2-O-acyltransferase 4 OS=Arabidopsis thaliana OX=3702 GN=GPAT4 PE=1 SV=1 >tr|A0A178W9F8|A0A178W9F8_ARATH (thale cress) hypothetical protein OS=Arabidopsis thaliana OX=3702 GN=AXX17_At1g00680 PE=4 SV=1	11761.5	336.044
95_1	tr|A0A853FKU8|A0A853FKU8_9SPHN	2.49353	NA	13982.8	VYTTTPK	1	1	1	0.0569	8232	tr|A0A2T2PS68|A0A2T2PS68_9BRAD	30S ribosomal protein S12 OS=Sphingomonas sp. R-74633 OX=2751188 GN=rpsL PE=4 SV=1	11646.7	1663.82
464_1	tr|A0A5S9X1W2|A0A5S9X1W2_ARATH	2.75045	NA	55114.1	QAEATVNTYR	1	1	1	0.0208	18602	tr|A0A654EWP1|A0A654EWP1_ARATH;tr|A0A7G2E9F1|A0A7G2E9F1_ARATH;tr|A0A178VQU5|A0A178VQU5_ARATH;sp|Q38924|PPA12_ARATH	Purple acid phosphatase OS=Arabidopsis thaliana OX=3702 GN=C24_LOCUS8965 PE=3 SV=1	11392.7	670.16
107_1	sp|Q9SUS3|APBLB_ARATH	4.76694	NA	99308.7	LVYLYLINYAK;NNQQPVWYFTDK	1;1	2	2	0.0257	24243;27356	tr|A0A7G2EYZ2|A0A7G2EYZ2_ARATH;tr|A0A5S9XR99|A0A5S9XR99_ARATH;tr|F4JNZ8|F4JNZ8_ARATH	Beta-adaptin-like protein B OS=Arabidopsis thaliana OX=3702 GN=BETAB-AD PE=1 SV=1 >tr|A0A178V7X9|A0A178V7X9_ARATH Beta-adaptin-like protein OS=Arabidopsis thaliana OX=3702 GN=AXX17_At4g12860 PE=3 SV=1	10676.1	242.638
47_1	tr|A0A178UJ20|A0A178UJ20_ARATH	2.75045	NA	40172.8	AGLDYESSFGK	1	1	1	0.0314	19196	tr|A0A5S9Y2T6|A0A5S9Y2T6_ARATH;tr|A0A178WG41|A0A178WG41_ARATH;tr|F4K5C2|F4K5C2_ARATH;tr|A0A654FZ14|A0A654FZ14_ARATH;sp|Q9ZW36|C3H25_ARATH;tr|A0A5S9T2V4|A0A5S9T2V4_ARATH;tr|A0A7G2ECS6|A0A7G2ECS6_ARATH;sp|Q9FL40|C3H53_ARATH;tr|A0A178VXY2|A0A178VXY2_ARATH;sp|Q9LNV5|C3H4_ARATH	MAC5C OS=Arabidopsis thaliana OX=3702 GN=AXX17_At5g06710 PE=4 SV=1	10528.6	554.134
233_1	tr|A0A178VBY4|A0A178VBY4_ARATH	5.16743	NA	45801.4	DQIYDVYR;LLILDESDEMLSR	1;1	2	2	0.0515	16174;27274	sp|Q94A52|RH2_ARATH;tr|A0A654FHI4|A0A654FHI4_ARATH	eIF4A-III OS=Arabidopsis thaliana OX=3702 GN=AXX17_At3g21020 PE=4 SV=1	10368	384.002
268_1	tr|Q8W112|Q8W112_ARATH	2.41698	NA	67883.2	HFVGDGGTVR	1	1	1	0.016	15345	tr|A0A178ULA6|A0A178ULA6_ARATH;tr|A0A1P8BG25|A0A1P8BG25_ARATH	Beta-D-glucan exohydrolase-like protein OS=Arabidopsis thaliana OX=3702 GN=At5g20950 PE=1 SV=1	9999.85	333.328
548_1	sp|O80452|AMPD_ARATH	5.16743	NA	95069.8	EPDEVVIFR;NPFPVFFLR	1;1	2	2	0.0215	17153;18113	-	AMP deaminase OS=Arabidopsis thaliana OX=3702 GN=AMPD PE=1 SV=2 >tr|A0A178VY66|A0A178VY66_ARATH AMP deaminase OS=Arabidopsis thaliana OX=3702 GN=AXX17_At2g35140 PE=3 SV=1	9866.6	219.258
326_1	tr|A0A7G2FET3|A0A7G2FET3_ARATH	2.75045	NA	79144	YISLLNHLR	1	1	2	0.0129	17892;17893	tr|A0A2H1ZEG1|A0A2H1ZEG1_ARATH;tr|A0A384LCY9|A0A384LCY9_ARATH;tr|A0A7G2EK49|A0A7G2EK49_ARATH;sp|Q8GWT1|GAUTE_ARATH;tr|A0A178V6H6|A0A178V6H6_ARATH;tr|A0A7G2EHF5|A0A7G2EHF5_ARATH;sp|Q0WV13|GAUTD_ARATH	Hexosyltransferase OS=Arabidopsis thaliana OX=3702 GN=AT9943_LOCUS19216 PE=3 SV=1	9672.22	214.938
260_1	tr|A0A178WKT0|A0A178WKT0_ARATH	7.95332	NA	121791	ANLAFEPLFER;IDFTSLENTVR;SPYAISYLPLAFR	1;1;1	3	3	0.0321	22722;22441;26694	sp|Q8S3U9|SEC5A_ARATH;tr|A0A178WLX3|A0A178WLX3_ARATH	Exocyst complex component SEC5 OS=Arabidopsis thaliana OX=3702 GN=AXX17_At1g71350 PE=3 SV=1	9610.43	139.282
424_1	tr|A0A5S9X6L0|A0A5S9X6L0_ARATH	2.22687	NA	60844.3	SAGFTEEER	1	1	1	0.0166	14813	tr|B2CJ89|B2CJ89_ARATH;tr|A0A7G2EHB6|A0A7G2EHB6_ARATH	DNA-(apurinic or apyrimidinic site) endonuclease OS=Arabidopsis thaliana OX=3702 GN=C24_LOCUS10483 PE=3 SV=1	9476.4	287.164
163_1	tr|F4J3P1|F4J3P1_ARATH	2.64161	NA	13397.2	NLYIISVK	1	1	1	0.064	12661	tr|Q6K8P0|Q6K8P0_ORYSJ;sp|P49690|RL23_ARATH;tr|Q593H7|Q593H7_ARATH;tr|O22686|O22686_ARATH	Ribosomal protein L14p/L23e family protein OS=Arabidopsis thaliana OX=3702 GN=emb2171 PE=1 SV=1	9391.92	1043.55
6_1	tr|A3CGK3|A3CGK3_ORYSJ	2.20332	NA	19647.9	SPGYYDGR	1	1	1	0.0457	11628	tr|A3CGK1|A3CGK1_ORYSJ	Ribulose bisphosphate carboxylase small subunit OS=Oryza sativa subsp. japonica OX=39947 GN=Os12g0292400 PE=3 SV=1	9346.05	623.07
140_1	sp|Q9LU46|RH35_ARATH	2.75045	NA	65764.5	TGIATTFINK	1	1	1	0.0169	15998	tr|A0A7G2FBA6|A0A7G2FBA6_ARATH;tr|A0A7G2FFX0|A0A7G2FFX0_ARATH;tr|A0A7G2FDG0|A0A7G2FDG0_ARATH;tr|A0A5S9XYN4|A0A5S9XYN4_ARATH;tr|K4FQR8|K4FQR8_9BRAS;tr|A0A7G2FC89|A0A7G2FC89_ARATH;tr|A0A178US90|A0A178US90_ARATH;sp|Q9SZB4|RH43_ARATH;tr|A0A654FV32|A0A654FV32_ARATH	DEAD-box ATP-dependent RNA helicase 35 OS=Arabidopsis thaliana OX=3702 GN=RH35 PE=2 SV=1 >tr|A0A178U9F4|A0A178U9F4_ARATH RNA helicase OS=Arabidopsis thaliana OX=3702 GN=AXX17_At5g50060 PE=3 SV=1	9125.59	240.147
506_1	tr|A0A178VC07|A0A178VC07_ARATH	5.5009	NA	29705	LAQEQNEEIEK;LIELENLELMSK	1;1	2	2	0.0909	23276;25513	sp|Q949S9|SPF27_ARATH	MOS4 OS=Arabidopsis thaliana OX=3702 GN=AXX17_At3g19240 PE=4 SV=1	8551.86	534.491
438_1	tr|A0A5S9WS43|A0A5S9WS43_ARATH	2.75045	NA	119989	LIPSATSLFSVAK	1	1	1	0.0123	23419	tr|Q9CAJ5|Q9CAJ5_ARATH;tr|A0A7G2E4P0|A0A7G2E4P0_ARATH;tr|A0A178WIA3|A0A178WIA3_ARATH;tr|A0A654EKS3|A0A654EKS3_ARATH;tr|Q0WVM5|Q0WVM5_ARATH	Uncharacterized protein OS=Arabidopsis thaliana OX=3702 GN=C24_LOCUS5263 PE=3 SV=1	8401.29	127.292
485_1	sp|Q9CA67|CHLP_ARATH	2.75045	NA	51804.7	VALVGDAAGYVTK	1	1	1	0.0278	21693	-	Geranylgeranyl diphosphate reductase, chloroplastic OS=Arabidopsis thaliana OX=3702 GN=CHLP PE=1 SV=1 >tr|A0A178W817|A0A178W817_ARATH Geranylgeranyl reductase OS=Arabidopsis thaliana OX=3702 GN=AXX17_At1g68850 PE=3 SV=1	8072.89	298.996
337_1	sp|Q9LP77|Y1848_ARATH	2.75045	NA	71086.7	VFDLEDLLR	1	1	1	0.0137	17634	tr|A0A7G2DW71|A0A7G2DW71_ARATH;tr|A0A7G2DWB8|A0A7G2DWB8_ARATH;sp|Q9LVI6|RLK90_ARATH;tr|A0A178WLI2|A0A178WLI2_ARATH;tr|A0A5S9XDA8|A0A5S9XDA8_ARATH	Probable inactive receptor kinase At1g48480 OS=Arabidopsis thaliana OX=3702 GN=RKL1 PE=1 SV=1 >tr|B5X571|B5X571_ARATH At1g48480 OS=Arabidopsis thaliana OX=3702 GN=LRR-RLK PE=2 SV=1	8062.7	230.363
384_1	tr|A0A178W8L5|A0A178W8L5_ARATH	2.07019	NA	41128.6	IIGVDFNSK	1	1	1	0.0237	13900	tr|A0A5S9WV33|A0A5S9WV33_ARATH;sp|P06525|ADH1_ARATH;tr|A0A7G2E6H6|A0A7G2E6H6_ARATH	ATADH1 OS=Arabidopsis thaliana OX=3702 GN=AXX17_At1g71640 PE=3 SV=1	7748.05	368.955
488_1	tr|A0A5S9WUU8|A0A5S9WUU8_ARATH	2.75045	NA	68639.6	HTTVVEGYEK	1	1	1	0.0163	18913	sp|Q9SFX3|OST1A_ARATH	Dolichyl-diphosphooligosaccharide--protein glycosyltransferase subunit 1 OS=Arabidopsis thaliana OX=3702 GN=C24_LOCUS6563 PE=3 SV=1	7693.23	202.453
34_2	tr|A0A7G2F7N4|A0A7G2F7N4_ARATH	2.75045	NA	41751.6	DEGIGSLWR;LQLIVFGK;YFPTQALNFAFK	1;0;0	1	1	0.0753	15028;11746;25796	sp|P40941|ADT2_ARATH;tr|A0A654G150|A0A654G150_ARATH	ADP/ATP translocase OS=Arabidopsis thaliana OX=3702 GN=AT9943_LOCUS19041 PE=3 SV=1	7386.55	335.752
153_1	tr|F4IAJ8|F4IAJ8_ARATH	2.41698	NA	25365.8	QSEGFLIEFNR	1	1	1	0.05	23580	tr|A0A654E9X2|A0A654E9X2_ARATH;tr|A0A178WH31|A0A178WH31_ARATH	Endoplasmic reticulum transmembrane protein OS=Arabidopsis thaliana OX=3702 GN=At1g11905 PE=1 SV=1	7323.31	488.221
160_1	sp|Q96300|14337_ARATH	7.50244	NA	29805.9	DSTLIMQLLR;NLLSVAYK;YEEMVEFMEK	1;1;1	3	3	0.1057	19688;11449;23439	tr|A0A178WBI7|A0A178WBI7_ARATH;tr|A0A7G2DZF3|A0A7G2DZF3_ARATH;sp|P42643|14331_ARATH;tr|A3AUK3|A3AUK3_ORYSJ;sp|P46077|14334_ARATH;tr|Q94BW0|Q94BW0_ARATH;sp|P42645|14335_ARATH;tr|A0A178V1F3|A0A178V1F3_ARATH;tr|A0A7G2E3W0|A0A7G2E3W0_ARATH;tr|F4JJ94|F4JJ94_ARATH;sp|Q01525|14332_ARATH;tr|F4HWQ5|F4HWQ5_ARATH;sp|P42644|14333_ARATH;tr|A0A5S9Y9F6|A0A5S9Y9F6_ARATH;tr|A0A178UZ53|A0A178UZ53_ARATH;tr|A0A7G2F1…	14-3-3-like protein GF14 nu OS=Arabidopsis thaliana OX=3702 GN=GRF7 PE=1 SV=1 >tr|A0A178VJ06|A0A178VJ06_ARATH (thale cress) hypothetical protein OS=Arabidopsis thaliana OX=3702 GN=AXX17_At3g01750 PE=3 SV=1	6925.87	364.519
298_1	tr|A0A178VT20|A0A178VT20_ARATH	2.75045	NA	47598.1	IFDFEEFPR	1	1	1	0.0218	19941	sp|Q8GWE6|EER5_ARATH;tr|A0A1P8B105|A0A1P8B105_ARATH	(thale cress) hypothetical protein OS=Arabidopsis thaliana OX=3702 GN=AXX17_At2g14900 PE=4 SV=1	6543.64	192.46
124_2	tr|A0A178UCK1|A0A178UCK1_ARATH	5.31431	NA	47551.6	TPSLIFEYVNSTDFK;VLGTDELNAYLNK;VLYPTLTDYDIR	1;0;1	2	2	0.0978	29718;25839;26211	tr|A0A5S9YIY2|A0A5S9YIY2_ARATH;tr|A0A7G2ERG9|A0A7G2ERG9_ARATH;sp|Q08467|CSK21_ARATH;tr|A0A178VIQ4|A0A178VIQ4_ARATH;tr|A0A654FFC7|A0A654FFC7_ARATH;sp|Q08466|CSK22_ARATH;tr|A0A7G2FJI5|A0A7G2FJI5_ARATH	CKA1 OS=Arabidopsis thaliana OX=3702 GN=AXX17_At5g67460 PE=3 SV=1	6398.1	255.924
8_3	tr|A0A5S9WZ89|A0A5S9WZ89_ARATH	7.16403	NA	55834.6	EAENQEDEQIK;LDPALLRPGR;VLLSTTNR;YYELTFEK	1;0;1;1	3	3	0.0757	23337;17274;11300;16819	tr|A0A178VZE5|A0A178VZE5_ARATH;tr|A0A7G2EAI8|A0A7G2EAI8_ARATH;sp|Q8GW96|AATP3_ARATH;tr|A0A654EVE8|A0A654EVE8_ARATH	AAA domain-containing protein OS=Arabidopsis thaliana OX=3702 GN=C24_LOCUS8026 PE=3 SV=1	6310.83	252.433
345_1	sp|Q9S757|CYSC1_ARATH	4.76694	NA	39901.6	TPLVFLNK;YLSSVLFDELR	1;1	2	2	0.0516	12128;23631	tr|A0A5S9XPI6|A0A5S9XPI6_ARATH	Bifunctional L-3-cyanoalanine synthase/cysteine synthase C1, mitochondrial OS=Arabidopsis thaliana OX=3702 GN=CYSC1 PE=1 SV=1 >tr|A0A178VGN1|A0A178VGN1_ARATH Cysteine synthase OS=Arabidopsis thaliana OX=3702 GN=AXX17_At3g55720 PE=3 SV=1	5550.18	308.344
324_1	tr|A0A5S9YDU5|A0A5S9YDU5_ARATH	2.07019	NA	43849.6	LLIDDLK	1	1	1	0.0173	8843	sp|Q42536|PORA_ARATH	NADPH-protochlorophyllide oxidoreductase OS=Arabidopsis thaliana OX=3702 GN=C24_LOCUS25516 PE=3 SV=1	5537.15	221.486
289_1	tr|A0A7G2FG94|A0A7G2FG94_ARATH	7.70422	NA	79097.3	EHISAYGEGNER;TIEKPVEDPSELPK;VETLLNLDTKPYSDR	1;1;1	3	4	0.0575	24028;24027;27867;29746	sp|Q43127|GLNA2_ARATH	Glutamine synthetase OS=Arabidopsis thaliana OX=3702 GN=AT9943_LOCUS20542 PE=3 SV=1	5536.95	173.03
455_1	tr|A0A7G2FKW2|A0A7G2FKW2_ARATH	5.5009	NA	38468.4	DDELTILDVR;YNTDEGVFR	1;1	2	2	0.0559	19651;17051	tr|A0A178UFD3|A0A178UFD3_ARATH;tr|A0A5S9YGT6|A0A5S9YGT6_ARATH;sp|Q9FKT5|THOC3_ARATH	(thale cress) hypothetical protein OS=Arabidopsis thaliana OX=3702 GN=AT9943_LOCUS22302 PE=4 SV=1	5304.44	279.181
8_2	sp|Q9LP11|AATP1_ARATH	2.75045	NA	54203.9	LDPALLRPGR;TLIDDLDAFSK	0;1	1	1	0.0442	17274;20980	tr|A0A7G2E031|A0A7G2E031_ARATH;tr|A0A178WCX6|A0A178WCX6_ARATH	AAA-ATPase At1g43910 OS=Arabidopsis thaliana OX=3702 GN=At1g43910 PE=1 SV=1 >tr|A0A654EG52|A0A654EG52_ARATH AAA domain-containing protein OS=Arabidopsis thaliana OX=3702 GN=AN1_LOCUS3730 PE=3 SV=1	5179.86	161.871
229_1	tr|A0A5S9XN27|A0A5S9XN27_ARATH	2.75045	NA	129310	IGSANNQIER	1	1	1	0.0084	17098	tr|Q9LZQ4|Q9LZQ4_ARATH;tr|A0A1I9LSH2|A0A1I9LSH2_ARATH;tr|A0A654FK49|A0A654FK49_ARATH;tr|Q56XW4|Q56XW4_ARATH;tr|A0A178VGR0|A0A178VGR0_ARATH;tr|A0A7G2EWY5|A0A7G2EWY5_ARATH	Uncharacterized protein OS=Arabidopsis thaliana OX=3702 GN=C24_LOCUS16495 PE=4 SV=1	5162.94	87.5074
104_1	tr|A0A1P8AUG2|A0A1P8AUG2_ARATH	2.37428	NA	67484.4	IDSPGGDALASDLMWR	1	1	1	0.0266	29142	sp|Q9C9C0|SPPA1_ARATH;tr|Q0DXX6|Q0DXX6_ORYSJ	Signal peptide peptidase OS=Arabidopsis thaliana OX=3702 GN=SPPA PE=1 SV=1	5100.22	150.006
463_1	tr|A0A178WH88|A0A178WH88_ARATH	5.20287	NA	150126	EVNCGSEVNVTK;VVTSTDTIHTGAK	1;1	2	3	0.0183	23471;23262;23264	tr|A0A7G2DUH3|A0A7G2DUH3_ARATH;tr|A0A5S9VBT6|A0A5S9VBT6_ARATH;tr|Q9SYP0|Q9SYP0_ARATH;tr|F4HWC3|F4HWC3_ARATH;tr|A0A654ED88|A0A654ED88_ARATH	Uncharacterized protein OS=Arabidopsis thaliana OX=3702 GN=AXX17_At1g22040 PE=4 SV=1	4743.81	70.8031
169_1	tr|A0A2T2QFI5|A0A2T2QFI5_9BRAD	2.56386	NA	66952.5	LGGLIEFYR	1	1	1	0.0151	16062	tr|A0A4Y9UKG7|A0A4Y9UKG7_9BRAD;tr|A0A2T2PWN7|A0A2T2PWN7_9BRAD	ABC transporter substrate-binding protein OS=Bradyrhizobium sp. MOS002 OX=2133947 GN=C7G41_25950 PE=3 SV=1	4731.13	118.278
537_1	tr|A0A178WJB7|A0A178WJB7_ARATH	2.75045	NA	37319.5	DDPTTVIER	1	1	1	0.0274	15374	sp|Q9XI19|PTAC6_ARATH	PTAC6 OS=Arabidopsis thaliana OX=3702 GN=AXX17_At1g22670 PE=4 SV=1	4605.43	242.391
322_1	tr|A0A1P8AWY1|A0A1P8AWY1_ARATH	2.75045	NA	61791.9	AEFSGYVFTR	1	1	1	0.0177	19289	tr|A0A7G2DTQ6|A0A7G2DTQ6_ARATH;tr|A0A1P8AWU9|A0A1P8AWU9_ARATH;tr|A0A178WDD3|A0A178WDD3_ARATH;sp|Q8W4D6|HC173_ARATH	High chlorophyll fluorescence phenotype 173 OS=Arabidopsis thaliana OX=3702 GN=HCF173 PE=1 SV=1	4303.42	110.344
391_1	tr|A0A5S9Y7E0|A0A5S9Y7E0_ARATH	5.5009	NA	56279.3	DSYNFLVNWFK;IVQDWTPWYTK	1;1	2	2	0.0441	25524;25627	sp|Q0WPR4|SCP34_ARATH;tr|A0A1P8BEA9|A0A1P8BEA9_ARATH;tr|A0A654G3X0|A0A654G3X0_ARATH;tr|F4KCT5|F4KCT5_ARATH;tr|A8MQN9|A8MQN9_ARATH;tr|A0A178UEQ5|A0A178UEQ5_ARATH	Carboxypeptidase OS=Arabidopsis thaliana OX=3702 GN=C24_LOCUS22945 PE=3 SV=1	4171.42	148.979
5_1	sp|Q93ZV7|LA1_ARATH	5.5009	NA	48066.1	EDVESFFSQYGK;FDEPEASQK	1;1	2	2	0.0485	25572;15512	-	La protein 1 OS=Arabidopsis thaliana OX=3702 GN=LA1 PE=1 SV=1 >tr|A0A178V700|A0A178V700_ARATH (thale cress) hypothetical protein OS=Arabidopsis thaliana OX=3702 GN=AXX17_At4g37540 PE=4 SV=1	3701.21	119.394
413_1	tr|A0A7G2ES71|A0A7G2ES71_ARATH	4.85628	NA	36770.5	AILVVQQNLTPFAR;NDNSDQLYIFFPDEAK	1;1	2	2	0.0943	27749;30889	sp|O81098|RPB5A_ARATH	(thale cress) hypothetical protein OS=Arabidopsis thaliana OX=3702 GN=AT9943_LOCUS11749 PE=3 SV=1	3553.18	161.508
36_1	tr|A8MQE5|A8MQE5_ARATH	2.01648	NA	48584.6	EIEAIGGNTSASASR	1	1	1	0.0333	26082	sp|Q9ZU25|MPPA1_ARATH;sp|O04308|MPPA2_ARATH;tr|A0A178VGY5|A0A178VGY5_ARATH;tr|A0A654ETF0|A0A654ETF0_ARATH	Insulinase (Peptidase family M16) protein OS=Arabidopsis thaliana OX=3702 GN=At1g51980 PE=1 SV=1	3099.53	140.888
162_1	sp|O82645|IQM1_ARATH	2.75045	NA	55462.2	SIFVLSTTR	1	1	1	0.0184	14767	tr|A0A178VU23|A0A178VU23_ARATH;tr|A0A1P8B3J0|A0A1P8B3J0_ARATH;tr|F4JVX1|F4JVX1_ARATH;tr|A0A5S9X1J3|A0A5S9X1J3_ARATH;sp|O64851|IQM4_ARATH;tr|A0A1P8B0V5|A0A1P8B0V5_ARATH;tr|B3H796|B3H796_ARATH	IQ domain-containing protein IQM1 OS=Arabidopsis thaliana OX=3702 GN=IQM1 PE=1 SV=1 >tr|A0A178V1B8|A0A178V1B8_ARATH (thale cress) hypothetical protein OS=Arabidopsis thaliana OX=3702 GN=AXX17_At4g37870 PE=4 SV=1	3006.45	100.215
155_1	tr|A0A1P8BG37|A0A1P8BG37_ARATH	2.37428	NA	46884.8	ADGGLWLLVR	1	1	1	0.0235	17041	tr|A0A5S9Y6J1|A0A5S9Y6J1_ARATH;sp|O82660|P2SAF_ARATH;tr|A0A178UP93|A0A178UP93_ARATH;tr|A0A7G2FFU9|A0A7G2FFU9_ARATH	Photosystem II stability/assembly factor, chloroplast (HCF136) OS=Arabidopsis thaliana OX=3702 GN=HCF136 PE=1 SV=1	2950.87	118.035
145_1	tr|A0A7G2EQG2|A0A7G2EQG2_ARATH	2.75045	NA	36062	QSLLFQDLASPVSAR	1	1	1	0.0449	28446	sp|O04326|NUP35_ARATH	Nuclear pore complex protein NUP35 OS=Arabidopsis thaliana OX=3702 GN=AT9943_LOCUS11208 PE=3 SV=1	2440.92	135.607
545_1	sp|Q0WW26|COPG_ARATH	2.75045	NA	98428.5	SIATLAITTLLK	1	1	1	0.0135	21175	-	Coatomer subunit gamma OS=Arabidopsis thaliana OX=3702 GN=At4g34450 PE=1 SV=2 >tr|A0A384LAW6|A0A384LAW6_ARATH Coatomer subunit gamma OS=Arabidopsis thaliana OX=3702 GN=AXX17_At4g39420 PE=3 SV=1 >tr|B9DHT9|B9DHT9_ARATH Coatomer subunit gamma OS=Arabidopsis thaliana OX=3702 GN=At4g34450 PE=2 SV=1	2260.53	41.1005
398_1	tr|A0A4Y9V4U7|A0A4Y9V4U7_9BRAD	2.75045	NA	49273.1	LDDFVIPIGK	1	1	1	0.0215	17545	tr|A0A2T2Q1W2|A0A2T2Q1W2_9BRAD	Pyruvate dehydrogenase E1 component subunit beta OS=Bradyrhizobium sp. MOS001 OX=2133948 GN=CT676_02800 PE=4 SV=1	1493.17	62.2155
29_1	tr|A0A1P8BBL3|A0A1P8BBL3_ARATH	2.75045	NA	42704.2	TVLMLADQMINR	1	1	1	0.0326	24935	tr|A0A654E852|A0A654E852_ARATH;tr|A0A7G2E4L7|A0A7G2E4L7_ARATH;sp|Q5XF24|CKL13_ARATH;tr|A0A178U8W2|A0A178U8W2_ARATH;sp|Q9CAI5|CKL2_ARATH;tr|Q0DWK4|Q0DWK4_ORYSJ;sp|Q9LSX4|CKL8_ARATH;tr|A0A5S9WTT5|A0A5S9WTT5_ARATH;tr|B9FLX3|B9FLX3_ORYSJ;tr|A0A5S9SKC6|A0A5S9SKC6_ARATH;tr|F4JID0|F4JID0_ARATH;tr|A0A654FMT9|A0A654FMT9_ARATH;tr|A0A5S9XRD0|A0A5S9XRD0_ARATH;tr|Q9LDY6|Q9LDY6_ARATH;tr|A0A7G2FDB0|A0A7G2FDB0_A…	Casein kinase I-like 8 OS=Arabidopsis thaliana OX=3702 GN=ckl8 PE=1 SV=1	0	0
539_1	tr|A0A2T2PS01|A0A2T2PS01_9BRAD	2.15391	NA	37936.7	EDVTDIVLNIK	1	1	1	0.0321	21556	tr|A0A2T2QIN0|A0A2T2QIN0_9BRAD;tr|A0A4Y9UXS4|A0A4Y9UXS4_9BRAD	DNA-directed RNA polymerase subunit alpha OS=Bradyrhizobium sp. MOS003 OX=2133946 GN=rpoA PE=3 SV=1	0	0
341_1	tr|A0A178UND0|A0A178UND0_ARATH	2.75045	NA	39877.3	LLDLLLGK	1	1	1	0.022	10672	tr|A0A178ULR3|A0A178ULR3_ARATH;tr|A0A1P8BGT2|A0A1P8BGT2_ARATH;tr|A0A1P8BGT4|A0A1P8BGT4_ARATH;sp|Q9LTD8|Y5279_ARATH;tr|A0A178UKN1|A0A178UKN1_ARATH;tr|A0A178UML1|A0A178UML1_ARATH;tr|A0A1P8BGS5|A0A1P8BGS5_ARATH	CNNM transmembrane domain-containing protein OS=Arabidopsis thaliana OX=3702 GN=AXX17_At5g51660 PE=4 SV=1	0	0
9_1	sp|Q8RWD5|SCD2_ARATH	2.45242	NA	63686.4	LAPLPFELVTSAAQK	1	1	1	0.026	27903	tr|A0A5S9XJX8|A0A5S9XJX8_ARATH;tr|A0A7G2ETN1|A0A7G2ETN1_ARATH;tr|F4JF62|F4JF62_ARATH;tr|A0A1I9LM32|A0A1I9LM32_ARATH	Coiled-coil domain-containing protein SCD2 OS=Arabidopsis thaliana OX=3702 GN=SCD2 PE=1 SV=1 >tr|A0A178V7R6|A0A178V7R6_ARATH Uncharacterized protein OS=Arabidopsis thaliana OX=3702 GN=AXX17_At3g43010 PE=4 SV=1	0	0
409_1	sp|Q9SCN0|STL2_ARATH	2.75045	NA	87604.8	TVVNPYIHFGQR	1	1	2	0.0157	25495;25493	tr|A0A5S9XND3|A0A5S9XND3_ARATH;sp|O22943|STL1_ARATH;tr|A0A654FIM3|A0A654FIM3_ARATH;tr|A0A7G2ETJ9|A0A7G2ETJ9_ARATH;tr|A0A5S9X655|A0A5S9X655_ARATH;tr|A0A7G2EHE3|A0A7G2EHE3_ARATH	Probable glycosyltransferase STELLO2 OS=Arabidopsis thaliana OX=3702 GN=STL2 PE=1 SV=1 >tr|A0A178VGA6|A0A178VGA6_ARATH STELLO2 (Fragment) OS=Arabidopsis thaliana OX=3702 GN=AT3G57420.1 PE=2 SV=1 >tr|A0A384KXL5|A0A384KXL5_ARATH Uncharacterized protein OS=Arabidopsis thaliana OX=3702 GN=AXX17_At3g52000 PE=4 SV=1	0	0
533_1	sp|O81629|KLCR1_ARATH	5.5009	NA	66238.6	IDEAGELFEEAR;IQIQTLGDTDPR	1;1	2	2	0.0394	24370;23926	-	Protein KINESIN LIGHT CHAIN-RELATED 1 OS=Arabidopsis thaliana OX=3702 GN=KLCR1 PE=1 SV=1 >tr|A0A178UXD8|A0A178UXD8_ARATH (thale cress) hypothetical protein OS=Arabidopsis thaliana OX=3702 GN=AXX17_At4g12180 PE=4 SV=1	0	0
299_1	tr|A0A7G2DUN1|A0A7G2DUN1_ARATH	2.75045	NA	87802.4	IGDLELFR	1	1	1	0.0102	13052	tr|Q93ZI2|Q93ZI2_ARATH;tr|A0A0P0XIP3|A0A0P0XIP3_ORYSJ;sp|Q9LNU4|PSD3A_ARATH;tr|A0A178WL99|A0A178WL99_ARATH	(thale cress) hypothetical protein OS=Arabidopsis thaliana OX=3702 GN=AT9943_LOCUS1748 PE=3 SV=1	0	0
92_1	tr|Q9FNL5|Q9FNL5_ARATH	2.17881	NA	120252	SFILNQLLGR	1	1	1	0.0094	18866	tr|A0A654G8Q3|A0A654G8Q3_ARATH;tr|Q0E1T3|Q0E1T3_ORYSJ;tr|A0A178U9S9|A0A178U9S9_ARATH;tr|Q56XN5|Q56XN5_ARATH	Similarity to guanylate binding protein OS=Arabidopsis thaliana OX=3702 PE=3 SV=1	0	0
159_1	tr|Q0J5I9|Q0J5I9_ORYSJ	2.75045	NA	48802	DGFFSVK;EIFMPALSSTMTEGK;LDIYLLSQK	0;0;1	1	1	0.0653	7914;28530;16843	-	Dihydrolipoamide acetyltransferase component of pyruvate dehydrogenase complex OS=Oryza sativa subsp. japonica OX=39947 GN=Os08g0431300 PE=3 SV=1	0	0
403_1	tr|A0A178W3A8|A0A178W3A8_ARATH	5.5009	NA	45990.3	ITQMEESISQGK;SQNEFTSIMLTR	1;1	2	2	0.0571	23802;25406	tr|A0A5S9W3E7|A0A5S9W3E7_ARATH	(thale cress) hypothetical protein OS=Arabidopsis thaliana OX=3702 GN=At1g27090 PE=1 SV=1 >tr|Q9LFX8|Q9LFX8_ARATH Glycine-rich protein OS=Arabidopsis thaliana OX=3702 GN=At1g27090 PE=1 SV=1	0	0
293_1	tr|A0A7G2E6K0|A0A7G2E6K0_ARATH	2.75045	NA	42456.4	VQLINDLADIEYR	1	1	1	0.0343	27664	tr|A0A178WKU3|A0A178WKU3_ARATH;sp|Q9CAQ8|RFC5_ARATH	(thale cress) hypothetical protein OS=Arabidopsis thaliana OX=3702 GN=AT9943_LOCUS5743 PE=3 SV=1	0	0
429_1	tr|B9GBM4|B9GBM4_ORYSJ	2.75045	NA	40819.1	DDLSGMDVAR	1	1	1	0.026	16393	tr|Q0IUY1|Q0IUY1_ORYSJ	Homoserine dehydrogenase OS=Oryza sativa subsp. japonica OX=39947 GN=Os12g0125400 PE=3 SV=1	0	0
130_1	sp|P47999|CYSKP_ARATH	2.45242	NA	41629.9	IGYSMITDAEEK	1	1	1	0.0306	23920	-	Cysteine synthase, chloroplastic/chromoplastic OS=Arabidopsis thaliana OX=3702 GN=OASB PE=1 SV=2 >tr|A0A384KAY1|A0A384KAY1_ARATH Cysteine synthase OS=Arabidopsis thaliana OX=3702 GN=AXX17_At2g41270 PE=3 SV=1 >tr|Q0WW95|Q0WW95_ARATH Cysteine synthase OS=Arabidopsis thaliana OX=3702 GN=At2g43750 PE=2 SV=1	0	0
295_1	tr|A0A5S9X1L6|A0A5S9X1L6_ARATH	2.00154	NA	77245.3	EEETFGGLGAFR	1	1	1	0.0167	22857	sp|O80983|FTSH4_ARATH;tr|A0A654EWA1|A0A654EWA1_ARATH	AAA domain-containing protein OS=Arabidopsis thaliana OX=3702 GN=C24_LOCUS8859 PE=3 SV=1	0	0
494_1	tr|A0A178W1Q6|A0A178W1Q6_ARATH	5.13515	NA	81644.1	LQAILLADSFATK;SADVGASTVIGYGTK	1;1	2	2	0.0384	24673;25384	tr|A0A5S9X3Z7|A0A5S9X3Z7_ARATH;tr|O64760|O64760_ARATH	eIF-2B GDP-GTP exchange factor subunit epsilon OS=Arabidopsis thaliana OX=3702 GN=AXX17_At2g31540 PE=3 SV=1	0	0
543_1	sp|Q9SYT0|ANXD1_ARATH	2.75045	NA	36181.5	AILLWTLEPGER	1	1	1	0.0379	24816	-	Annexin D1 OS=Arabidopsis thaliana OX=3702 GN=ANN1 PE=1 SV=1 >tr|A0A178WGZ8|A0A178WGZ8_ARATH Annexin OS=Arabidopsis thaliana OX=3702 GN=AXX17_At1g36510 PE=3 SV=1	0	0
492_1	sp|Q9LVH5|OE64C_ARATH	2.41698	NA	63985.4	LLANVMQLLQR	1	1	1	0.0187	22541	tr|A0A7G2ELI5|A0A7G2ELI5_ARATH;tr|A0A178V5L5|A0A178V5L5_ARATH;tr|A0A1I9LL70|A0A1I9LL70_ARATH	Outer envelope protein 64, chloroplastic OS=Arabidopsis thaliana OX=3702 GN=OEP64 PE=1 SV=1 >tr|A0A5S9XD70|A0A5S9XD70_ARATH Amidase domain-containing protein OS=Arabidopsis thaliana OX=3702 GN=C24_LOCUS13031 PE=4 SV=1	0	0
511_1	sp|P51413|RL172_ARATH	2.75045	NA	19841.5	SAQFVLDLLK	1	1	1	0.0571	18039	sp|Q93VI3|RL171_ARATH;tr|A0A178WJT1|A0A178WJT1_ARATH;tr|F4HRW5|F4HRW5_ARATH	60S ribosomal protein L17-2 OS=Arabidopsis thaliana OX=3702 GN=RPL17B PE=2 SV=2 >tr|A0A384L9X3|A0A384L9X3_ARATH (thale cress) hypothetical protein OS=Arabidopsis thaliana OX=3702 GN=AXX17_At1g61350 PE=3 SV=1 >tr|Q0WRE5|Q0WRE5_ARATH Ribosomal protein L17-like protein OS=Arabidopsis thaliana OX=3702 GN=At1g67430 PE=2 SV=1	0	0
21_1	tr|A0A5S9Y707|A0A5S9Y707_ARATH	2.75045	NA	104412	VDYLPLLLSR	1	1	1	0.0105	19660	tr|A0A654G331|A0A654G331_ARATH;sp|Q9C587|RFC1_ARATH;tr|A0A1P8BA43|A0A1P8BA43_ARATH;tr|A0A178UF76|A0A178UF76_ARATH;tr|A0A7G2FCM3|A0A7G2FCM3_ARATH	Replication factor C subunit 1 OS=Arabidopsis thaliana OX=3702 GN=C24_LOCUS22816 PE=3 SV=1	0	0
386_1	tr|A0A654F571|A0A654F571_ARATH	2.17881	NA	59865.2	ESGVFSSVVSSASTNLSK	1	1	1	0.0338	29927	sp|Q9C9Z9|ELD1_ARATH	Glycosyltransferase family 92 protein OS=Arabidopsis thaliana OX=3702 GN=AN1_LOCUS12148 PE=3 SV=1	0	0
453_1	sp|P54888|P5CS2_ARATH	2.75045	NA	78822.4	QLVNSSFADLQKPQMELDGKACAGVGQSSLMAYYETMFDQLDVTVAQMLVTDSSFR	1	1	1	0.0771	34496	tr|B3H5E3|B3H5E3_ARATH	Delta-1-pyrroline-5-carboxylate synthase B OS=Arabidopsis thaliana OX=3702 GN=P5CSB PE=2 SV=1 >tr|A0A178VF78|A0A178VF78_ARATH Delta-1-pyrroline-5-carboxylate synthase OS=Arabidopsis thaliana OX=3702 GN=AXX17_At3g50230 PE=3 SV=1	0	0
27_1	tr|A0A1P8B6K1|A0A1P8B6K1_ARATH	2.75045	NA	153682	TTSADTQAQLQNR	1	1	1	0.0092	25542	tr|A0A1P8B6K2|A0A1P8B6K2_ARATH;tr|A0A5S9XVX4|A0A5S9XVX4_ARATH;tr|A0A7G2F3D1|A0A7G2F3D1_ARATH;tr|A0A178V4V5|A0A178V4V5_ARATH;tr|A0A654FSP7|A0A654FSP7_ARATH;tr|A0A7G2F3G6|A0A7G2F3G6_ARATH;sp|Q9SB63|MOS1_ARATH	Modifier of snc1 OS=Arabidopsis thaliana OX=3702 GN=MOS1 PE=1 SV=1	0	0
270_1	tr|Q8L8N9|Q8L8N9_ARATH	2.75045	NA	63868.7	VNLLAGLLGSYILR	1	1	1	0.0249	26763	sp|Q949X9|LPR2_ARATH;tr|A0A654ENB4|A0A654ENB4_ARATH;tr|A0A7G2E4Y2|A0A7G2E4Y2_ARATH;tr|A0A5S9WRB5|A0A5S9WRB5_ARATH;tr|A0A178WDL6|A0A178WDL6_ARATH	Spore coat protein-like protein OS=Arabidopsis thaliana OX=3702 PE=2 SV=1	0	0
25_1	tr|Q8L9N4|Q8L9N4_ARATH	2.75045	NA	26120.4	VNQAYVIGTSTK	1	1	1	0.0515	22097	tr|A0A7G2DX48|A0A7G2DX48_ARATH;tr|C0Z2S4|C0Z2S4_ARATH;sp|Q9C9C5|RL63_ARATH;tr|A0A7G2E2Q5|A0A7G2E2Q5_ARATH;sp|Q9FZ76|RL61_ARATH;tr|A0A5S9V1W7|A0A5S9V1W7_ARATH;tr|A0A178WM05|A0A178WM05_ARATH;tr|A0A178WBP2|A0A178WBP2_ARATH;sp|Q9C9C6|RL62_ARATH;tr|A0A7G2E4G8|A0A7G2E4G8_ARATH;tr|A0A5S9WU73|A0A5S9WU73_ARATH	60S ribosomal protein L6, putative OS=Arabidopsis thaliana OX=3702 PE=2 SV=1	0	0
178_1	tr|A0A654EHR2|A0A654EHR2_ARATH	2.75045	NA	100100	MEQYIQGQSR	1	1	1	0.0113	21016	tr|A0A178W0P5|A0A178W0P5_ARATH;sp|Q9SX85|SEC3A_ARATH;tr|A0A178W0P7|A0A178W0P7_ARATH;tr|A0A654EGB9|A0A654EGB9_ARATH;tr|A0A7G2DZI6|A0A7G2DZI6_ARATH;sp|Q9SX86|SEC3B_ARATH;tr|A0A178WKN9|A0A178WKN9_ARATH;tr|A0A5S9WKB2|A0A5S9WKB2_ARATH	(thale cress) hypothetical protein OS=Arabidopsis thaliana OX=3702 GN=AN1_LOCUS3868 PE=3 SV=1 >tr|F4HTA1|F4HTA1_ARATH Exocyst complex component sec3A OS=Arabidopsis thaliana OX=3702 GN=SEC3A PE=1 SV=1	0	0
43_1	tr|A8MRQ5|A8MRQ5_ARATH	2.75045	NA	68157.4	FFGNFLDFR	1	1	1	0.0137	18911	tr|A0A5S9XUT2|A0A5S9XUT2_ARATH	Bifunctional inhibitor/lipid-transfer protein/seed storage 2S albumin superfamily protein OS=Arabidopsis thaliana OX=3702 GN=At4g22485 PE=1 SV=2	0	0
28_1	tr|A0A853FRK1|A0A853FRK1_9SPHN	2.75045	NA	50124	TVLIQELINNIAK	1	1	1	0.0275	26213	-	F0F1 ATP synthase subunit beta OS=Sphingomonas sp. R-74633 OX=2751188 GN=atpD PE=4 SV=1	0	0
195_1	tr|A0A178VVZ3|A0A178VVZ3_ARATH	2.17881	NA	78248.8	VVSLSIPR	1	1	1	0.0112	10227	sp|Q9ZU46|ZAR1_ARATH;tr|A0A654EQY5|A0A654EQY5_ARATH;tr|A0A7G2E6F7|A0A7G2E6F7_ARATH	Protein kinase domain-containing protein OS=Arabidopsis thaliana OX=3702 GN=AXX17_At2g00180 PE=3 SV=1	0	0
193_1	tr|A0A4Y9UPS2|A0A4Y9UPS2_9BRAD	2.41698	NA	42099.2	GILVNIFGGIMK	1	1	1	0.0302	21646	tr|A0A2T2QDY6|A0A2T2QDY6_9BRAD;tr|A0A853FPF7|A0A853FPF7_9SPHN;tr|A0A2T2Q4Y2|A0A2T2Q4Y2_9BRAD	Succinate--CoA ligase [ADP-forming] subunit beta OS=Bradyrhizobium sp. MOS001 OX=2133948 GN=sucC PE=3 SV=1	0	0
272_1	tr|A0A178V7U2|A0A178V7U2_ARATH	7.43136	NA	225641	ILYEDGESALASLDR;NLQESVNVLFDSK;QVITAVLNQITK	1;1;1	3	3	0.0199	28634;26617;23219	sp|Q9SVY0|NRPA1_ARATH;tr|A0A7G2ES14|A0A7G2ES14_ARATH;tr|A0A1I9LME9|A0A1I9LME9_ARATH	DNA-directed RNA polymerase subunit OS=Arabidopsis thaliana OX=3702 GN=At3g57650 PE=3 SV=1	0	0
67_1	tr|A0A7G2F6C8|A0A7G2F6C8_ARATH	2.01648	NA	70467.2	LLVFLK	1	1	1	0.0098	6194	tr|A0A178USE8|A0A178USE8_ARATH;tr|F4JJM1|F4JJM1_ARATH;tr|Q8H0V8|Q8H0V8_ARATH;tr|Q9SVT1|Q9SVT1_ARATH;tr|A0A178USQ1|A0A178USQ1_ARATH;tr|A0A1P8B4Y6|A0A1P8B4Y6_ARATH	(thale cress) hypothetical protein OS=Arabidopsis thaliana OX=3702 GN=AT9943_LOCUS16270 PE=4 SV=1	0	0
579_1	sp|Q8GWG0|GPAT9_ARATH	2.15391	NA	42992.2	QVYVANHTSMIDFIVLEQMTAFAVIMQK	1	1	1	0.0745	34194	-	Glycerol-3-phosphate acyltransferase 9 OS=Arabidopsis thaliana OX=3702 GN=GPAT9 PE=1 SV=1 >tr|A0A178UCY8|A0A178UCY8_ARATH (thale cress) hypothetical protein OS=Arabidopsis thaliana OX=3702 GN=AXX17_At5g60080 PE=1 SV=1	0	0
402_1	tr|A0A5S9XVM1|A0A5S9XVM1_ARATH	4.77452	NA	76163.9	EGVPIYSELDVK;GTDLEGEVGETQAVEK	1;1	2	2	0.0398	23772;28752	sp|Q9SB64|NBR1_ARATH	ZZ-type domain-containing protein OS=Arabidopsis thaliana OX=3702 GN=C24_LOCUS19111 PE=4 SV=1	0	0
91_1	tr|A0A178US72|A0A178US72_ARATH	2.75045	NA	60207	ASVVALFLGR	1	1	1	0.0185	15045	tr|A0A178URW5|A0A178URW5_ARATH;sp|Q9SVG4|RETOL_ARATH;tr|A0A7G2EZS1|A0A7G2EZS1_ARATH;tr|A0A654FR80|A0A654FR80_ARATH;tr|A0A5S9XWD4|A0A5S9XWD4_ARATH	FAD-binding PCMH-type domain-containing protein OS=Arabidopsis thaliana OX=3702 GN=AXX17_At4g24160 PE=3 SV=1	0	0
540_1	tr|A0A7G2EIX0|A0A7G2EIX0_ARATH	2.41698	NA	369901	TVDYFMDFTR	1	1	1	0.0031	22430	sp|Q93Y07|SFR2_ARATH	(thale cress) hypothetical protein OS=Arabidopsis thaliana OX=3702 GN=AT9943_LOCUS10295 PE=3 SV=1	0	0
275_1	sp|Q9C9W5|HPR1_ARATH	2.75045	NA	42220.9	EGMATLAALNVLGR	1	1	1	0.0363	25172	tr|A0A7G2E3G5|A0A7G2E3G5_ARATH;tr|A0A654ELZ9|A0A654ELZ9_ARATH	Glycerate dehydrogenase HPR, peroxisomal OS=Arabidopsis thaliana OX=3702 GN=HPR PE=1 SV=1 >tr|A0A178WM81|A0A178WM81_ARATH HPR OS=Arabidopsis thaliana OX=3702 GN=AXX17_At1g62030 PE=3 SV=1	0	0
428_1	sp|P42763|ERD14_ARATH	2.75045	NA	20773.8	VATEESSAEVTDR	1	1	1	0.0703	24707	-	Dehydrin ERD14 OS=Arabidopsis thaliana OX=3702 GN=ERD14 PE=1 SV=1 >tr|A0A178WC69|A0A178WC69_ARATH ERD14 OS=Arabidopsis thaliana OX=3702 GN=AXX17_At1g70630 PE=3 SV=1	0	0
63_1	tr|A0A2T2QUM2|A0A2T2QUM2_9BRAD	2.56386	NA	32906.1	TVVSTAGTTNIK	1	1	1	0.0396	19733	tr|A0A2T2Q2T7|A0A2T2Q2T7_9BRAD;tr|A0A4Y9UXE9|A0A4Y9UXE9_9BRAD	Amino acid ABC transporter substrate-binding protein OS=Bradyrhizobium sp. MOS002 OX=2133947 GN=C7G41_01325 PE=4 SV=1	0	0
544_1	sp|P56801|RR8_ARATH	2.75045	NA	15469.6	IGSTNITESIVK	1	1	1	0.0896	21643	-	30S ribosomal protein S8, chloroplastic OS=Arabidopsis thaliana OX=3702 GN=rps8 PE=3 SV=1 >tr|A0A1B1W4X7|A0A1B1W4X7_ARATH 30S ribosomal protein S8, chloroplastic OS=Arabidopsis thaliana OX=3702 GN=rps8 PE=3 SV=1	0	0
253_1	sp|Q93VR9|SEH1_ARATH	2.75045	NA	35673.5	VFELLNPLELK	1	1	1	0.0337	22919	tr|A0A5S9WS05|A0A5S9WS05_ARATH;tr|A0A654ELA4|A0A654ELA4_ARATH	Protein SEH1 OS=Arabidopsis thaliana OX=3702 GN=SEH1 PE=1 SV=1 >tr|A0A178WA50|A0A178WA50_ARATH SEH1H OS=Arabidopsis thaliana OX=3702 GN=AXX17_At1g57850 PE=3 SV=1	0	0
526_1	tr|A0A178VAK1|A0A178VAK1_ARATH	2.49353	NA	65323.1	SGGGGYGGSSGGYGGGR	1	1	1	0.0276	24624	sp|Q9LUW5|RH53_ARATH	PMH2 OS=Arabidopsis thaliana OX=3702 GN=AXX17_At3g24030 PE=4 SV=1	0	0
374_1	sp|O23252|IF4E1_ARATH	2.45242	NA	26502.8	NASNEAAQVSIGK	1	1	1	0.0553	22308	tr|A0A654FQV2|A0A654FQV2_ARATH;tr|A0A7G2F5B1|A0A7G2F5B1_ARATH	Eukaryotic translation initiation factor 4E-1 OS=Arabidopsis thaliana OX=3702 GN=EIF4E1 PE=1 SV=1 >tr|A0A384LDT9|A0A384LDT9_ARATH mRNA cap-binding protein OS=Arabidopsis thaliana OX=3702 GN=AXX17_At4g21190 PE=3 SV=1 >tr|Q54A13|Q54A13_ARATH mRNA cap-binding protein OS=Arabidopsis thaliana OX=3702 GN=CUM1 PE=2 SV=1	0	0
553_1	tr|A0A7G2F5X3|A0A7G2F5X3_ARATH	2.75045	NA	110507	NTGPVSTQAASER	1	1	1	0.0133	23001	sp|Q941L0|CESA3_ARATH	Cellulose synthase OS=Arabidopsis thaliana OX=3702 GN=AT9943_LOCUS18372 PE=3 SV=1	0	0
420_1	tr|A0A4Y9UNV4|A0A4Y9UNV4_9BRAD	2.75045	NA	98255	VLMQDFTGVPAVVDLAAMR	1	1	1	0.021	31699	tr|A0A2T2QFA9|A0A2T2QFA9_9BRAD;tr|A0A2T2Q4Z4|A0A2T2Q4Z4_9BRAD	Aconitate hydratase OS=Bradyrhizobium sp. MOS001 OX=2133948 GN=acnA PE=3 SV=1	0	0
185_1	sp|Q8L4Y5|ARP7_ARATH	2.75045	NA	39878.9	IISTVSSENHR	1	1	1	0.0303	21098	tr|A0A654FJM8|A0A654FJM8_ARATH	Actin-related protein 7 OS=Arabidopsis thaliana OX=3702 GN=ARP7 PE=1 SV=1 >tr|A0A178VB04|A0A178VB04_ARATH (thale cress) hypothetical protein OS=Arabidopsis thaliana OX=3702 GN=AXX17_At3g55200 PE=3 SV=1	0	0
271_1	sp|O65570|VILI4_ARATH	2.75045	NA	109259	HVVAEEHITR	1	1	1	0.0103	19702	tr|A0A654FUM3|A0A654FUM3_ARATH	Villin-4 OS=Arabidopsis thaliana OX=3702 GN=VLN4 PE=1 SV=1 >tr|A0A178V1L5|A0A178V1L5_ARATH (thale cress) hypothetical protein OS=Arabidopsis thaliana OX=3702 GN=AXX17_At4g34590 PE=4 SV=1	0	0
121_1	tr|A0A384KJY5|A0A384KJY5_ARATH	2.75045	NA	17764	DGDHLILITIAHDMNYEEGEMQLWETVGSPFIPMSEFSDAAVMK	1	1	1	0.2699	34397	tr|A0A1I9LPQ2|A0A1I9LPQ2_ARATH	(thale cress) hypothetical protein OS=Arabidopsis thaliana OX=3702 GN=AXX17_At3g17890 PE=4 SV=1 >tr|Q9LSP5|Q9LSP5_ARATH AT3g17020/K14A17_14 OS=Arabidopsis thaliana OX=3702 GN=At3g17020 PE=1 SV=1	0	0
189_1	tr|A0A1P8BB34|A0A1P8BB34_ARATH	4.83523	NA	48818.4	EAILPSVVYIQK;VTEESNVDEVIESVK	1;1	2	2	0.0637	24009;28908	tr|Q9FG63|Q9FG63_ARATH;tr|A0A178UIV8|A0A178UIV8_ARATH;tr|A0A178UGW1|A0A178UGW1_ARATH	ARM repeat superfamily protein OS=Arabidopsis thaliana OX=3702 GN=At5g36230 PE=1 SV=1	0	0
520_1	tr|A0A5S9W4H5|A0A5S9W4H5_ARATH	2.56386	NA	32321.7	TQLQQADSLLR	1	1	1	0.0381	21890	sp|Q9C7F9|MT127_ARATH	Polysacc_synt_4 domain-containing protein OS=Arabidopsis thaliana OX=3702 GN=AN1_LOCUS2852 PE=4 SV=1	0	0
487_1	tr|A0A654FGJ0|A0A654FGJ0_ARATH	2.75045	NA	51942.7	WILVDFLR	1	1	1	0.0168	15859	sp|Q8GWR1|AAAS_ARATH;tr|A0A178VMQ5|A0A178VMQ5_ARATH	Uncharacterized protein OS=Arabidopsis thaliana OX=3702 GN=AN1_LOCUS16068 PE=4 SV=1	0	0
570_1	tr|A0A178WEF3|A0A178WEF3_ARATH	2.75045	NA	31075.8	INVEVHNIR	1	1	1	0.0332	16876	-	(thale cress) hypothetical protein OS=Arabidopsis thaliana OX=3702 GN=AXX17_At1g03340 PE=4 SV=1 >tr|Q9ZWC4|Q9ZWC4_ARATH At1g04040/F21M11_2 OS=Arabidopsis thaliana OX=3702 GN=At1g04040 PE=1 SV=1	0	0
190_1	tr|A0A654FR40|A0A654FR40_ARATH	2.75045	NA	21089.1	VLEQLSGQTPVFSK	1	1	1	0.0761	27263	sp|P42795|RL111_ARATH;tr|A0A7G2F1N1|A0A7G2F1N1_ARATH;tr|A0A654G886|A0A654G886_ARATH;sp|P42794|RL112_ARATH;tr|A0A654FJ05|A0A654FJ05_ARATH	Uncharacterized protein OS=Arabidopsis thaliana OX=3702 GN=AN1_LOCUS18593 PE=3 SV=1	0	0
508_1	sp|Q9LZK5|DNJ19_ARATH	2.75045	NA	39174.6	FAEINNAYEVLSDEEK	1	1	1	0.0462	30580	-	DnaJ protein ERDJ3B OS=Arabidopsis thaliana OX=3702 GN=ERDJ3B PE=1 SV=1 >tr|A0A178V8F1|A0A178V8F1_ARATH ERDJ3B OS=Arabidopsis thaliana OX=3702 GN=AXX17_At3g56900 PE=4 SV=1	0	0
355_1	sp|Q9LJE5|ECT2_ARATH	2.15391	NA	72430.8	LAAAYQEAQQK	1	1	1	0.0165	20533	tr|Q0WLM0|Q0WLM0_ARATH;tr|F4JDC2|F4JDC2_ARATH;tr|F4JDC5|F4JDC5_ARATH;tr|A0A7S8F228|A0A7S8F228_ARATH;tr|F4JDC3|F4JDC3_ARATH	YTH domain-containing protein ECT2 OS=Arabidopsis thaliana OX=3702 GN=ECT2 PE=1 SV=1 >tr|A0A384L1F9|A0A384L1F9_ARATH ECT2 OS=Arabidopsis thaliana OX=3702 GN=AXX17_At3g13800 PE=1 SV=1	0	0
278_1	sp|Q8VWF1|SH3P2_ARATH	5.5009	NA	40899.6	AMVLGAPLEDAR;VLQILDQLEGEMVSER	1;1	2	2	0.0761	21099;30490	-	SH3 domain-containing protein 2 OS=Arabidopsis thaliana OX=3702 GN=SH3P2 PE=1 SV=1 >tr|A0A178V6Q6|A0A178V6Q6_ARATH (thale cress) hypothetical protein OS=Arabidopsis thaliana OX=3702 GN=AXX17_At4g39660 PE=4 SV=1	0	0
304_1	tr|A0A2T2PUQ5|A0A2T2PUQ5_9BRAD	5.20287	NA	45265.1	NILGGVIFR;TVEAEAAHGTVTR	1;1	2	2	0.0545	13788;23626	tr|A0A2T2QH93|A0A2T2QH93_9BRAD;tr|A0A4Y9UR91|A0A4Y9UR91_9BRAD	Isocitrate dehydrogenase [NADP] OS=Bradyrhizobium sp. MOS003 OX=2133946 GN=C7G42_26230 PE=3 SV=1	0	0
541_1	sp|O49607|SBT16_ARATH	2.75045	NA	80995.5	SATPYDYGSGHLNLGR	1	1	1	0.0209	29190	-	Subtilisin-like protease SBT1.6 OS=Arabidopsis thaliana OX=3702 GN=SBT1.6 PE=2 SV=1 >tr|A0A178V235|A0A178V235_ARATH (thale cress) hypothetical protein OS=Arabidopsis thaliana OX=3702 GN=AXX17_At4g39960 PE=3 SV=1	0	0
389_1	tr|A3CCM1|A3CCM1_ORYSJ	2.41698	NA	19993.2	VDEIFGPINESLFSIK	1	1	1	0.0816	30120	tr|A0A5S9Y566|A0A5S9Y566_ARATH;sp|Q9FK53|NLAL2_ARATH;sp|Q8VZT0|NLAL1_ARATH;tr|A0A178US08|A0A178US08_ARATH;tr|A0A178VLL0|A0A178VLL0_ARATH	H/ACA ribonucleoprotein complex subunit OS=Oryza sativa subsp. japonica OX=39947 GN=Os11g0579800 PE=3 SV=1	0	0
491_1	sp|X5JA13|SECAA_ARATH	4.76694	NA	89638.8	AESQQVSESSGTIGR;IGDHLQSADAQR	1;1	2	2	0.0327	27300;22818	tr|F4K0X7|F4K0X7_ARATH;sp|X5JB51|SECAB_ARATH;tr|A0A654G0N5|A0A654G0N5_ARATH;tr|A0A5S9Y3J9|A0A5S9Y3J9_ARATH;tr|A0A7G2F7S8|A0A7G2F7S8_ARATH	Exocyst complex component SEC10a OS=Arabidopsis thaliana OX=3702 GN=SEC10a PE=1 SV=1	0	0
259_1	tr|A0A178VK55|A0A178VK55_ARATH	2.75045	NA	51119.7	AFLEYYYLNLR	1	1	1	0.0234	26127	tr|A0A7G2ET83|A0A7G2ET83_ARATH;tr|Q93ZE7|Q93ZE7_ARATH;tr|A0A5S9XLV5|A0A5S9XLV5_ARATH;tr|Q9SVD1|Q9SVD1_ARATH;tr|A0A654FF58|A0A654FF58_ARATH	Peptidase A1 domain-containing protein OS=Arabidopsis thaliana OX=3702 GN=At3g52500 PE=3 SV=1	0	0
444_1	tr|A0A853FN14|A0A853FN14_9SPHN	2.75045	NA	93814.2	IDMSEFMEK	1	1	1	0.0105	17903	-	ATP-dependent chaperone ClpB OS=Sphingomonas sp. R-74633 OX=2751188 GN=clpB PE=4 SV=1	0	0
471_1	tr|Q9SUI9|Q9SUI9_ARATH	2.75045	NA	33303.8	GLGLEYTVISVGK	1	1	1	0.043	23485	tr|A0A7G2EV18|A0A7G2EV18_ARATH;sp|Q01908|ATPG1_ARATH	ATP synthase gamma chain, chloroplast (Fragment) OS=Arabidopsis thaliana OX=3702 GN=atpC1 PE=2 SV=1	0	0
353_1	tr|A0A1P8ARY6|A0A1P8ARY6_ARATH	2.75045	NA	205594	AVTWSDVLDTVR	1	1	1	0.0067	24042	tr|A0A1P8AS05|A0A1P8AS05_ARATH;tr|A0A178W886|A0A178W886_ARATH;tr|A0A1P8ARZ0|A0A1P8ARZ0_ARATH;tr|A0A1P8AS07|A0A1P8AS07_ARATH;tr|A0A5S9VXT6|A0A5S9VXT6_ARATH;sp|F4IAT2|THOC2_ARATH;tr|A0A654ENI3|A0A654ENI3_ARATH;tr|A0A7G2DWG2|A0A7G2DWG2_ARATH;tr|F4IAT3|F4IAT3_ARATH	THO complex subunit 2 OS=Arabidopsis thaliana OX=3702 GN=THO2 PE=1 SV=1 >tr|A0A384L8X5|A0A384L8X5_ARATH THO complex subunit 2 OS=Arabidopsis thaliana OX=3702 GN=AXX17_At1g25940 PE=1 SV=1	0	0
379_1	tr|Q8L619|Q8L619_ARATH	2.20332	NA	32157	WFTPLAEVDLCDHATLASAHCLFSNGLVDSDMVEFVTR	1	1	1	0.1293	34282	-	Uncharacterized protein At4g02860 OS=Arabidopsis thaliana OX=3702 GN=At4g02860 PE=2 SV=1	0	0
396_1	tr|A0A7G2ELT5|A0A7G2ELT5_ARATH	2.01648	NA	46258.6	LVLVGEIFR	1	1	1	0.0221	15392	sp|Q9LK31|Y3272_ARATH	(thale cress) hypothetical protein OS=Arabidopsis thaliana OX=3702 GN=AT9943_LOCUS12183 PE=4 SV=1	0	0
477_1	tr|Q9SLB1|Q9SLB1_ARATH	5.08547	NA	84746.8	EGLVIHSVAYVDGSR;LTGILSLGALQPGETR	1;1	2	2	0.0408	28114;28389	tr|Q56W61|Q56W61_ARATH;tr|A0A178VYJ2|A0A178VYJ2_ARATH;tr|A0A7G2EJF8|A0A7G2EJF8_ARATH	Amine oxidase OS=Arabidopsis thaliana OX=3702 GN=At2g42490 PE=3 SV=1	0	0
287_1	sp|Q6XJG8|PSD2B_ARATH	5.16743	NA	97891.8	FLPLGLGLLYLGK;QNLELYVER	1;1	2	2	0.0247	24920;18943	tr|A0A178UV78|A0A178UV78_ARATH;sp|Q9SIV2|PSD2A_ARATH;tr|A0A654FTN7|A0A654FTN7_ARATH	26S proteasome non-ATPase regulatory subunit 2 homolog B OS=Arabidopsis thaliana OX=3702 GN=RPN1B PE=1 SV=1	0	0
302_1	sp|Q8RY25|NU98A_ARATH	2.45242	NA	106243	ADALFIPR	1	1	1	0.0077	11262	tr|A0A7G2DUF5|A0A7G2DUF5_ARATH;tr|A0A178W081|A0A178W081_ARATH;tr|A0A7G2DVR3|A0A7G2DVR3_ARATH	Nuclear pore complex protein NUP98A OS=Arabidopsis thaliana OX=3702 GN=NUP98A PE=1 SV=1 >tr|A0A178W2Q0|A0A178W2Q0_ARATH Peptidase S59 domain-containing protein OS=Arabidopsis thaliana OX=3702 GN=AXX17_At1g10470 PE=4 SV=1	0	0
30_2	tr|Q84W24|Q84W24_ARATH	2.75045	NA	41739.9	AGFAGDDAPR;DAYVGDEAQSK;GYSFTTTAER;IWHHTFYNELR;MTQIMFETFNTPAMYVAIQAVLSLYASGR;VAPEEHPVLLTEAPLNPK	0;0;0;0;1;0	1	1	0.2361	13447;13448;19452;17989;26978;26986;26975;26974;26987;26993;26997;26985;26959;26963;26958;26984;26955;26992;26968;26990;27000;26962;26960;26999;26996;26965;26952;26950;26998;26956;26972;26953;26977;26995;26979;26971;26973;26991;26988;26976;26961;26967;26994;34201;31140;31139	tr|A0A7G2FLI8|A0A7G2FLI8_ARATH;sp|P53497|ACT12_ARATH;tr|A0A178VHX9|A0A178VHX9_ARATH;sp|P53494|ACT4_ARATH;tr|A0A7G2EP66|A0A7G2EP66_ARATH	Putative actin 4 OS=Arabidopsis thaliana OX=3702 GN=At5g59370 PE=2 SV=1	0	0
234_1	sp|Q9SJL9|XTH32_ARATH	2.75045	NA	34460.2	EIIFLVDDIPIR	1	1	1	0.0401	25711	-	Probable xyloglucan endotransglucosylase/hydrolase protein 32 OS=Arabidopsis thaliana OX=3702 GN=XTH32 PE=2 SV=1 >tr|A0A178VWG1|A0A178VWG1_ARATH Xyloglucan endotransglucosylase/hydrolase OS=Arabidopsis thaliana OX=3702 GN=AXX17_At2g33590 PE=3 SV=1	0	0
232_1	tr|A4USC2|A4USC2_BRAJU	5.5009	NA	55035.7	AAELTNLFESR;TTIAIDTILNQK	1;1	2	2	0.0454	21329;23294	sp|P92549|ATPAM_ARATH;tr|F4IMB5|F4IMB5_ARATH;tr|A0A654GFL7|A0A654GFL7_ARATH;tr|Q6YSN4|Q6YSN4_BRANA;tr|A0A178U7B7|A0A178U7B7_ARATH;tr|A4USC0|A4USC0_BRAJU;tr|A0A2P2CLF9|A0A2P2CLF9_ARATH;tr|G1C2Z0|G1C2Z0_ARATH;tr|A0A5S9YHX3|A0A5S9YHX3_ARATH	ATP synthase subunit alpha OS=Brassica juncea OX=3707 GN=atpA PE=2 SV=1	0	0
371_1	tr|A0A178UY41|A0A178UY41_ARATH	8.06476	NA	39281.3	EGGECVTVGEDGR;TSAIVHSIDIHPSR;VFDGNGLVAYR	1;1;1	3	3	0.1053	24075;27262;20305	sp|Q24JJ9|NUP43_ARATH	(thale cress) hypothetical protein OS=Arabidopsis thaliana OX=3702 GN=AXX17_At4g35350 PE=4 SV=1	0	0
419_1	tr|B9DFU4|B9DFU4_ARATH	2.75045	NA	32317.3	LVYTNDQGETVK	1	1	1	0.0408	24125	sp|Q8W493|FNRL2_ARATH;tr|C0Z2A8|C0Z2A8_ARATH	Ferredoxin--NADP(+) reductase (Fragment) OS=Arabidopsis thaliana OX=3702 GN=At1g20020 PE=2 SV=1	0	0
482_1	tr|Q0WVA3|Q0WVA3_ARATH	2.03929	NA	29914.1	EVVDNIQSQVAK	1	1	1	0.0456	23263	sp|Q9SDS7|VATC_ARATH	V-type proton ATPase subunit C (Fragment) OS=Arabidopsis thaliana OX=3702 GN=At1g12840 PE=2 SV=1	0	0
441_1	tr|A0A0P0WIN7|A0A0P0WIN7_ORYSJ	2.75045	NA	94064.9	IITEFFGK	1	1	1	0.0094	12801	-	Os05g0181000 protein OS=Oryza sativa subsp. japonica OX=39947 GN=Os05g0181000 PE=4 SV=1	0	0
439_1	tr|A0A5S9Y2W4|A0A5S9Y2W4_ARATH	2.75045	NA	104089	IPAEHVTATNR	1	1	2	0.012	20225;20224	tr|A0A178U9U2|A0A178U9U2_ARATH;tr|A0A7G2F6T4|A0A7G2F6T4_ARATH;tr|A0A654FZG0|A0A654FZG0_ARATH;tr|Q9FT90|Q9FT90_ARATH	Uncharacterized protein OS=Arabidopsis thaliana OX=3702 GN=C24_LOCUS21566 PE=4 SV=1 >tr|Q8RWV9|Q8RWV9_ARATH Uncharacterized protein At5g08450 OS=Arabidopsis thaliana OX=3702 GN=HDC1 PE=1 SV=1	0	0
129_1	tr|A0A178UED6|A0A178UED6_ARATH	5.12473	NA	21091.3	GVFYGAPAVVTFR;LDAGGILSHSIELEAK	1;1	2	2	0.1487	24494;28648	tr|A0A1P8BF69|A0A1P8BF69_ARATH;tr|A0A654G0U5|A0A654G0U5_ARATH	Translocon-associated protein subunit beta OS=Arabidopsis thaliana OX=3702 GN=AXX17_At5g13480 PE=3 SV=1 >tr|Q94BY3|Q94BY3_ARATH Translocon-associated protein subunit beta OS=Arabidopsis thaliana OX=3702 GN=MUA22.2 PE=1 SV=1	0	0
433_1	sp|Q93ZX1|RFC4_ARATH	2.75045	NA	37484	SGDFDIANK	1	1	1	0.0265	13155	tr|F4HY43|F4HY43_ARATH;tr|F4HY46|F4HY46_ARATH;tr|F4HY45|F4HY45_ARATH	Replication factor C subunit 4 OS=Arabidopsis thaliana OX=3702 GN=RFC4 PE=1 SV=1 >tr|A0A178WH05|A0A178WH05_ARATH (thale cress) hypothetical protein OS=Arabidopsis thaliana OX=3702 GN=AXX17_At1g22770 PE=3 SV=1	0	0
449_1	tr|A0A654FNI0|A0A654FNI0_ARATH	2.75045	NA	23063.2	VTSNALALVNR	1	1	1	0.0534	18769	tr|Q8LC60|Q8LC60_ARATH;tr|A0A178V019|A0A178V019_ARATH;tr|A0A5S9XRK6|A0A5S9XRK6_ARATH	(thale cress) hypothetical protein OS=Arabidopsis thaliana OX=3702 GN=AN1_LOCUS17839 PE=4 SV=1 >tr|Q9STH2|Q9STH2_ARATH Pectin methylesterase inhibitor 1 OS=Arabidopsis thaliana OX=3702 GN=T4C9.230 PE=1 SV=1	0	0
390_1	tr|A0A5S9YCL3|A0A5S9YCL3_ARATH	2.41698	NA	82918.5	SEISLLESK	1	1	1	0.0123	14280	tr|A0A178UND6|A0A178UND6_ARATH;sp|Q9LTY1|MAD1_ARATH	Uncharacterized protein OS=Arabidopsis thaliana OX=3702 GN=C24_LOCUS25063 PE=3 SV=1	0	0
435_1	tr|B7F7U0|B7F7U0_ORYSJ	2.75045	NA	123749	VGQIIAQLLSER	1	1	1	0.0104	23200	sp|Q9ZTZ7|KEA1_ARATH;tr|A0A5S9S441|A0A5S9S441_ARATH;tr|A0A178W449|A0A178W449_ARATH	OSJNBa0032F06.20 protein OS=Oryza sativa subsp. japonica OX=39947 GN=Os04g0682800 PE=4 SV=1	0	0
319_1	tr|A0A5S9WT99|A0A5S9WT99_ARATH	7.91788	NA	39562.3	DSVVLSGGPDYAVPLGR;QGLFTSDQDLFVDK;QQAFVVINNLR	1;1;1	3	4	0.1173	29127;28244;22609;22189	tr|A0A7G2E876|A0A7G2E876_ARATH;sp|Q96520|PER12_ARATH	Peroxidase OS=Arabidopsis thaliana OX=3702 GN=C24_LOCUS6085 PE=3 SV=1	0	0
469_1	tr|A0A5S6RB70|A0A5S6RB70_ORYSJ	2.37428	NA	164823	AVLLLLR	1	1	1	0.0047	7847	-	Os10g0317000 protein OS=Oryza sativa subsp. japonica OX=39947 GN=OSJNBb0036B06.3 PE=4 SV=1	0	0
244_1	sp|Q9LV33|BGL44_ARATH	2.75045	NA	58945.9	GPSIWDAFVK	1	1	1	0.0195	17625	tr|A0A654F9C0|A0A654F9C0_ARATH;tr|A0A1I9LMY0|A0A1I9LMY0_ARATH;tr|A0A7G2EJ65|A0A7G2EJ65_ARATH;tr|A0A5S9XDF8|A0A5S9XDF8_ARATH;tr|A0A7G2EMF9|A0A7G2EMF9_ARATH;tr|A0A1I9LMX9|A0A1I9LMX9_ARATH;tr|A0A178V6F0|A0A178V6F0_ARATH;tr|A0A5S9XD78|A0A5S9XD78_ARATH;tr|A0A654FHE8|A0A654FHE8_ARATH;tr|A0A1I9LMX6|A0A1I9LMX6_ARATH;sp|Q9LV34|BGL43_ARATH	Beta-glucosidase 44 OS=Arabidopsis thaliana OX=3702 GN=BGLU44 PE=2 SV=1	0	0
317_1	tr|A0A654E6T3|A0A654E6T3_ARATH	2.75045	NA	59033.3	INVEELWESAK	1	1	1	0.0212	23005	sp|Q8W486|OFUT1_ARATH;tr|A0A5S9SLR7|A0A5S9SLR7_ARATH	O-fucosyltransferase family protein OS=Arabidopsis thaliana OX=3702 GN=AN1_LOCUS536 PE=3 SV=1	0	0
483_1	tr|A0A178WGN9|A0A178WGN9_ARATH	2.75045	NA	76768.2	ITPSLAYLEQIR	1	1	1	0.0179	24917	sp|Q9C6I8|NOG1_ARATH	Nucleolar GTP-binding protein 1 OS=Arabidopsis thaliana OX=3702 GN=AXX17_At1g45100 PE=3 SV=1	0	0
4_1	sp|Q8RWY3|ISW2_ARATH	5.12473	NA	122481	FVFLLSTR;LALDALVIQQGR	1;1	2	2	0.0189	13614;22497	tr|A0A178VGV3|A0A178VGV3_ARATH;tr|A0A7G2FBS6|A0A7G2FBS6_ARATH;tr|F4JAV9|F4JAV9_ARATH;tr|A0A654G2D1|A0A654G2D1_ARATH;tr|A0A5S9Y5A8|A0A5S9Y5A8_ARATH;tr|A0A654F4L8|A0A654F4L8_ARATH;sp|F4JY24|CHR17_ARATH;tr|Q0DKP5|Q0DKP5_ORYSJ	ISWI chromatin-remodeling complex ATPase CHR11 OS=Arabidopsis thaliana OX=3702 GN=CHR11 PE=1 SV=4 >tr|A0A178VF59|A0A178VF59_ARATH (thale cress) hypothetical protein OS=Arabidopsis thaliana OX=3702 GN=AXX17_At3g06130 PE=3 SV=1	0	0
465_1	tr|A0A7G2FJ03|A0A7G2FJ03_ARATH	2.75045	NA	61150.5	LLNEQILNLSK	1	1	1	0.0206	22198	tr|F4KF39|F4KF39_ARATH;sp|Q9FIB6|PS12A_ARATH;tr|B3H6B0|B3H6B0_ARATH;tr|A0A1P8BHB1|A0A1P8BHB1_ARATH;tr|A0A654GE34|A0A654GE34_ARATH;tr|F4KFD7|F4KFD7_ARATH;tr|A0A178UGS0|A0A178UGS0_ARATH;tr|A0A654FZY5|A0A654FZY5_ARATH;sp|Q8VWK0|PS12B_ARATH	(thale cress) hypothetical protein OS=Arabidopsis thaliana OX=3702 GN=AT9943_LOCUS23072 PE=3 SV=1	0	0
452_1	tr|A0A0P0VC01|A0A0P0VC01_ORYSJ	2.75045	NA	28327.9	SSWNSPYYDTSSYGAGSGGGGGGGR	1	1	2	0.089	33123;33122	-	Os01g0915900 protein OS=Oryza sativa subsp. japonica OX=39947 GN=Os01g0915900 PE=4 SV=1	0	0
476_1	tr|A0A654G2G0|A0A654G2G0_ARATH	2.75045	NA	57679.6	TVASIILGGGAGTR	1	1	1	0.0268	21898	sp|P55229|GLGL1_ARATH;tr|A0A178UL90|A0A178UL90_ARATH;tr|A0A7G2FAR9|A0A7G2FAR9_ARATH	Glucose-1-phosphate adenylyltransferase OS=Arabidopsis thaliana OX=3702 GN=AN1_LOCUS22714 PE=3 SV=1	0	0
414_1	tr|A0A5S9YBQ5|A0A5S9YBQ5_ARATH	2.75045	NA	20020.9	TFIEAFTEIMER	1	1	1	0.0698	26537	tr|A0A7G2FFD5|A0A7G2FFD5_ARATH;tr|A0A178U7K5|A0A178U7K5_ARATH;sp|Q9FIX1|AIGLB_ARATH	GGACT domain-containing protein OS=Arabidopsis thaliana OX=3702 GN=C24_LOCUS23962 PE=3 SV=1	0	0
267_1	tr|A0A853FF93|A0A853FF93_9SPHN	2.01648	NA	102413	WSDGLHQAVEAK	1	1	1	0.0131	23601	tr|F4JG57|F4JG57_ARATH;tr|A0A654FL37|A0A654FL37_ARATH;tr|A0A5S9XNZ7|A0A5S9XNZ7_ARATH;tr|A0A1P8B485|A0A1P8B485_ARATH;tr|A0A7G2EWN1|A0A7G2EWN1_ARATH;sp|Q9SYI0|SECA1_ARATH	Preprotein translocase subunit SecA OS=Sphingomonas sp. R-74633 OX=2751188 GN=secA PE=4 SV=1	0	0
356_1	tr|A0A1I9LLZ3|A0A1I9LLZ3_ARATH	2.01648	NA	76278.7	SQNNASPYVAFNQDK	1	1	1	0.0223	28943	tr|A0A7G2EMY8|A0A7G2EMY8_ARATH;sp|Q9M2N5|DSLE_ARATH	BED zinc finger and hAT dimerization domain-containing protein DAYSLEEPER OS=Arabidopsis thaliana OX=3702 GN=DAYSLEEPER PE=1 SV=1	0	0
328_1	sp|Q8LD03|RS73_ARATH	7.5402	NA	22046.8	AVVIYVPFR;KAVVIYVPFR;TLTSVHEAMLEDVAFPAEIVGK	1;1;1	3	3	0.1684	15940;19738;33064	-	40S ribosomal protein S7-3 OS=Arabidopsis thaliana OX=3702 GN=RPS7C PE=1 SV=2 >tr|A0A178UHM5|A0A178UHM5_ARATH 40S ribosomal protein S7 OS=Arabidopsis thaliana OX=3702 GN=AXX17_At5g15700 PE=3 SV=1	0	0
249_1	tr|Q9LFK8|Q9LFK8_ARATH	2.75045	NA	65552.2	LLNLYLEK;SALNALLFR;TTSAGFDPEALER	0;0;1	1	1	0.0501	14287;14257;24708	tr|A0A178UFS6|A0A178UFS6_ARATH;tr|A0A7G2F8C9|A0A7G2F8C9_ARATH	Uncharacterized protein F2K13_80 OS=Arabidopsis thaliana OX=3702 GN=F2K13_80 PE=4 SV=1	0	0
342_1	sp|F4IW10|EFGM2_ARATH	2.75045	NA	83059.5	VNIIDTPGHVDFTIEVER	1	1	1	0.0239	31823	tr|A0A654EHJ7|A0A654EHJ7_ARATH;sp|Q9C641|EFGM1_ARATH;tr|A5YXK5|A5YXK5_ARATH	Elongation factor G-2, mitochondrial OS=Arabidopsis thaliana OX=3702 GN=MEFG2 PE=1 SV=1 >tr|A0A178VYH6|A0A178VYH6_ARATH Elongation factor G, mitochondrial OS=Arabidopsis thaliana OX=3702 GN=AXX17_At2g42610 PE=3 SV=1	0	0
204_1	sp|Q8L5Z1|GDL17_ARATH	2.75045	NA	41671	TYVDALAQILGFR	1	1	1	0.0351	26170	tr|A0A5S9WIK3|A0A5S9WIK3_ARATH;tr|A0A178WFV4|A0A178WFV4_ARATH;tr|A0A7G2DZ50|A0A7G2DZ50_ARATH	GDSL esterase/lipase At1g33811 OS=Arabidopsis thaliana OX=3702 GN=At1g33811 PE=2 SV=1	0	0
350_1	tr|A0A654FXT6|A0A654FXT6_ARATH	2.75045	NA	50402	SNEEAAAILIQTIFR	1	1	1	0.0325	28880	sp|Q93ZH7|IQD2_ARATH	Uncharacterized protein OS=Arabidopsis thaliana OX=3702 GN=AN1_LOCUS21096 PE=4 SV=1	0	0
167_1	tr|A0A178UMN9|A0A178UMN9_ARATH	2.75045	NA	14802.7	SPASDTYVIFGEAK	1	1	1	0.1007	26502	tr|A0A7G2ELV2|A0A7G2ELV2_ARATH;sp|Q6ICZ8|NACA3_ARATH;sp|Q9LHG9|NACA1_ARATH	(thale cress) hypothetical protein OS=Arabidopsis thaliana OX=3702 GN=AXX17_At5g13280 PE=4 SV=1	0	0
241_1	tr|A0A178V834|A0A178V834_ARATH	2.75045	NA	33586.8	VVILTFR	1	1	1	0.0236	9487	tr|A0A5S9XIW9|A0A5S9XIW9_ARATH;tr|A0A7G2EMV2|A0A7G2EMV2_ARATH;sp|Q9LX65|VATH_ARATH;tr|A0A654FC79|A0A654FC79_ARATH;tr|B9DHN8|B9DHN8_ARATH;tr|Q94C38|Q94C38_ARATH	Uncharacterized protein OS=Arabidopsis thaliana OX=3702 GN=AXX17_At3g33850 PE=4 SV=1	0	0
263_1	sp|O22788|PXG3_ARATH	2.75045	NA	26583.3	YVPVNLENIFSK	1	1	1	0.0508	25322	-	Probable peroxygenase 3 OS=Arabidopsis thaliana OX=3702 GN=PXG3 PE=1 SV=1 >tr|A0A178VZI0|A0A178VZI0_ARATH (thale cress) hypothetical protein OS=Arabidopsis thaliana OX=3702 GN=AXX17_At2g29830 PE=3 SV=1	0	0
17_1	sp|Q93W22|RL103_ARATH	2.75045	NA	24913.2	VAIGQVLLSVR	1	1	1	0.0498	18671	tr|C0Z3F6|C0Z3F6_ARATH;sp|Q08770|RL102_ARATH;tr|A0A1P8AUU3|A0A1P8AUU3_ARATH;sp|Q93VT9|RL101_ARATH;tr|A0A7G2E352|A0A7G2E352_ARATH;tr|Q9XHG5|Q9XHG5_ARATH	60S ribosomal protein L10-3 OS=Arabidopsis thaliana OX=3702 GN=RPL10C PE=2 SV=1 >tr|A0A178W7N6|A0A178W7N6_ARATH SAG24 OS=Arabidopsis thaliana OX=3702 GN=AXX17_At1g60330 PE=3 SV=1	0	0
430_1	sp|P56767|PSAB_ARATH	2.75045	NA	82422.9	FSQGLAQDPTTR	1	1	1	0.0163	23074	-	Photosystem I P700 chlorophyll a apoprotein A2 OS=Arabidopsis thaliana OX=3702 GN=psaB PE=3 SV=1 >tr|A0A1B1W4U2|A0A1B1W4U2_ARATH Photosystem I P700 chlorophyll a apoprotein A2 OS=Arabidopsis thaliana OX=3702 GN=psaB PE=3 SV=1	0	0
432_1	tr|A0A5S9Y9G4|A0A5S9Y9G4_ARATH	2.01648	NA	108820	LPQIISAACFVSPR	1	1	1	0.0148	27633	-	Uncharacterized protein OS=Arabidopsis thaliana OX=3702 GN=C24_LOCUS23780 PE=4 SV=1	0	0
340_1	tr|Q84TE3|Q84TE3_ARATH	5.5009	NA	36469.8	EADIENQMYLDR;NFEQMEEER	1;1	2	2	0.0665	26672;20295	tr|A0A178VUW7|A0A178VUW7_ARATH;tr|A0A654ERL1|A0A654ERL1_ARATH;tr|Q0WU28|Q0WU28_ARATH	At2g03510 OS=Arabidopsis thaliana OX=3702 GN=At2g03510 PE=2 SV=1	0	0
71_1	tr|A0A178WEC5|A0A178WEC5_ARATH	7.95332	NA	64480	DHESTLEEVNR;ESAIVDLEETVESLR;LEVAGETESDLNQK	1;1;1	3	3	0.0721	23223;29012;27254	tr|A0A654EWK5|A0A654EWK5_ARATH;tr|A0A7G2E326|A0A7G2E326_ARATH;tr|A0A5S9WRX0|A0A5S9WRX0_ARATH	NAB domain-containing protein OS=Arabidopsis thaliana OX=3702 GN=AXX17_At1g57830 PE=4 SV=1	0	0
310_1	sp|P56762|RPOA_ARATH	2.33501	NA	38113	FILSPLMK	1	1	1	0.0243	12631	tr|A0A514YJC9|A0A514YJC9_ARATH	DNA-directed RNA polymerase subunit alpha OS=Arabidopsis thaliana OX=3702 GN=rpoA PE=3 SV=1 >tr|A0A1B1W4Y1|A0A1B1W4Y1_ARATH DNA-directed RNA polymerase subunit alpha OS=Arabidopsis thaliana OX=3702 GN=rpoA PE=3 SV=1	0	0
53_1	tr|A0A5S9X5D0|A0A5S9X5D0_ARATH	2.33501	NA	50404.4	SPLFGPNLLGITTGTK	1	1	1	0.0349	28283	sp|O80948|JAL23_ARATH;tr|Q8LBD2|Q8LBD2_ARATH;tr|A0A5S9X5C7|A0A5S9X5C7_ARATH;sp|O80950|JAL22_ARATH;tr|A0A1P8AXC4|A0A1P8AXC4_ARATH;tr|A0A7G2EFH4|A0A7G2EFH4_ARATH;tr|A0A178VST0|A0A178VST0_ARATH;tr|A0A178VSZ1|A0A178VSZ1_ARATH;tr|A0A7G2EF09|A0A7G2EF09_ARATH	Uncharacterized protein OS=Arabidopsis thaliana OX=3702 GN=C24_LOCUS10237 PE=3 SV=1	0	0
221_1	tr|A0A178WGJ5|A0A178WGJ5_ARATH	2.75045	NA	67369	EHEILAQER	1	1	1	0.0151	17761	sp|Q9C6K3|DF1_ARATH;tr|A0A5S9WUZ9|A0A5S9WUZ9_ARATH	Uncharacterized protein OS=Arabidopsis thaliana OX=3702 GN=AXX17_At1g71380 PE=4 SV=1	0	0
32_1	tr|A0A178WFJ2|A0A178WFJ2_ARATH	2.75045	NA	168887	VTSVAASPGFIFLGR	1	1	1	0.01	27083	tr|A0A5S9WL89|A0A5S9WL89_ARATH;sp|Q9C811|NU160_ARATH;tr|A0A178WFA0|A0A178WFA0_ARATH;tr|A0A654EGL9|A0A654EGL9_ARATH;tr|A0A178WF46|A0A178WF46_ARATH;tr|A0A7G2DZT6|A0A7G2DZT6_ARATH;tr|A0A7G2E182|A0A7G2E182_ARATH	SAR1 OS=Arabidopsis thaliana OX=3702 GN=AXX17_At1g34080 PE=4 SV=1	0	0
368_1	tr|A0A654FY85|A0A654FY85_ARATH	2.01648	NA	71914.7	YLISSWGIEK	1	1	1	0.0156	19822	sp|Q9LZ66|SIR_ARATH	Assimilatory sulfite reductase (ferredoxin) OS=Arabidopsis thaliana OX=3702 GN=AN1_LOCUS21263 PE=3 SV=1	0	0
312_1	tr|A0A7G2EZH1|A0A7G2EZH1_ARATH	4.76694	NA	28698	TGALLLDGNTLNYFGK;YQAFELIHAR	1;1	2	3	0.0977	29088;21243;21242	tr|A0A5S9XRN5|A0A5S9XRN5_ARATH;sp|Q9XF89|CB5_ARATH	Chlorophyll a-b binding protein, chloroplastic OS=Arabidopsis thaliana OX=3702 GN=AT9943_LOCUS15190 PE=3 SV=1	0	0
200_1	sp|Q8GXL7|GAT24_ARATH	2.75045	NA	32862	VQAVLLLLGGR	1	1	1	0.037	18185	tr|A0A7G2EMD1|A0A7G2EMD1_ARATH;tr|A0A178VAT4|A0A178VAT4_ARATH;tr|A0A178WGN1|A0A178WGN1_ARATH;tr|A0A5S9WP04|A0A5S9WP04_ARATH;sp|Q8H1G0|GAT28_ARATH;tr|A0A178V9K5|A0A178V9K5_ARATH;tr|A0A5S9XE59|A0A5S9XE59_ARATH;tr|A0A7G2EQT2|A0A7G2EQT2_ARATH;tr|A0A178V8H7|A0A178V8H7_ARATH;tr|B3H4L8|B3H4L8_ARATH	GATA transcription factor 24 OS=Arabidopsis thaliana OX=3702 GN=GATA24 PE=1 SV=2	0	0
532_1	tr|A0A2T2PQW4|A0A2T2PQW4_9BRAD	2.03929	NA	30764.1	GLVINLTTGPGGR	1	1	1	0.0447	21426	-	NADPH:quinone reductase OS=Bradyrhizobium sp. MOS003 OX=2133946 GN=C7G42_34155 PE=4 SV=1	0	0
580_1	tr|Q9SY85|Q9SY85_ARATH	2.03929	NA	57923.3	LVLVLSK	1	1	1	0.0137	7174	-	F14N23.31 OS=Arabidopsis thaliana OX=3702 PE=4 SV=1	0	0
357_1	sp|Q9MAU6|PDI22_ARATH	2.75045	NA	48372.5	LAPEWK;VQGFPTILVFGSDK	0;1	1	1	0.0447	6450;26845	tr|A0A5S9SNK9|A0A5S9SNK9_ARATH;tr|A0A7G2DRX9|A0A7G2DRX9_ARATH;tr|A0A178W5Z5|A0A178W5Z5_ARATH	Protein disulfide-isomerase like 2-2 OS=Arabidopsis thaliana OX=3702 GN=PDIL2-2 PE=2 SV=2	0	0
261_1	tr|A0A1P8AT68|A0A1P8AT68_ARATH	2.75045	NA	60139.7	LLQQEAEENSK	1	1	1	0.0203	22307	tr|A0A5S9SCG8|A0A5S9SCG8_ARATH;tr|F4JHW4|F4JHW4_ARATH;tr|A0A1P8AT82|A0A1P8AT82_ARATH;tr|A0A5S9XPC6|A0A5S9XPC6_ARATH;tr|A0A384L3Y1|A0A384L3Y1_ARATH;tr|A0A7G2EWZ8|A0A7G2EWZ8_ARATH;tr|A0A7G2EVM7|A0A7G2EVM7_ARATH;tr|Q9SY13|Q9SY13_ARATH;tr|A0A7G2DPL7|A0A7G2DPL7_ARATH;tr|A0A178V1K7|A0A178V1K7_ARATH	ELKS/Rab6-interacting/CAST family protein OS=Arabidopsis thaliana OX=3702 GN=At1g03290 PE=1 SV=1	0	0
538_1	tr|A0A178W3U5|A0A178W3U5_ARATH	2.75045	NA	47317.1	LIGDLVFVFTR	1	1	1	0.0256	22074	tr|A0A5S9WPU0|A0A5S9WPU0_ARATH;tr|A0A7G2E3L9|A0A7G2E3L9_ARATH	Peptidase A1 domain-containing protein OS=Arabidopsis thaliana OX=3702 GN=AXX17_At1g59870 PE=3 SV=1 >tr|Q8L8L6|Q8L8L6_ARATH Peptidase A1 domain-containing protein OS=Arabidopsis thaliana OX=3702 PE=2 SV=1	0	0
75_1	sp|Q94K75|RHON1_ARATH	2.75045	NA	44502.6	FSSQGEVQGDTVDK	1	1	1	0.0349	26673	tr|A0A654E7F0|A0A654E7F0_ARATH;tr|A0A1P8AM09|A0A1P8AM09_ARATH;tr|A0A1P8AM12|A0A1P8AM12_ARATH;tr|A0A7G2DQU3|A0A7G2DQU3_ARATH;tr|A0A178WBK4|A0A178WBK4_ARATH	Rho-N domain-containing protein 1, chloroplastic OS=Arabidopsis thaliana OX=3702 GN=RHON1 PE=1 SV=1	0	0
131_1	sp|Q9ZV36|UXS6_ARATH	2.75045	NA	38596.9	IFNTYGPR	1	1	1	0.0233	13186	tr|A0A654FFG3|A0A654FFG3_ARATH;tr|A0A5S9XNX2|A0A5S9XNX2_ARATH;tr|A0A654F802|A0A654F802_ARATH;tr|A0A7G2EBV3|A0A7G2EBV3_ARATH;tr|F4JAG3|F4JAG3_ARATH;tr|A0A1P8BFI1|A0A1P8BFI1_ARATH;tr|A3AGL5|A3AGL5_ORYSJ;tr|B3H4I6|B3H4I6_ARATH;tr|A0A1P8B345|A0A1P8B345_ARATH;sp|Q8VZC0|UXS1_ARATH;tr|A0A2T2PVU5|A0A2T2PVU5_9BRAD;tr|A0A7G2EYP2|A0A7G2EYP2_ARATH;tr|F4KHU8|F4KHU8_ARATH;sp|Q9LZI2|UXS2_ARATH;tr|Q0JN88|Q0JN88_…	UDP-glucuronic acid decarboxylase 6 OS=Arabidopsis thaliana OX=3702 GN=UXS6 PE=2 SV=1 >tr|A0A178VW86|A0A178VW86_ARATH UDP-glucuronate decarboxylase OS=Arabidopsis thaliana OX=3702 GN=AXX17_At2g24870 PE=3 SV=1	0	0
57_1	tr|A0A654FI09|A0A654FI09_ARATH	2.02407	NA	55306.1	SLNNFFTIR	1	1	1	0.0184	17422	tr|A0A1I9LQR9|A0A1I9LQR9_ARATH;sp|Q9LYL3|SYCC1_ARATH;tr|A0A178VKG9|A0A178VKG9_ARATH;tr|A0A7G2EUI4|A0A7G2EUI4_ARATH	Cysteinyl-tRNA synthetase OS=Arabidopsis thaliana OX=3702 GN=AN1_LOCUS16008 PE=3 SV=1	0	0
495_1	sp|P24806|XTH24_ARATH	2.75045	NA	30736.1	IILTVDDTPIR	1	1	1	0.0409	21460	-	Xyloglucan endotransglucosylase/hydrolase protein 24 OS=Arabidopsis thaliana OX=3702 GN=XTH24 PE=1 SV=2 >tr|A0A384LKB4|A0A384LKB4_ARATH Xyloglucan endotransglucosylase/hydrolase OS=Arabidopsis thaliana OX=3702 GN=AXX17_At4g34700 PE=3 SV=1 >tr|Q0WLB0|Q0WLB0_ARATH Xyloglucan endotransglucosylase/hydrolase OS=Arabidopsis thaliana OX=3702 GN=At4g30270 PE=2 SV=1	0	0
512_1	sp|P83755|PSBA_ARATH	5.5009	NA	38911.4	ETTENESANEGYR;VINTWADIINR	1;1	2	2	0.068	26716;22914	-	Photosystem II protein D1 OS=Arabidopsis thaliana OX=3702 GN=psbA PE=1 SV=2 >tr|A0A1B1W4S7|A0A1B1W4S7_ARATH Photosystem II protein D1 OS=Arabidopsis thaliana OX=3702 GN=psbA PE=3 SV=1 >tr|A0A7G2FL73|A0A7G2FL73_ARATH Photosystem II protein D1 OS=Arabidopsis thaliana OX=3702 GN=psbA PE=3 SV=1	0	0
516_1	sp|Q9C5Z2|EIF3H_ARATH	5.5009	NA	38348	LSDSFMELYR;QQAQQQAWLQK	1;1	2	2	0.0623	21598;23925	tr|A0A7G2DVV7|A0A7G2DVV7_ARATH	Eukaryotic translation initiation factor 3 subunit H OS=Arabidopsis thaliana OX=3702 GN=TIF3H1 PE=1 SV=2 >tr|A0A178WN13|A0A178WN13_ARATH Eukaryotic translation initiation factor 3 subunit H OS=Arabidopsis thaliana OX=3702 GN=AXX17_At1g11040 PE=3 SV=1	0	0
