# Supplementary material for: Lipid droplets in Arabidopsis thaliana leaves contain myosin-binding proteins and enzymes associated with furan-containing fatty acid biosynthesis
Source: Front Plant Sci. 2024 Mar 1;15:1331479. doi: 10.3389/fpls.2024.1331479 (PMC10940516; doi:10.3389/fpls.2024.1331479)
Supplement: Supplementary file 4 [file Table_4.xlsx]

## Sheet: S1
Table S4. Primers used for cloning.
MYOB1	FWD	5’-GCAGGCTCCGCGGCCATGGGTTCACGGAGTTTCACT-3’
	REV	5’-AGCTGGGTCGGCGCGACACTCAGTCTGATCTTGTCT-3’
MYOB2	FWD	5’-GCAGGCTCCGCGGCCATGGCGGCTAACAAATTCGCG-3’
	REV	5’-AGCTGGGTCGGCGCGTAAACTCATGTCTCCGTTTTC-3’
MYOB3	FWD	5’-GCAGGCTCCGCGGCCATGGCGGCCAACAATTTTGCG-3’
	REV	5’-AGCTGGGTCGGCGCGCTCTTCCTGTGTCGTCTGGTT-3’
MYOB4	FWD	5’-GCAGGCTCCGCGGCCATGGATTCAAATCTTATATTT-3’
	REV	5’-AGCTGGGTCGGCGCGATTTTCCGCTGATGGAGAACC-3’
MYOB5	FWD	5’-GCAGGCTCCGCGGCCATGTCTAACCGTTCCTTCAAG-3’
	REV	5’-AGCTGGGTCGGCGCGTGATTCTGTTGGCATTTCAAT-3’
MYOB6	FWD	5’-GCAGGCTCCGCGGCCATGTATATACAATTGCTCTGT-3’
	REV	5’-AGCTGGGTCGGCGCGCAAGTTCATGGATTCAGAAGG-3’
MYOB7	FWD	5’-GCAGGCTCCGCGGCCATGGATTTGGCAATTGTATCT-3’
	REV	5’-AGCTGGGTCGGCGCGCACTTGTGTGCTTGAGAGACA-3’
MYOB8	FWD	5’-GCAGGCTCCGCGGCCATGGAATCTCCGATCAAATGT-3’
	REV	5’-AGCTGGGTCGGCGCGCACTTGCGTGCTCCTAAGACA-3’
MYOB9	FWD	5’-GCAGGCTCCGCGGCCATGGATTCAGAATTGAGTTTT-3’
	REV	5’-AGCTGGGTCGGCGCGGACATGTGAACTCGTTAAACA-3’
MYOB10	FWD	5’-GCAGGCTCCGCGGCCATGGTTGAACGAAGCCGGAGC-3’
	REV	5’-AGCTGGGTCGGCGCGTAGCCAGAAGTAAAGCATTGC-3’
MYOB12	FWD	5’-GCAGGCTCCGCGGCCATGGTGGAGAGAACGATGAGT-3’
	REV	5’-AGCTGGGTCGGCGCGAAGCCAGAAGTGAATCATTGC-3’
MYOB13	FWD	5’-GCAGGCTCCGCGGCCATGCGTTGCCAGGAGGTAAAA-3’
	REV	5’-AGCTGGGTCGGCGCGAGCACTATGCAGGTCCAGTGG-3’
MYOB14	FWD	5’-GCAGGCTCCGCGGCCATGGACTACCAAGAAAGTTAT-3’
	REV	5’-AGCTGGGTCGGCGCGTGGGAGATGTGTTGAAGATGA-3’
MYOB15	FWD	5’-GCAGGCTCCGCGGCCATGACCGTTCAGGGCATGAAA-3’
	REV	5’-AGCTGGGTCGGCGCGAGAAGAGTGAAGATCCATGGA-3’
MYOB16	FWD	5’-GCAGGCTCCGCGGCCATGGATGTATACTTCTTTGTA-3’
	REV	5’-AGCTGGGTCGGCGCGCATTTGAATCTTGTCTTCGTC-3’
AT1G30130	FWD	5’-GCAGGCTCCGCGGCCATGGAATTGCTCTTTCTCCTC-3’
	REV	5’-AGCTGGGTCGGCGCGTGACCAAGGCCAGTTCGCATC-3’
AT4G33110	FWD	5’-GCAGGCTCCGCGGCCATGGAGAAGATTATTGACGTA-3’
	REV	5’-AGCTGGGTCGGCGCGTTTCTTCTTGAAGAGGAAGTG-3’
AT3G23510	FWD	5’-GCAGGCTCCGCGGCCATGAAAGTGGCAGTTATAGGA-3’
	REV	5’-AGCTGGGTCGGCGCGAGAGACACAATAAGCAGAAGG-3’
AT1G05320	FWD	5’-GCAGGCTCCGCGGCCATGGAAGAAGCAACAAAAGTG-3’
	REV	5’-AGCTGGGTCGGCGCGATAATTTTTCCCAACAATGAT-3’
AT1G06460	FWD	5’-GCAGGCTCCGCGGCCATGGAGCATGAATCTATCACC-3’
	REV	5’-AGCTGGGTCGGCGCGAAGCTTTGGAATTACTATTCT-3’
AT1G11890	FWD	5’-GCAGGCTCCGCGGCCATGGTGAAAATGACATTGATA-3’
	REV	5’-AGCTGGGTCGGCGCGTTACCATAGCTTGTTCTTGAC-3’
AT1G18720	FWD	5’-GCAGGCTCCGCGGCCATGAGTCGCATAATGGGATTG-3’
	REV	5’-AGCTGGGTCGGCGCGTGTGATCTTATTCTTCTTCTG-3’
AT1G56340	FWD	5’-GCAGGCTCCGCGGCCATGGCGAAACTAAACCCTAAA-3’
	REV	5’-AGCTGGGTCGGCGCGGAGCTCGTCATGGGCGGCATC-3’
AT1G58270	FWD	5’-GCAGGCTCCGCGGCCATGTATTCAGAGGAAAAGAAA-3’
	REV	5’-AGCTGGGTCGGCGCGAGTACTATCTCCCGTTAAAAC-3’
AT1G62390	FWD	5’-GCAGGCTCCGCGGCCATGGGGAAATCTGGAGGAAGG-3’
	REV	5’-AGCTGGGTCGGCGCGAGGCGCAGGTACCTTTTTCTC-3’
AT1G70770	FWD	5’-GCAGGCTCCGCGGCCATGGATCCGATCGAATCTGTC-3’
	REV	5’-AGCTGGGTCGGCGCGCTTCTTCAAAGCTGTGGAGAT-3’
AT3G09740	FWD	5’-GCAGGCTCCGCGGCCATGACTGTGATCGATATTCTG-3’
	REV	5’-AGCTGGGTCGGCGCGTTACTTCAGTACATTGTATAA-3’
AT3G18430	FWD	5’-GCAGGCTCCGCGGCCATGGGGAATACTTCATCGATG-3’
	REV	5’-AGCTGGGTCGGCGCGTAGGTGTCCTTAAAGTTGCAG-3’
AT3G19820	FWD	5’-GCAGGCTCCGCGGCCATGTCGGATCTTCAGACACCGC-3’
	REV	5’-AGCTGGGTCGGCGCGATCTGCCTCGGCATAAGCAGT-3’
AT3G20370	FWD	5’-GCAGGCTCCGCGGCCATGGCGAGCCACTACAGAAAC-3’
	REV	5’-AGCTGGGTCGGCGCGACTCGGGAAGTACTTGGTTGA-3’
AT3G28830	FWD	5’-GCAGGCTCCGCGGCCATGGCAAGAATTTCACTAGGG-3’
	REV	5’-AGCTGGGTCGGCGCGATTAGTCTTGACCATTGCTGC-3’
AT3G57020	FWD	5’-GCAGGCTCCGCGGCCATGCCCATTAATCAGAAAATT-3’
	REV	5’-AGCTGGGTCGGCGCGTTTGCGATCAAGAACCCAAAC-3’
AT3G60600	FWD	5’-GCAGGCTCCGCGGCCATGAGTAACATCGATCTGATT-3’
	REV	5’-AGCTGGGTCGGCGCGTTATGTCCTCTTCATAATGTA-3’
AT3G61050	FWD	5’-GCAGGCTCCGCGGCCATGGGTTTGATTTCTGGGATT-3’
	REV	5’-AGCTGGGTCGGCGCGCTGCTGTTTTGCACCATCGTT-3’
AT4G00170	FWD	5’-GCAGGCTCCGCGGCCATGACGACCGGAGATCTCGTT-3’
	REV	5’-AGCTGGGTCGGCGCGTTATATCCGGTTCAATAAGTA-3’
AT4G17170	FWD	5’-GCAGGCTCCGCGGCCATGTCTTATGCTTATCTCTTC-3’
	REV	5’-AGCTGGGTCGGCGCGGCCGCAGCACCCTCCTCCTTG-3’
AT4G22690	FWD	5’-GCAGGCTCCGCGGCCATGTCCACACTCCCTTTGTTC-3’
	REV	5’-AGCTGGGTCGGCGCGAGCTGTATAGAGTTTTGGATC-3’
AT4G33120	FWD	5’-GCAGGCTCCGCGGCCATGGAGAAGATTATTGACGTA-3’
	REV	5’-AGCTGGGTCGGCGCGAAAGAAGAACTTCTCCTTCAC-3’
AT4G36250	FWD	5’-GCAGGCTCCGCGGCCATGGAAGCTATGAAGGAGACT-3’
	REV	5’-AGCTGGGTCGGCGCGTCTTTTAAGACCAAGCATAAG-3’
AT5G01750	FWD	5’-GCAGGCTCCGCGGCCATGGAGCAGCCGTACGTGTAC-3’
	REV	5’-AGCTGGGTCGGCGCGGGCGGCGCGGTCTTCGCGGTT-3’
AT5G26280	FWD	5’-GCAGGCTCCGCGGCCATGAATAATCAAAAATGGAGT-3’
	REV	5’-AGCTGGGTCGGCGCGAGCGGAGACGATGTTGGTTAT-3’
AT5G39410	FWD	5’-GCAGGCTCCGCGGCCATGAACCCAACCCAAAAACCC-3’
	REV	5’-AGCTGGGTCGGCGCGTCCTTGAGTCTTGATCTTTGA-3’
AT5G52420	FWD	5’-GCAGGCTCCGCGGCCATGTCGGAAGAAATACGAGAG-3’
	REV	5’-AGCTGGGTCGGCGCGATCATCTTTGTTATCACCGGA-3’
AT5G59960	FWD	5’-GCAGGCTCCGCGGCCATGGAGAAAGTTTCGTCGCCG-3’
	REV	5’-AGCTGGGTCGGCGCGGCTCTGCCTTGGCTTTTCTCG-3’
AT5G64440	FWD	5’-GCAGGCTCCGCGGCCATGGGTAAGTATCAGGTCATG-3’
	REV	5’-AGCTGGGTCGGCGCGGTTTGTATTGAGAATATCATA-3’
AT5G67500	FWD	5’-GCAGGCTCCGCGGCCATGAGCAAAGGTCCAGGACTC-3’
	REV	5’-AGCTGGGTCGGCGCGAGGTTTGAGAGCAAGAGAGAG-3’
GTD domain of myosin XIK (XIKGTD)	FWD	5’-GCAGGCTCCGCGGCCGCCAACCAGCAGAACTATGGC-3’
	REV	5’-AGCTGGGTCGGCGCGTTACGATGTACTGCCTTCTTT-3’
